# Supplementary material for: Genome and transcriptome profiling of spontaneous preterm birth phenotypes
Source: Sci Rep. 2022 Jan 19;12:1003. doi: 10.1038/s41598-022-04881-0 (PMC8770724; doi:10.1038/s41598-022-04881-0)
Supplement: Supplementary file 2 — Supplementary Information 2. [file 41598_2022_4881_MOESM2_ESM.xlsx]

## Sheet: Sheet1
Supplementary Information: File 2
Genome and transcriptome profiling of spontaneous preterm birth phenotypes
Human Genetics
Juhi K. Gupta1,2*, Angharad Care2, Laura Goodfellow2, Zarko Alfirevic2, Bertram Müller-Myhsok1, 3, Ana Alfirevic1,2
1 Wolfson Centre for Personalised Medicine, Department of Pharmacology and Therapeutics, Institute of Systems, Molecular and Integrative Biology, University of Liverpool, Liverpool, L69 3GL
2 Harris-Wellbeing Research Centre, University Department, Liverpool Women's Hospital, Liverpool, L8 7SS
3Max Planck Institute of Psychiatry, 80804, Munich, Germany
*J.Gupta@liverpool.ac.uk
Significant DEGs of PPROM-HTERM at week 20 of gestation.

## Sheet: File 2 - wk20 DEG PPROM-HTERM
	PROBEID	ID	SYMBOL	GENENAME	logFC	AveExpr	t	P.Value	adj.P.Val	B
TC0300009931.hg.1	TC0300009931.hg.1	NA	NA	NA	0.626126	4.54018	6.0041	1.19e-07	0.0165249	7.04975
HTA2-pos-PSR10021749.hg.1	HTA2-pos-PSR10021749.hg.1	NA	NA	NA	-0.447965	8.61447	-5.69592	3.88e-07	0.0219978	6.02457
TC2200007167.hg.1	TC2200007167.hg.1	NA	NA	NA	-0.537258	3.93765	-5.54957	6.76e-07	0.0219978	5.54165
TC1700011252.hg.1	TC1700011252.hg.1	NR_029683	MIR142	microRNA 142	-0.512926	9.09803	-5.54863	6.79e-07	0.0219978	5.53857
TC0100015683.hg.1	TC0100015683.hg.1	NA	NA	NA	-0.46571	8.30237	-5.47936	8.82e-07	0.0219978	5.31106
TC0200008554.hg.1	TC0200008554.hg.1	NM_001862	COX5B	cytochrome c oxidase subunit Vb	-0.451135	7.89107	-5.45914	9.51e-07	0.0219978	5.2448
TC0100014248.hg.1	TC0100014248.hg.1	ENST00000437410	HNRNPA3P12	heterogeneous nuclear ribonucleoprotein A3 pseudogene 12 [Source:HGNC Symbol;Acc:HGNC:48758]	0.518361	7.17579	5.40628	1.16e-06	0.0230021	5.07185
HTA2-pos-PSR14010171.hg.1	HTA2-pos-PSR14010171.hg.1	NA	NA	NA	-0.477219	10.1177	-5.30884	1.67e-06	0.0276716	4.75428
TC0200010083.hg.1	TC0200010083.hg.1	NM_194247	HNRNPA3	heterogeneous nuclear ribonucleoprotein A3	0.458227	9.52985	5.28977	1.79e-06	0.0276716	4.69231
TC1900006621.hg.1	TC1900006621.hg.1	NM_003775	S1PR4	sphingosine-1-phosphate receptor 4	-0.513165	9.60422	-5.22512	2.28e-06	0.0277177	4.48275
TC0100011254.hg.1	TC0100011254.hg.1	leykarbu.aAug10-unspliced	leykarbu	Transcript Identified by AceView	-0.752844	9.83063	-5.18295	2.67e-06	0.0277177	4.34647
TC1900007127.hg.1	TC1900007127.hg.1	NM_004907	IER2	immediate early response 2	-0.45329	9.82273	-5.17722	2.73e-06	0.0277177	4.32799
TC1500009109.hg.1	TC1500009109.hg.1	NM_001080791	C15orf57	chromosome 15 open reading frame 57	-0.866997	7.86267	-5.16347	2.87e-06	0.0277177	4.28363
HTA2-pos-3706167_st	HTA2-pos-3706167_st	NA	NA	NA	0.592885	7.70998	5.14016	3.13e-06	0.0277177	4.20856
TC1900010503.hg.1	TC1900010503.hg.1	NM_001173514	TYROBP	TYRO protein tyrosine kinase binding protein	-0.466101	13.1198	-5.11804	3.4e-06	0.0277177	4.1374
TC0400010036.hg.1	TC0400010036.hg.1	ENST00000411154	RNA5SP155	RNA, 5S ribosomal pseudogene 155 [Source:HGNC Symbol;Acc:HGNC:43055]	-0.622119	8.9665	-5.10503	3.56e-06	0.0277177	4.09559
TC1100006860.hg.1	TC1100006860.hg.1	NM_001282659	USP47	ubiquitin specific peptidase 47	0.634467	8.65064	5.07197	4.02e-06	0.0277177	3.98954
TC0300010226.hg.1	TC0300010226.hg.1	NR_002786	CIDECP	cell death-inducing DFFA-like effector c pseudogene	-0.582865	8.2851	-5.02492	4.78e-06	0.0277177	3.83896
TC0200013900.hg.1	TC0200013900.hg.1	NA	NA	NA	0.498266	5.24045	5.02366	4.81e-06	0.0277177	3.83494
TC0700008617.hg.1	TC0700008617.hg.1	NM_020979	SH2B2	SH2B adaptor protein 2	-0.613356	7.48823	-5.02105	4.85e-06	0.0277177	3.8266
TC0300007380.hg.1	TC0300007380.hg.1	NM_022171	TCTA	T-cell leukemia translocation altered	-0.305243	8.02332	-5.01686	4.93e-06	0.0277177	3.81323
TC1600007457.hg.1	TC1600007457.hg.1	rawpee.aAug10-unspliced	rawpee	Transcript Identified by AceView	0.518678	6.6154	5.00681	5.11e-06	0.0277177	3.78114
TC0100011253.hg.1	TC0100011253.hg.1	NM_006763	BTG2	BTG family, member 2	-0.481604	10.1222	-5.00123	5.22e-06	0.0277177	3.76335
TC1900010045.hg.1	TC1900010045.hg.1	NM_001145783	BORCS8	BLOC-1 related complex subunit 8	-0.400372	8.4093	-4.99625	5.31e-06	0.0277177	3.74745
TC2200009268.hg.1	TC2200009268.hg.1	OTTHUMT00000321237	APOBEC3A	apolipoprotein B mRNA editing enzyme, catalytic polypeptide-like 3A	-0.8066	10.9655	-4.99557	5.33e-06	0.0277177	3.7453
TC0200015977.hg.1	TC0200015977.hg.1	spoyswuby.aAug10-unspliced	spoyswuby	Transcript Identified by AceView	-1.01818	6.4646	-4.97608	5.72e-06	0.0277177	3.6832
TC0800011432.hg.1	TC0800011432.hg.1	OTTHUMT00000380415	TAGLN2P1	transgelin 2 pseudogene 1	-0.623155	8.42181	-4.96762	5.9e-06	0.0277177	3.65627
TC1900008161.hg.1	TC1900008161.hg.1	NM_001277163	CEACAM3	carcinoembryonic antigen-related cell adhesion molecule 3	-0.574639	10.0186	-4.96616	5.93e-06	0.0277177	3.65162
TC0200016511.hg.1	TC0200016511.hg.1	NM_000577	IL1RN	interleukin 1 receptor antagonist	-0.816002	10	-4.9636	5.99e-06	0.0277177	3.64348
TC0200007792.hg.1	TC0200007792.hg.1	NR_120420	LOC100507006	uncharacterized LOC100507006	-0.803981	9.42537	-4.96334	5.99e-06	0.0277177	3.64265
TC0100009874.hg.1	TC0100009874.hg.1	OTTHUMT00000087130	HIST2H2BD	histone cluster 2, H2bd (pseudogene)	-0.61704	8.66769	-4.95069	6.28e-06	0.0280916	3.60243
TC1900007454.hg.1	TC1900007454.hg.1	ENST00000586924.1	CTC-559E9.6	---	-0.260222	7.67218	-4.90404	7.44e-06	0.030767	3.45443
TC1700010584.hg.1	TC1700010584.hg.1	NM_032339	MIEN1	migration and invasion enhancer 1	-0.557697	7.76933	-4.8978	7.61e-06	0.030767	3.43467
TC2200006874.hg.1	TC2200006874.hg.1	NM_001084393	DDTL	D-dopachrome tautomerase-like	-0.405446	8.57717	-4.88881	7.86e-06	0.030767	3.40621
TC0300013876.hg.1	TC0300013876.hg.1	ENST00000467013	EPHB1	EPH receptor B1	-0.69837	10.1036	-4.88713	7.91e-06	0.030767	3.4009
TC1200009744.hg.1	TC1200009744.hg.1	NM_001142961	LPAR5	lysophosphatidic acid receptor 5	-0.506571	7.35224	-4.87764	8.19e-06	0.030767	3.37089
TC1700006640.hg.1	TC1700006640.hg.1	NM_001001683	MED11	mediator complex subunit 11	-0.49028	7.36232	-4.87652	8.22e-06	0.030767	3.36733
TC0300007865.hg.1	TC0300007865.hg.1	NR_039646	MIR4444-1	microRNA 4444-1	0.456138	9.32306	4.84774	9.13e-06	0.030767	3.27647
TC0700008579.hg.1	TC0700008579.hg.1	NM_030961	TRIM56	tripartite motif containing 56	-0.302902	8.41844	-4.8441	9.25e-06	0.030767	3.265
TC2000009292.hg.1	TC2000009292.hg.1	NM_001281769	ZMYND8	zinc finger, MYND-type containing 8	-0.428426	9.65313	-4.84342	9.27e-06	0.030767	3.26284
TC0800012369.hg.1	TC0800012369.hg.1	NA	NA	NA	0.289725	6.38548	4.84324	9.28e-06	0.030767	3.26228
TC1100011742.hg.1	TC1100011742.hg.1	NM_001029859	KCTD21	potassium channel tetramerization domain containing 21	-0.555593	7.44229	-4.8402	9.38e-06	0.030767	3.25271
HTA2-pos-2999480_st	HTA2-pos-2999480_st	NA	NA	NA	0.968025	5.54739	4.83247	9.65e-06	0.030767	3.22836
TC0100009435.hg.1	TC0100009435.hg.1	NA	NA	NA	0.490483	4.83335	4.82338	9.97e-06	0.030767	3.19973
TC1000008193.hg.1	TC1000008193.hg.1	NM_005729	PPIF	peptidylprolyl isomerase F	-0.498334	8.84793	-4.81845	1.01e-05	0.030767	3.18422
TC0100013718.hg.1	TC0100013718.hg.1	NM_032881	LSM10	LSM10, U7 small nuclear RNA associated	-0.352449	8.26595	-4.81699	1.02e-05	0.030767	3.17961
TC0200016485.hg.1	TC0200016485.hg.1	NR_024204	LINC00152	long intergenic non-protein coding RNA 152	-0.42047	8.68373	-4.80029	1.08e-05	0.0318548	3.12712
TC2000006959.hg.1	TC2000006959.hg.1	NA	NA	NA	0.367408	5.95523	4.79148	1.12e-05	0.0318548	3.09943
TC1600009136.hg.1	TC1600009136.hg.1	NA	NA	NA	0.502961	8.88921	4.7863	1.14e-05	0.0318548	3.08316
TC0900006854.hg.1	TC0900006854.hg.1	noyamu.aAug10-unspliced	noyamu	Transcript Identified by AceView	0.291578	2.49319	4.77862	1.17e-05	0.0318548	3.05908
TC0X00010366.hg.1	TC0X00010366.hg.1	NM_001009584	ARMCX6	armadillo repeat containing, X-linked 6	-0.437253	6.66446	-4.7742	1.19e-05	0.0318548	3.04522
TC1900011172.hg.1	TC1900011172.hg.1	NM_001025778	VRK3	vaccinia related kinase 3	-0.382978	10.371	-4.76639	1.22e-05	0.0318548	3.02073
HTA2-pos-3475652_st	HTA2-pos-3475652_st	NA	NA	NA	-0.430697	10.1502	-4.76212	1.24e-05	0.0318548	3.00736
TC0100015704.hg.1	TC0100015704.hg.1	NR_036461	HIST2H2BC	histone cluster 2, H2bc (pseudogene)	-0.555	10.0656	-4.75982	1.25e-05	0.0318548	3.00016
TC1800006597.hg.1	TC1800006597.hg.1	shakler.aAug10-unspliced	shakler	Transcript Identified by AceView	-0.352529	10.1978	-4.75779	1.26e-05	0.0318548	2.99381
TC0100015686.hg.1	TC0100015686.hg.1	NA	NA	NA	-0.378321	8.2693	-4.75089	1.29e-05	0.0320719	2.97221
TC0800007815.hg.1	TC0800007815.hg.1	ENST00000522529	IFITM8P	interferon induced transmembrane protein 8 pseudogene [Source:HGNC Symbol;Acc:HGNC:32202]	-0.380713	5.72593	-4.74418	1.33e-05	0.0322791	2.9512
TC1500008245.hg.1	TC1500008245.hg.1	NM_007011	ABHD2	abhydrolase domain containing 2	-0.396989	10.999	-4.73816	1.36e-05	0.0324053	2.93241
TC1600006926.hg.1	TC1600006926.hg.1	NM_003498	SNN	stannin	-0.420216	8.26179	-4.73349	1.38e-05	0.0324053	2.91779
TC1100011873.hg.1	TC1100011873.hg.1	ENST00000603803	RP11-777F6.3	---	0.362998	3.82462	4.71937	1.45e-05	0.0335208	2.8737
TC0700013354.hg.1	TC0700013354.hg.1	NM_181791	GPR141	G protein-coupled receptor 141	-0.67264	9.21671	-4.70373	1.53e-05	0.0343506	2.82492
TC1700007017.hg.1	TC1700007017.hg.1	NR_002744	SNORD49A	small nucleolar RNA, C/D box 49A	-0.440845	9.57823	-4.7034	1.54e-05	0.0343506	2.82388
TC0200013622.hg.1	TC0200013622.hg.1	chujybu.aAug10-unspliced	chujybu	Transcript Identified by AceView	-0.774614	5.69382	-4.68547	1.64e-05	0.0358125	2.76806
TC1600007161.hg.1	TC1600007161.hg.1	joybloy.aAug10-unspliced	joybloy	Transcript Identified by AceView	0.521143	8.87426	4.67854	1.68e-05	0.0358125	2.74648
TC1600007179.hg.1	TC1600007179.hg.1	napo.aAug10-unspliced	napo	Transcript Identified by AceView	0.521143	8.87426	4.67854	1.68e-05	0.0358125	2.74648
TC0200013616.hg.1	TC0200013616.hg.1	NM_001025108	AFF3	AF4/FMR2 family, member 3	-0.811037	7.86225	-4.66658	1.75e-05	0.0363924	2.70932
TC1700011708.hg.1	TC1700011708.hg.1	NM_001289082	CD300LF	CD300 molecule-like family member f	-0.402891	8.86908	-4.66555	1.76e-05	0.0363924	2.70613
TC0200008632.hg.1	TC0200008632.hg.1	NM_000993	RPL31	ribosomal protein L31	-0.605839	10.5004	-4.65893	1.8e-05	0.0364632	2.68556
TC1600007414.hg.1	TC1600007414.hg.1	skypaw.aAug10-unspliced	skypaw	Transcript Identified by AceView	0.529592	6.00387	4.65677	1.81e-05	0.0364632	2.67884
TC0500012781.hg.1	TC0500012781.hg.1	hsa_circ_0001553	DOCK2	Memczak2013 ANTISENSE, CDS, coding, INTERNAL best transcript NM_004946	0.428276	8.51382	4.64401	1.9e-05	0.0372171	2.63926
TC0700011139.hg.1	TC0700011139.hg.1	NM_001284282	VOPP1	vesicular, overexpressed in cancer, prosurvival protein 1	-0.424458	9.09223	-4.64176	1.91e-05	0.0372171	2.63228
TC1200011385.hg.1	TC1200011385.hg.1	NM_004664	LIN7A	lin-7 homolog A (C. elegans)	-0.777389	9.43497	-4.63818	1.94e-05	0.0372171	2.62119
TC0500010965.hg.1	TC0500010965.hg.1	uc063edq.1	RNU6-1232P	RNA, U6 small nuclear 1232, pseudogene [Source:HGNC Symbol;Acc:HGNC:48195]	-0.437528	3.54191	-4.63521	1.96e-05	0.0372171	2.612
HTA2-pos-PSR02034040.hg.1	HTA2-pos-PSR02034040.hg.1	NA	NA	NA	0.366938	7.09374	4.61896	2.07e-05	0.0385697	2.56169
TC0600011592.hg.1	TC0600011592.hg.1	ENST00000339867	RP3-391O22.3	---	-0.494729	9.92298	-4.61328	2.12e-05	0.0385697	2.54413
TC0300007432.hg.1	TC0300007432.hg.1	NM_001243925	MAPKAPK3	mitogen-activated protein kinase-activated protein kinase 3	-0.368586	9.05161	-4.61289	2.12e-05	0.0385697	2.54291
TC1200009404.hg.1	TC1200009404.hg.1	steygawby.aAug10-unspliced	steygawby	Transcript Identified by AceView	-0.440099	5.23393	-4.61017	2.14e-05	0.0385697	2.53452
TC1400007706.hg.1	TC1400007706.hg.1	NM_005252	FOS	FBJ murine osteosarcoma viral oncogene homolog	-0.384204	8.85693	-4.60446	2.18e-05	0.038708	2.51686
TC0200009541.hg.1	TC0200009541.hg.1	flygybo.aAug10-unspliced	flygybo	Transcript Identified by AceView	-0.477685	7.16872	-4.60195	2.2e-05	0.038708	2.5091
TC1900007187.hg.1	TC1900007187.hg.1	snutobu.aAug10-unspliced	snutobu	Transcript Identified by AceView	0.722366	8.40024	4.5962	2.25e-05	0.0390124	2.49134
TC1600007515.hg.1	TC1600007515.hg.1	ENST00000576336.1	RP11-196G11.4	---	-0.669183	8.27335	-4.58575	2.33e-05	0.0398609	2.45912
TC1600007317.hg.1	TC1600007317.hg.1	NM_015202	KIAA0556	KIAA0556	-0.52126	8.74254	-4.581	2.37e-05	0.0398609	2.44445
TC0100009475.hg.1	TC0100009475.hg.1	hsa_circ_0008767	MAGI3	Jeck2013 ALT_ACCEPTOR, ALT_DONOR, coding, INTERNAL, intronic best transcript NM_152900	0.504245	6.61759	4.5788	2.39e-05	0.0398609	2.43769
TC1300009517.hg.1	TC1300009517.hg.1	NR_132117	DNAJC3-AS1	DNAJC3 antisense RNA 1 (head to head)	-0.438086	6.89068	-4.57636	2.41e-05	0.0398609	2.43018
TC1200009622.hg.1	TC1200009622.hg.1	NA	NA	NA	0.376709	6.203	4.56858	2.48e-05	0.0404926	2.4062
TC1900011837.hg.1	TC1900011837.hg.1	NM_006830	UQCR11	ubiquinol-cytochrome c reductase, complex III subunit XI	-0.593394	9.28475	-4.55928	2.56e-05	0.0406136	2.37756
TC1500010317.hg.1	TC1500010317.hg.1	ENST00000561417.1	RP11-158M2.2	---	0.47964	5.55623	4.55881	2.57e-05	0.0406136	2.37612
TC0100018498.hg.1	TC0100018498.hg.1	NM_173852	KRTCAP2	keratinocyte associated protein 2	-0.530737	8.90037	-4.55794	2.58e-05	0.0406136	2.37344
TC1700012452.hg.1	TC1700012452.hg.1	NR_024386	PLEKHM1P	pleckstrin homology domain containing, family M (with RUN domain) member 1 pseudogene	-0.403839	10.2272	-4.55066	2.64e-05	0.0412033	2.35107
TC1300007138.hg.1	TC1300007138.hg.1	swufoby.aAug10-unspliced	swufoby	Transcript Identified by AceView	-0.453073	7.73656	-4.53902	2.75e-05	0.0418302	2.31532
TC1700011808.hg.1	TC1700011808.hg.1	NM_006456	ST6GALNAC2	ST6 (alpha-N-acetyl-neuraminyl-2,3-beta-galactosyl-1,3)-N-acetylgalactosaminide alpha-2,6-sialyltransferase 2	-0.484111	8.74447	-4.5347	2.8e-05	0.0418302	2.30204
TC1700009059.hg.1	TC1700009059.hg.1	glaskee.aAug10-unspliced	glaskee	Transcript Identified by AceView	0.395005	6.37515	4.53304	2.81e-05	0.0418302	2.29696
TC0600007274.hg.1	TC0600007274.hg.1	NM_021063	HIST1H2BD	histone cluster 1, H2bd	-0.516177	8.48484	-4.53194	2.82e-05	0.0418302	2.29358
HTA2-pos-PSR09016022.hg.1	HTA2-pos-PSR09016022.hg.1	NA	NA	NA	0.835607	8.91488	4.52604	2.88e-05	0.0418302	2.27547
TC0600011853.hg.1	TC0600011853.hg.1	NM_014623	MEA1	male-enhanced antigen 1	-0.344046	6.33288	-4.52576	2.89e-05	0.0418302	2.27461
TC0500009996.hg.1	TC0500009996.hg.1	NM_001193455	NSUN2	NOP2/Sun RNA methyltransferase family, member 2	0.507808	6.98622	4.5246	2.9e-05	0.0418302	2.27107
TC0300013877.hg.1	TC0300013877.hg.1	NM_004441	EPHB1	EPH receptor B1	-0.604909	8.82884	-4.52199	2.92e-05	0.0418302	2.26308
HTA2-pos-PSR05015344.hg.1	HTA2-pos-PSR05015344.hg.1	NA	NA	NA	0.718373	9.10302	4.5151	3e-05	0.0424212	2.24195
TC0600007698.hg.1	TC0600007698.hg.1	buklawbu.aAug10-unspliced	buklawbu	Transcript Identified by AceView	-0.488529	6.12556	-4.50521	3.1e-05	0.0433359	2.21167
TC0300006561.hg.1	TC0300006561.hg.1	NM_032492	JAGN1	jagunal homolog 1	-0.296148	7.25898	-4.5033	3.12e-05	0.0433359	2.20583
TC1700006719.hg.1	TC1700006719.hg.1	NM_001004333	RNASEK	ribonuclease, RNase K	-0.396672	12.4616	-4.50042	3.16e-05	0.0433452	2.197
TC1300008895.hg.1	TC1300008895.hg.1	OTTHUMT00000474845	RP11-165D7.5	novel transcript sense intronic to RCBTB2	-0.382397	7.53995	-4.48714	3.31e-05	0.0446292	2.15641
TC0100016112.hg.1	TC0100016112.hg.1	NM_001277223	TAGLN2	transgelin 2	-0.509833	11.571	-4.48633	3.32e-05	0.0446292	2.15395
TC1900009442.hg.1	TC1900009442.hg.1	NM_003807	TNFSF14	tumor necrosis factor (ligand) superfamily, member 14	-0.542432	9.44392	-4.48378	3.35e-05	0.0446292	2.14616
TC1600011386.hg.1	TC1600011386.hg.1	NM_152288	ORAI3	ORAI calcium release-activated calcium modulator 3	-0.341333	8.49815	-4.47917	3.4e-05	0.0449256	2.13208
TC1400010727.hg.1	TC1400010727.hg.1	NM_006871	RIPK3	receptor-interacting serine-threonine kinase 3	-0.514769	7.0552	-4.47563	3.44e-05	0.0450584	2.12128
TC1200007709.hg.1	TC1200007709.hg.1	NM_002624	PFDN5	prefoldin subunit 5	-0.475944	10.0947	-4.47187	3.49e-05	0.0452311	2.10979
TC1200008661.hg.1	TC1200008661.hg.1	NA	NA	NA	0.386183	4.22485	4.46584	3.56e-05	0.045613	2.09143
TC1000009586.hg.1	TC1000009586.hg.1	NA	NA	NA	0.401745	4.04428	4.45998	3.64e-05	0.045613	2.07356
HTA2-pos-2928784_st	HTA2-pos-2928784_st	NA	NA	NA	-0.44532	11.9651	-4.45908	3.65e-05	0.045613	2.07082
TC0800008783.hg.1	TC0800008783.hg.1	NM_003129	SQLE	squalene epoxidase	0.594266	4.25226	4.45726	3.67e-05	0.045613	2.06527
TC0500010989.hg.1	TC0500010989.hg.1	NA	NA	NA	0.381836	4.6189	4.45644	3.68e-05	0.045613	2.06277
TC0400008164.hg.1	TC0400008164.hg.1	uc062ygh.1	RNA5SP164	5S ribosomal pseudogene 164 [Source:HGNC Symbol;Acc:HGNC:43064]	0.412271	4.82241	4.44203	3.87e-05	0.0471808	2.01891
TC0700009243.hg.1	TC0700009243.hg.1	NM_018295	TMEM140	transmembrane protein 140	-0.508681	10.9051	-4.44173	3.88e-05	0.0471808	2.01801
TC0100011721.hg.1	TC0100011721.hg.1	NM_001146068	CAPN2	calpain 2, (m/II) large subunit	0.701362	8.90512	4.43542	3.96e-05	0.0472284	1.99882
TC0700012712.hg.1	TC0700012712.hg.1	NM_001128619	LUZP6	leucine zipper protein 6	-0.289615	11.0423	-4.43422	3.98e-05	0.0472284	1.99517
TC1000011749.hg.1	TC1000011749.hg.1	NM_001272012	ITPRIP	inositol 1,4,5-trisphosphate receptor interacting protein	-0.353143	8.73307	-4.43401	3.98e-05	0.0472284	1.99455
TC1900011683.hg.1	TC1900011683.hg.1	NM_001291274	HSH2D	hematopoietic SH2 domain containing	-0.446397	8.96964	-4.42969	4.04e-05	0.0475409	1.98142
HTA2-pos-PSR19000803.hg.1	HTA2-pos-PSR19000803.hg.1	NA	NA	NA	-0.551097	8.74245	-4.42488	4.11e-05	0.0479046	1.96682
TC1700010346.hg.1	TC1700010346.hg.1	ENST00000583788	UBL5P2	ubiquitin like 5 pseudogene 2 [Source:HGNC Symbol;Acc:HGNC:44640]	-0.466898	6.95434	-4.4227	4.14e-05	0.0479046	1.96019
TC0500012023.hg.1	TC0500012023.hg.1	NM_001300791	KIF3A	kinesin family member 3A	0.370539	5.45058	4.41933	4.19e-05	0.0480715	1.94995
TC1700012246.hg.1	TC1700012246.hg.1	NM_001165937	STARD3	StAR-related lipid transfer domain containing 3	-0.429676	7.39267	-4.41122	4.31e-05	0.0481473	1.92537
HTA2-pos-PSR04018317.hg.1	HTA2-pos-PSR04018317.hg.1	NA	NA	NA	0.495751	10.125	4.41061	4.32e-05	0.0481473	1.92352
TC1100007095.hg.1	TC1100007095.hg.1	NM_001009909	LUZP2	leucine zipper protein 2	0.509329	4.00213	4.40803	4.36e-05	0.0481473	1.91571
TC0400007215.hg.1	TC0400007215.hg.1	NA	NA	NA	0.300086	4.4595	4.40779	4.36e-05	0.0481473	1.91496
TC1300007171.hg.1	TC1300007171.hg.1	NM_138450	ARL11	ADP-ribosylation factor like GTPase 11	-0.483719	9.36131	-4.40719	4.37e-05	0.0481473	1.91317
TC0600013592.hg.1	TC0600013592.hg.1	snawkleeby.aAug10-unspliced	snawkleeby	Transcript Identified by AceView	0.436378	5.68228	4.405	4.41e-05	0.0481473	1.90652
TC0X00008584.hg.1	TC0X00008584.hg.1	ENST00000416838	HNRNPA3P3	heterogeneous nuclear ribonucleoprotein A3 pseudogene 3 [Source:HGNC Symbol;Acc:HGNC:39772]	0.338252	8.34698	4.39844	4.51e-05	0.0488754	1.88666
TC1200006691.hg.1	TC1200006691.hg.1	ENST00000614219	Metazoa_SRP	Metazoan signal recognition particle RNA [Source:RFAM;Acc:RF00017]	-0.360116	6.92017	-4.39177	4.62e-05	0.0494401	1.86647
TC0200012827.hg.1	TC0200012827.hg.1	uc061jtu.1	AC008074.1	Uncharacterized protein [Source:UniProtKB/TrEMBL;Acc:A0A096LP40]	0.401932	7.19989	4.38802	4.68e-05	0.0494401	1.85513
TC0200013071.hg.1	TC0200013071.hg.1	NM_003960	NAT8	N-acetyltransferase 8 (GCN5-related, putative)	0.38172	4.69609	4.38675	4.7e-05	0.0494401	1.85129
TC2000007251.hg.1	TC2000007251.hg.1	NM_006097	MYL9	myosin light chain 9	-0.831831	9.41574	-4.38628	4.7e-05	0.0494401	1.84987
TC1000011240.hg.1	TC1000011240.hg.1	NR_120666	NRG3-AS1	NRG3 antisense RNA 1	0.496352	4.80654	4.38201	4.77e-05	0.0494401	1.83695
TC1900006955.hg.1	TC1900006955.hg.1	NM_001048241	UBL5	ubiquitin-like 5	-0.495424	9.53264	-4.37994	4.81e-05	0.0494401	1.8307
TC0800010632.hg.1	TC0800010632.hg.1	ENST00000523386	RP11-16E18.1	---	0.235245	6.61902	4.37835	4.84e-05	0.0494401	1.82589
TC1900009204.hg.1	TC1900009204.hg.1	NM_130807	MOB3A	MOB kinase activator 3A	-0.485328	11.0378	-4.37295	4.93e-05	0.0494401	1.8096
TC1800007665.hg.1	TC1800007665.hg.1	NA	NA	NA	0.292283	5.47563	4.37229	4.94e-05	0.0494401	1.8076
HTA2-pos-PSR05013905.hg.1	HTA2-pos-PSR05013905.hg.1	NA	NA	NA	-0.450578	11.3854	-4.36938	4.99e-05	0.0494401	1.79883
TC1700007860.hg.1	TC1700007860.hg.1	OTTHUMT00000473530	RP11-229E13.4	novel transcript, antisense to ACLY	0.403098	7.21194	4.36794	5.01e-05	0.0494401	1.79446
TC1900009549.hg.1	TC1900009549.hg.1	ENST00000625112	AC130469.1	---	-0.564391	9.50252	-4.36681	5.03e-05	0.0494401	1.79108
TC0800007332.hg.1	TC0800007332.hg.1	nujeyby.aAug10-unspliced	nujeyby	Transcript Identified by AceView	0.416906	6.72828	4.3643	5.08e-05	0.0494401	1.7835
TC1900010822.hg.1	TC1900010822.hg.1	OTTHUMT00000321424	CEACAMP7	carcinoembryonic antigen-related cell adhesion molecule pseudogene 7	-0.320556	3.1455	-4.36342	5.09e-05	0.0494401	1.78084
TC1100011236.hg.1	TC1100011236.hg.1	NR_038923	SSSCA1-AS1	SSSCA1 antisense RNA 1 (head to head)	-0.534366	7.49707	-4.36262	5.11e-05	0.0494401	1.77841
TC1800007463.hg.1	TC1800007463.hg.1	uc060prt.1	AC098847.1	---	0.289844	3.14023	4.36127	5.13e-05	0.0494401	1.77434
HTA2-pos-PSR10012476.hg.1	HTA2-pos-PSR10012476.hg.1	NA	NA	NA	0.443474	10.2315	4.35538	5.24e-05	0.0496096	1.7566
TC0600014102.hg.1	TC0600014102.hg.1	NR_040662	HCP5	HLA complex P5 (non-protein coding)	-0.388111	9.92818	-4.35447	5.25e-05	0.0496096	1.75386
TC0600010810.hg.1	TC0600010810.hg.1	NM_001142393	NEDD9	neural precursor cell expressed, developmentally down-regulated 9	-0.471624	9.53119	-4.35434	5.26e-05	0.0496096	1.75345
