# Supplementary material for: Genome and transcriptome profiling of spontaneous preterm birth phenotypes
Source: Sci Rep. 2022 Jan 19;12:1003. doi: 10.1038/s41598-022-04881-0 (PMC8770724; doi:10.1038/s41598-022-04881-0)
Supplement: Supplementary file 3 — Supplementary Information 3. [file 41598_2022_4881_MOESM3_ESM.xlsx]

## Sheet: Sheet1
Supplementary Information: File 3
Genome and transcriptome profiling of spontaneous preterm birth phenotypes
Human Genetics
Juhi K. Gupta1,2*, Angharad Care2, Laura Goodfellow2, Zarko Alfirevic2, Bertram Müller-Myhsok1, 3, Ana Alfirevic1,2
1 Wolfson Centre for Personalised Medicine, Department of Pharmacology and Therapeutics, Institute of Systems, Molecular and Integrative Biology, University of Liverpool, Liverpool, L69 3GL
2 Harris-Wellbeing Research Centre, University Department, Liverpool Women's Hospital, Liverpool, L8 7SS
3Max Planck Institute of Psychiatry, 80804, Munich, Germany
*J.Gupta@liverpool.ac.uk
FUMA gene set enrichment analysis results.

## Sheet: wk20_sptb-hterm
Category	GeneSet	N_genes	N_overlap	p	adjP	genes	link
Immunologic_signatures	GSE37533_PPARG1_FOXP3_VS_FOXP3_TRANSDUCED_CD4_TCELL_DN	200	57	3.21387e-17	1.5658e-13	IFI6:THEMIS2:IRF7:TRIM21:UBE2L6:RARRES3:STAT2:USP15:TRAFD1:OAS3:OAS2:OASL:RNF31:IRF9:GCH1:ZFYVE26:PML:PSMB10:ANKFY1:XAF1:CNP:IFI35:SECTM1:RNF138:RSAD2:ARID5A:IFIH1:STAT1:CASP10:SP110:RBCK1:RNF114:APOL6:APOL3:APOL2:APOL1:GTPBP1:APOBEC3G:TRANK1:UBA7:RTP4:IRF1:JADE2:BTN3A1:BTN3A3:HLA-G:HLA-A:HLA-E:PSMB9:BAK1:ETV7:DYNLT1:TMEM140:ZC3HAV1:GSDMD:JAK2:TRIM14	http://www.gsea-msigdb.org/gsea/msigdb/cards/GSE37533_PPARG1_FOXP3_VS_FOXP3_TRANSDUCED_CD4_TCELL_DN
Immunologic_signatures	GSE21927_SPLEEN_C57BL6_VS_4T1_TUMOR_BALBC_MONOCYTES_DN	199	56	1.13486e-16	1.87072e-13	ECE1:IFI6:TRIM62:IFITM3:IRF7:TRIM21:TRIM5:UBE2L6:FCHSD2:STAT2:USP15:TRAFD1:OAS3:OAS2:OASL:RNF31:IRF9:PML:PPCDC:MT2A:MT1F:MT1H:MT1X:ANKFY1:XAF1:CNP:IFI35:LPIN2:MYL12A:CEACAM1:RSAD2:TMSB10:IFIH1:CASP10:SP110:RBCK1:ZBP1:SLC37A1:APOL6:APOL1:GTPBP1:TRANK1:UBA7:EIF4A2:RTP4:UBE2D3:JADE2:BTN3A3:HLA-G:HLA-E:MICB:MAD2L1BP:TMEM140:GSTK1:GSDMD:TRIM14	http://www.gsea-msigdb.org/gsea/msigdb/cards/GSE21927_SPLEEN_C57BL6_VS_4T1_TUMOR_BALBC_MONOCYTES_DN
Immunologic_signatures	GSE18791_UNSTIM_VS_NEWCATSLE_VIRUS_DC_6H_DN	193	55	1.15192e-16	1.87072e-13	MORN1:IFI6:SFT2D2:IRF7:TRIM21:TRIM5:LMO2:BATF2:UNC93B1:STAT2:TRAFD1:OAS3:OAS2:OASL:IRF9:GCH1:PML:STARD5:SNX20:NLRC5:XAF1:CNP:SECTM1:MVB12A:CMPK2:RSAD2:IFIH1:STAT1:SP110:ZBP1:APOL6:APOL1:APOBEC3G:TRANK1:UBA7:TNNC1:RTP4:RNF212:DDX60L:IRF1:JADE2:MICB:ETV7:DYNLT1:TAGAP:SAMD9L:TRIM56:ZC3HAV1:GIMAP2:CD274:SEMA4D:STX17:SLC31A2:TOR1B:FAM122C	http://www.gsea-msigdb.org/gsea/msigdb/cards/GSE18791_UNSTIM_VS_NEWCATSLE_VIRUS_DC_6H_DN
Immunologic_signatures	GSE13484_UNSTIM_VS_YF17D_VACCINE_STIM_PBMC_DN	199	55	5.03394e-16	5.19104e-13	IFI6:SLAMF7:CH25H:IFITM3:IRF7:TRIM21:TRIM5:UBE2L6:STAT2:TRAFD1:OAS3:OAS2:OASL:IRF9:CALM1:PML:CES1:MT2A:MT1E:MT1F:MT1H:MT1X:ANKFY1:XAF1:CNP:IFI35:KCNJ2:LPIN2:GADD45B:RSAD2:SLC30A3:RASGRP3:IL1RN:IFIH1:STAT1:SP110:SP140:RBCK1:ZBP1:APOL6:APOL2:APOL1:TRANK1:RTP4:CD38:LNPEP:IRF1:HLA-E:PSMB9:DYNLT1:CHST12:TMEM140:TRIM14:TOR1B:SLC2A6	http://www.gsea-msigdb.org/gsea/msigdb/cards/GSE13484_UNSTIM_VS_YF17D_VACCINE_STIM_PBMC_DN
Immunologic_signatures	GSE42021_CD24HI_VS_CD24INT_TREG_THYMUS_DN	200	55	6.39291e-16	5.19104e-13	IFI6:FAM208B:IRF7:TRIM21:TRIM5:LMO2:UBE2L6:RARRES3:FADD:TAPBPL:SLC2A3:USP15:TRAFD1:OAS3:OAS2:OASL:IRF9:PML:PSMB10:IFI35:CDC42EP4:SECTM1:LPIN2:IGFLR1:ZFP36:FOSL2:RASGRP3:IFIH1:STAT1:SP110:RBCK1:RNF114:APOL6:APOL3:APOL2:APOL1:GTPBP1:TYMP:TRANK1:UBA7:RTP4:CD38:IRF1:JADE2:BTN3A2:HLA-G:HLA-A:HLA-E:HCP5:PSMB9:IGFBP3:TMEM140:GSTK1:POU5F1B:TRIM14	http://www.gsea-msigdb.org/gsea/msigdb/cards/GSE42021_CD24HI_VS_CD24INT_TREG_THYMUS_DN
Immunologic_signatures	GSE1432_CTRL_VS_IFNG_24H_MICROGLIA_DN	200	55	6.39291e-16	5.19104e-13	AK2:SLAMF7:SFT2D2:MYOF:IFITM3:IRF7:UBE2L6:RARRES3:TAPBPL:C1RL:PTGES3:TRAFD1:OAS3:BTF3P11:GCH1:PML:CIITA:MVP:CES1:MT1H:MT1X:PSMB10:IFI35:SECTM1:LPIN2:ICAM1:RSAD2:TMSB10:VAMP5:ARID5A:IFIH1:STAT1:SP110:SP140:RBCK1:RNF114:SLC37A1:APOL6:APOL3:APOL2:APOL1:APOBEC3G:RTP4:CD38:IRF1:HIST1H1T:BTN2A2:BTN3A3:HLA-E:HCP5:PSMB9:HLA-DPB1:DYNLT1:JAK2:GK	http://www.gsea-msigdb.org/gsea/msigdb/cards/GSE1432_CTRL_VS_IFNG_24H_MICROGLIA_DN
Hallmark_gene_sets	HALLMARK_INTERFERON_GAMMA_RESPONSE	200	53	1.15078e-14	5.75392e-13	SLAMF7:XCL1:PTGS2:IFITM3:IRF7:TRIM21:UBE2L6:BATF2:STAT2:TRAFD1:OAS3:OAS2:OASL:RNF31:IRF9:GCH1:SPPL2A:PML:CIITA:MVP:MT2A:NLRC5:PSMB10:XAF1:CCL5:IFI35:SECTM1:ICAM1:CMPK2:RSAD2:VAMP5:IFIH1:STAT1:SP110:RBCK1:ZBP1:APOL6:CSF2RB:IL2RB:RTP4:CD38:MARCH1:IRF1:LCP2:HLA-G:HLA-A:PSMB9:NOD1:SAMD9L:JAK2:CD274:TRIM14:TOR1B	http://www.gsea-msigdb.org/gsea/msigdb/cards/HALLMARK_INTERFERON_GAMMA_RESPONSE
Immunologic_signatures	GSE21546_WT_VS_SAP1A_KO_DP_THYMOCYTES_UP	195	54	8.44468e-16	5.87749e-13	AGTRAP:THEMIS2:GBP3:IFITM3:IRF7:TRIM21:TRIM5:UBE2L6:BATF2:BIRC2:TAPBPL:STAT2:OAS3:OAS2:OASL:IRF9:TJP1:PML:ABHD2:MT2A:MT1H:MT1X:NLRC5:ANKFY1:XAF1:IFI35:CMPK2:RSAD2:VAMP5:IFIH1:STAT1:SP110:RBCK1:APOL2:APOL1:TRANK1:DNAJC13:BDH2:DDX60L:LNPEP:BTN3A2:BTN3A1:BTN3A3:HLA-G:HLA-E:PSMB9:ETV7:SAMD9L:TRIM56:SERPINE1:TMEM140:ZC3HAV1:CD274:TRIM14	http://www.gsea-msigdb.org/gsea/msigdb/cards/GSE21546_WT_VS_SAP1A_KO_DP_THYMOCYTES_UP
Immunologic_signatures	GSE37533_PPARG2_FOXP3_VS_FOXP3_TRANSDUCED_CD4_TCELL_DN	198	53	7.3196e-15	4.45764e-12	IFI6:THEMIS2:FAM20B:IRF7:TRIM21:UBE2L6:RARRES3:STAT2:TRAFD1:OAS3:OAS2:OASL:IRF9:GCH1:ZFYVE26:PML:STARD5:FES:KIAA0556:PSMB10:XAF1:CNP:IFI35:SECTM1:CEACAM1:RSAD2:ARID5A:IFIH1:STAT1:CASP10:SP110:APOL6:APOL3:APOL2:APOL1:APOBEC3G:TYMP:TRANK1:UBA7:RTP4:IRF1:JADE2:BTN3A1:BTN3A3:HLA-A:PSMB9:RPS18:BAK1:ETV7:GSDMD:JAK2:TRIM14:XIAP	http://www.gsea-msigdb.org/gsea/msigdb/cards/GSE37533_PPARG2_FOXP3_VS_FOXP3_TRANSDUCED_CD4_TCELL_DN
Immunologic_signatures	GSE42021_TREG_VS_TCONV_PLN_UP	200	53	1.15078e-14	6.22958e-12	THEMIS2:FAM208B:IFITM3:IRF7:TRIM21:TRIM5:LMO2:UBE2L6:RARRES3:STAT2:USP15:TRAFD1:OAS3:OAS2:OASL:IRF9:PML:PSMB10:XAF1:IFI35:CDC42EP4:SECTM1:IGFLR1:CEACAM1:RSAD2:FOSL2:RASGRP3:IFIH1:STAT1:SP110:RBCK1:RNF114:APOL6:APOL3:APOL2:APOL1:GTPBP1:TYMP:TRANK1:RTP4:IRF1:JADE2:BTN3A3:HLA-A:HLA-E:PSMB9:NOD1:ZNF277:TMEM140:GSTK1:CEBPD:JAK2:TRIM14	http://www.gsea-msigdb.org/gsea/msigdb/cards/GSE42021_TREG_VS_TCONV_PLN_UP
Immunologic_signatures	GSE37533_PPARG1_FOXP3_VS_PPARG2_FOXP3_TRANSDUCED_CD4_TCELL_PIOGLITAZONE_TREATED_DN	199	52	3.77711e-14	1.84021e-11	SFT2D2:TRIM21:UBE2L6:RARRES3:NNMT:STAT2:USP15:TRAFD1:OAS3:OAS2:IRF9:GCH1:KIAA0247:PML:FES:DNAJA2:PSMB10:SNTB2:XAF1:IFI35:CYTH1:SECTM1:SETBP1:RSAD2:FOSL2:VAMP5:ARID5A:IFIH1:STAT1:CASP10:SP110:HDAC4:RNF114:APOL6:APOL3:APOL2:APOL1:TRANK1:UBA7:RTP4:IRF1:BTN3A1:BTN3A3:HLA-A:HLA-E:PSMB9:BAK1:ETV7:DYNLT1:ZC3HAV1:JAK2:TRIM14	http://www.gsea-msigdb.org/gsea/msigdb/cards/GSE37533_PPARG1_FOXP3_VS_PPARG2_FOXP3_TRANSDUCED_CD4_TCELL_PIOGLITAZONE_TREATED_DN
Immunologic_signatures	GSE42021_TREG_PLN_VS_CD24INT_TREG_THYMUS_DN	200	52	4.69987e-14	2.08162e-11	TNFRSF1B:RFX5:FAM208B:GSTO1:TRIM21:UBE2L6:RARRES3:CTSC:TAPBPL:TRAFD1:OAS3:OAS2:OASL:IRF9:GCH1:PML:PSMB10:IFI35:CDC42EP4:SECTM1:IGFLR1:PSENEN:ZFP36:FOSL2:IFIH1:STAT1:SP110:RBCK1:RNF114:APOL6:APOL3:APOL2:APOL1:TYMP:TRANK1:UBA7:RTP4:CD38:UBE2D3:SMARCA5:IRF1:BTN3A2:BTN3A1:BTN3A3:HLA-G:HLA-A:HLA-E:PSMB9:ZNF277:GSTK1:JAK2:TRIM14	http://www.gsea-msigdb.org/gsea/msigdb/cards/GSE42021_TREG_PLN_VS_CD24INT_TREG_THYMUS_DN
Immunologic_signatures	GSE10325_BCELL_VS_LUPUS_BCELL_DN	200	51	1.87059e-13	7.59459e-11	CDC42:IFI6:THEMIS2:BCAR3:SLAMF1:MRPS14:ZMIZ1:PPIF:IRF7:UBE2L6:TMEM258:CTSC:ATF7IP:CHST11:OAS3:OAS2:WSB2:OASL:ZWILCH:XAF1:IFI35:NKG7:RSAD2:VAMP5:BCL2L11:DHRS9:STAT1:AP5S1:PIGP:APOL3:APOL1:APOBEC3A:APOBEC3G:RTP4:CD38:RBM47:GRAMD3:ATOX1:HLA-A:HLA-E:MICB:PSMB9:TMEM30A:DYNLT1:CHST12:SLC25A40:BUD31:ATP5J2:TMEM140:GGH:SLC31A2	http://www.gsea-msigdb.org/gsea/msigdb/cards/GSE10325_BCELL_VS_LUPUS_BCELL_DN
Immunologic_signatures	GSE14000_UNSTIM_VS_4H_LPS_DC_DN	197	50	3.89925e-13	1.46132e-10	RUNX3:IFI6:SLAMF7:SFT2D2:BTG2:KMO:IRF7:TRIM21:UBE2L6:BATF2:TRAFD1:OAS3:OAS2:OASL:IRF9:GCH1:PML:STARD5:MT2A:MT1X:NLRC5:XAF1:CCL1:CCL5:CNP:IFI35:HSH2D:MVB12A:CMPK2:UBXN2A:IL1B:IFIH1:SP110:FBXO7:APOL6:APOBEC3A:RAB5A:RTP4:DDX60L:PTGER4:IRF1:MICB:PSMB9:ETV7:DYNLT1:GRB10:TMEM140:CD274:SLC31A2:TNFSF15	http://www.gsea-msigdb.org/gsea/msigdb/cards/GSE14000_UNSTIM_VS_4H_LPS_DC_DN
Chemical_and_Genetic_pertubation	RODWELL_AGING_KIDNEY_UP	497	93	5.39921e-14	1.78282e-10	RUNX3:SCARNA17:RPS6KA1:THEMIS2:PRUNE:TPM3:KRTCAP2:TAGLN2:FCER1G:CELF2:MYOF:CHST15:PTPRE:ADAM8:MS4A7:VWCE:RARRES3:FAU:PGM2L1:NNMT:RPS25:CLEC7A:TUBA1A:TRAFD1:IRF9:GNG2:CHRNA3:TMED3:CORO7:MVP:NLRC5:CDH11:PSMB10:CCL5:LASP1:SCARNA17:SCARNA17:TCF3:PGLS:KXD1:HCST:TYROBP:RPS19:RPL18:NUP62:NKG7:QPCT:ARHGAP25:TMSB10:ZEB2:FN1:RBCK1:SPTLC3:PREX1:ITGB2:ITGB2-AS1:SCARNA17:SCARNA17:SCARNA17:RAC2:PARVG:LMF2:TYMP…	http://www.gsea-msigdb.org/gsea/msigdb/cards/RODWELL_AGING_KIDNEY_UP
Immunologic_signatures	GSE18791_CTRL_VS_NEWCASTLE_VIRUS_DC_8H_DN	193	49	6.58734e-13	2.20865e-10	IFI6:PTGS2:FUT11:IFITM3:IRF7:TRIM21:TRIM5:UBE2L6:BATF2:STAT2:DDIT3:OAS3:OAS2:OASL:GCH1:PML:STARD5:MT2A:NLRC5:CDH11:ANKFY1:XAF1:CNP:SECTM1:GADD45B:CMPK2:RSAD2:EPT1:IFIH1:CASP10:SP110:SP140:ZBP1:APOL6:APOL1:APOBEC3G:RTP4:DDX60L:IRF1:PDE6A:ETV7:SAMD9L:TRIM56:TMEM140:PTK2B:CD274:SEMA4D:STX17:SLC31A2	http://www.gsea-msigdb.org/gsea/msigdb/cards/GSE18791_CTRL_VS_NEWCASTLE_VIRUS_DC_8H_DN
Immunologic_signatures	GSE22886_CTRL_VS_LPS_24H_DC_DN	200	50	7.25337e-13	2.20865e-10	IFI6:HIST2H2BE:SLAMF1:SLAMF7:FAM208B:IFITM3:IRF7:UBE2L6:ETV6:LMBR1L:OAS3:OAS2:OASL:IRF9:GCH1:MVP:MT2A:PSMB10:XAF1:CCL5:CNP:IFI35:HEATR6:ICAM1:PPP1R15A:RSAD2:IFIH1:STAT1:SP110:SAMSN1:H2BFS:APOL1:GTPBP1:APOBEC3A:TYMP:RTP4:PTGER4:HIST1H2BD:HIST1H2BE:BTN3A2:BTN3A1:BTN3A3:HLA-G:HLA-A:HLA-E:PSMB9:B3GALT4:PLAGL1:DYNLT1:PIM2	http://www.gsea-msigdb.org/gsea/msigdb/cards/GSE22886_CTRL_VS_LPS_24H_DC_DN
Immunologic_signatures	GSE19888_ADENOSINE_A3R_INH_PRETREAT_AND_ACT_BY_A3R_VS_TCELL_MEMBRANES_ACT_MAST_CELL_UP	200	50	7.25337e-13	2.20865e-10	MTHFR:THEMIS2:SLFNL1:SLAMF7:IFITM3:IRF7:TRIM21:TRIM34:TRIM5:UBE2L6:BATF2:TAPBPL:STAT2:TRAFD1:OAS3:OAS2:OASL:RNF31:IRF9:GCH1:NPC2:SLC28A2:PML:PSMB10:XAF1:CCL5:IFI35:LAIR1:CMPK2:RSAD2:ARID5A:IFIH1:STAT1:SP110:SIRPB1:ZBP1:SAMSN1:UBA7:RTP4:CD180:IRF1:LCP2:HLA-G:HLA-E:PSMB9:IKZF1:SAMD9L:GSDMD:CD274:GLA	http://www.gsea-msigdb.org/gsea/msigdb/cards/GSE19888_ADENOSINE_A3R_INH_PRETREAT_AND_ACT_BY_A3R_VS_TCELL_MEMBRANES_ACT_MAST_CELL_UP
Curated_gene_sets	RODWELL_AGING_KIDNEY_UP	497	93	5.39921e-14	2.97011e-10	RUNX3:SCARNA17:RPS6KA1:THEMIS2:PRUNE:TPM3:KRTCAP2:TAGLN2:FCER1G:CELF2:MYOF:CHST15:PTPRE:ADAM8:MS4A7:VWCE:RARRES3:FAU:PGM2L1:NNMT:RPS25:CLEC7A:TUBA1A:TRAFD1:IRF9:GNG2:CHRNA3:TMED3:CORO7:MVP:NLRC5:CDH11:PSMB10:CCL5:LASP1:SCARNA17:SCARNA17:TCF3:PGLS:KXD1:HCST:TYROBP:RPS19:RPL18:NUP62:NKG7:QPCT:ARHGAP25:TMSB10:ZEB2:FN1:RBCK1:SPTLC3:PREX1:ITGB2:ITGB2-AS1:SCARNA17:SCARNA17:SCARNA17:RAC2:PARVG:LMF2:TYMP…	http://www.gsea-msigdb.org/gsea/msigdb/cards/RODWELL_AGING_KIDNEY_UP
GO_bp	GO_DEFENSE_RESPONSE	1684	227	5.47962e-14	4.02752e-10	TNFRSF4:TNFRSF14:TNFRSF1B:CNR2:IFI6:THEMIS2:PTAFR:TRIM62:SFPQ:GBP3:TSPAN2:HIST2H2BE:LCE3B:MNDA:SLAMF1:CD48:SLAMF7:LY9:FCER1G:SH2D1B:XCL1:DHX9:PTGS2:MIR181B1:CHI3L1:ITGB1:TRIM8:GPAM:TIAL1:HTRA1:ADAM8:IFITM3:IRF7:CHID1:MUC5AC:TSPAN32:TRIM21:TRIM34:TRIM5:NLRP10:BATF2:CDC42EP2:RBM14:PTPRCAP:UNC93B1:FADD:BIRC2:NLRX1:TIRAP:ETS1:JAM3:C1RL:CLEC2A:CLEC7A:KLRD1:CELA1:PCBP2:STAT2:TRAFD1:OAS3:OAS2:OASL:IRF9:…	http://www.gsea-msigdb.org/gsea/msigdb/cards/GO_DEFENSE_RESPONSE
GO_bp	GO_RESPONSE_TO_CYTOKINE	1182	172	1.16412e-13	4.26059e-10	TNFRSF4:TNFRSF14:MTHFR:TNFRSF1B:CDC42:IFI6:PTAFR:TRIM62:CTH:GBP3:MNDA:FCER1G:XCL1:DHX9:PTGS2:MIR181B1:PTPN7:CHI3L1:KMO:ITGB1:PPP3CB:TRIM8:GSTO1:IFITM3:IRF7:TRIM21:TRIM34:TRIM5:MADD:BAD:CDC42EP2:CFL1:FADD:GAB2:BIRC2:CBL:ETS1:WNK1:NANOG:YBX3:TUBA1B:STAT2:OAS3:OAS2:RPLP0:OASL:RNF31:IRF9:GCH1:FOS:YY1:IGHE:SPPL2A:BBS4:PML:CIITA:BOLA2:BOLA2B:PYCARD:ITGAX:MMP2:MT2A:MT1X:NLRC5:PSMB10:CYBA:CRK:XAF1:TMEM10…	http://www.gsea-msigdb.org/gsea/msigdb/cards/GO_RESPONSE_TO_CYTOKINE
GO_bp	GO_RESPONSE_TO_BIOTIC_STIMULUS	1010	152	2.22803e-13	4.26059e-10	TNFRSF14:TNFRSF1B:CNR2:IFI6:PTAFR:GBP3:HIST2H2BE:LCE3B:FCER1G:XCL1:DHX9:PTGS2:KMO:GPAM:HTRA1:IFITM3:IRF7:TSPAN32:TRIM34:TRIM5:NLRP10:VWCE:PLA2G16:BAD:BATF2:CFL1:UNC93B1:FADD:BIRC2:CARD17:NLRX1:TIRAP:CLEC7A:PCBP2:STAT2:DDIT3:APAF1:OAS3:OAS2:OASL:TPT1:IRF9:GCH1:NPC2:FOS:IGHE:PML:POLR3K:SLX4:POLR3E:SPN:PYCARD:NLRC5:CYBA:CRK:CCL5:CCL3:CNP:EME1:CCDC47:PRKCA:UNC13D:RIOK3:ELANE:LRG1:ICAM1:JUNB:LSM14A:ZF…	http://www.gsea-msigdb.org/gsea/msigdb/cards/GO_RESPONSE_TO_BIOTIC_STIMULUS
GO_bp	GO_INNATE_IMMUNE_RESPONSE	966	147	2.31869e-13	4.26059e-10	TNFRSF14:IFI6:PTAFR:TRIM62:SFPQ:HIST2H2BE:MNDA:SLAMF1:SLAMF7:LY9:FCER1G:SH2D1B:XCL1:DHX9:TRIM8:ADAM8:IFITM3:IRF7:CHID1:MUC5AC:TRIM21:TRIM34:TRIM5:NLRP10:CDC42EP2:RBM14:UNC93B1:FADD:BIRC2:NLRX1:TIRAP:C1RL:CLEC2A:CLEC7A:KLRD1:PCBP2:STAT2:TRAFD1:OAS3:OAS2:OASL:IRF9:GCH1:IGHE:PML:POLR3K:CIITA:POLR3E:PYCARD:MT2A:NLRC5:PSMB10:CYBA:CRK:XAF1:CCL1:CCL5:CCL3:CCL3L3:STAT5B:IFI35:TBKBP1:STXBP4:CDC42EP4:CD300…	http://www.gsea-msigdb.org/gsea/msigdb/cards/GO_INNATE_IMMUNE_RESPONSE
Cancer_modules	MODULE_45	576	99	1.81204e-12	7.80991e-10	TNFRSF1B:CD52:RPS6KA1:PTAFR:PLK3:DPYD:HIST2H2BE:S100A4:MNDA:CD48:FCER1G:PTPN7:PFKFB2:CELF2:ZMIZ1:CHST15:FAM53B:PTPRE:ADAM8:RHOG:LMO2:UBE2L6:RARRES3:PTPRCAP:CTSC:KCNA5:SLC2A3:KRT86:STAT2:OASL:HCAR3:ATP11A:EFS:GCH1:CYP11A1:KIAA0430:SPN:MVP:ITGAL:ADCY7:PSMB10:P2RX1:ATP2A3:CCL5:IFI35:SECTM1:S1PR4:ICAM3:JUNB:JAK3:CEACAM4:CEACAM3:PSG7:CCDC9:NKG7:LAIR1:FOSL2:QPCT:ARHGAP25:GNLY:IL1B:IL1RN:ITGA6:STAT1:SLC…	http://www.gsea-msigdb.org/gsea/msigdb/cards/MODULE_45
Immunologic_signatures	GSE13485_CTRL_VS_DAY7_YF17D_VACCINE_PBMC_DN	200	49	2.73928e-12	7.85046e-10	FBXO6:IFI6:GBP3:KMO:MYOF:IFITM3:IRF7:TRIM5:UBE2L6:MS4A7:BATF2:STAT2:PLXNC1:OAS3:OAS2:OASL:IRF9:GCH1:MT2A:ANKFY1:XAF1:ADAP2:CNP:IFI35:SECTM1:MVB12A:LAIR1:CMPK2:RSAD2:IL1RN:IFIH1:STAT1:GPBAR1:SP110:ZBP1:APOL6:APOBEC3A:TYMP:RTP4:CD38:DDX60L:LCP2:PSMB9:SAMD9L:JAK2:TRIM14:SLC31A2:TOR1B:PIN4	http://www.gsea-msigdb.org/gsea/msigdb/cards/GSE13485_CTRL_VS_DAY7_YF17D_VACCINE_PBMC_DN
GO_bp	GO_IMMUNE_EFFECTOR_PROCESS	1242	175	1.20461e-12	1.48355e-09	TNFRSF4:TNFRSF14:TNFRSF1B:CDC42:IFI6:PTAFR:GBP3:AGL:NOTCH2:LAMTOR2:MNDA:SLAMF1:SLAMF7:LY9:FCER1G:SH2D1B:XCL1:DHX9:CHI3L1:PPP3CB:GPAM:HTRA1:ADAM8:IFITM3:IRF7:TSPAN32:RHOG:TRIM34:TRIM5:TBC1D10C:UNC93B1:FADD:GAB2:CTSC:BIRC2:NLRX1:CBL:C1RL:SLC2A3:CLEC2A:KLRD1:PCBP2:PA2G4:STAT2:ARHGAP9:CCT2:LTA4H:APAF1:OAS3:OAS2:OASL:RHOF:ATP11A:IRF9:RIPK3:ACTR10:ATP6V1D:NPC2:IGHE:PML:CHRNB4:FES:POLR3K:DNASE1:EMP2:POL…	http://www.gsea-msigdb.org/gsea/msigdb/cards/GO_IMMUNE_EFFECTOR_PROCESS
GO_bp	GO_PROTEIN_CONTAINING_COMPLEX_ASSEMBLY	1891	243	1.21107e-12	1.48355e-09	MRPL20:PEX14:RNU1-1:U1:CDC42:RP11-442N24__B.1:PPIH:NSUN4:SGIP1:CTH:SETSIP:RHOC:RNVU1-13:RNVU1-19:HIST2H2BF:HIST2H4A:HIST2H2BD:HIST2H4B:HIST2H2BE:PRUNE:RPS27:FCER1G:DHX9:CAMSAP2:MDM4:DISP1:CNIH3:AHCTF1:CELF2:H2AFY2:COX15:OAT:TRIM21:TRIM34:TAF10:GTF2H1:CELF1:CPSF7:SDHAF2:AHNAK:BAD:CDC42EP2:FADD:NUMA1:FCHSD2:KCTD21:CTSC:VSTM5:BIRC2:H2AFX:KCNA1:KCNA5:VAMP1:ATF7IP:HIST4H4:STRAP:MIP:PTGES3:DDIT3:CCT2:N…	http://www.gsea-msigdb.org/gsea/msigdb/cards/GO_PROTEIN_CONTAINING_COMPLEX_ASSEMBLY
Computational_gene_sets	MODULE_45	576	99	1.81204e-12	1.55473e-09	TNFRSF1B:CD52:RPS6KA1:PTAFR:PLK3:DPYD:HIST2H2BE:S100A4:MNDA:CD48:FCER1G:PTPN7:PFKFB2:CELF2:ZMIZ1:CHST15:FAM53B:PTPRE:ADAM8:RHOG:LMO2:UBE2L6:RARRES3:PTPRCAP:CTSC:KCNA5:SLC2A3:KRT86:STAT2:OASL:HCAR3:ATP11A:EFS:GCH1:CYP11A1:KIAA0430:SPN:MVP:ITGAL:ADCY7:PSMB10:P2RX1:ATP2A3:CCL5:IFI35:SECTM1:S1PR4:ICAM3:JUNB:JAK3:CEACAM4:CEACAM3:PSG7:CCDC9:NKG7:LAIR1:FOSL2:QPCT:ARHGAP25:GNLY:IL1B:IL1RN:ITGA6:STAT1:SLC…	http://www.gsea-msigdb.org/gsea/msigdb/cards/MODULE_45
Immunologic_signatures	GSE18791_CTRL_VS_NEWCASTLE_VIRUS_DC_6H_DN	198	48	6.84908e-12	1.66844e-09	IFI6:SFT2D2:IRF7:TRIM5:BATF2:UNC93B1:STAT2:KITLG:OAS3:OAS2:OASL:GCH1:ACTR10:PML:STARD5:NLRC5:ANKFY1:XAF1:CNP:SECTM1:RNF138:CMPK2:RSAD2:EPT1:IFIH1:STAT1:SP110:ZBP1:APOL1:APOBEC3G:TRANK1:RTP4:DDX60L:GPBP1:IRF1:ZSCAN12:STX11:DYNLT1:SAMD9L:TRIM56:TMEM140:PTK2B:CD274:SEMA4D:TRIM14:STX17:SLC31A2:TOR1B	http://www.gsea-msigdb.org/gsea/msigdb/cards/GSE18791_CTRL_VS_NEWCASTLE_VIRUS_DC_6H_DN
Immunologic_signatures	GSE42021_CD24HI_VS_CD24LOW_TCONV_THYMUS_DN	198	48	6.84908e-12	1.66844e-09	TNFRSF1B:AK2:DPYD:TRIM21:UBE2L6:RARRES3:TAPBPL:NECAP1:STAT2:USP15:TRAFD1:OAS2:OASL:CLUHP3:PSMB10:CCL5:IFI35:SECTM1:LPIN2:IGFLR1:ZFP36:CEACAM1:RASGRP3:IFIH1:SP110:RBCK1:RNF114:APOL6:APOL3:APOL2:APOL1:UBA7:RTP4:CD38:IRF1:BTN3A2:BTN3A1:BTN3A3:HLA-G:HLA-A:HLA-E:HCP5:PSMB9:IGFBP3:TMEM140:GSTK1:POU5F1B:JAK2	http://www.gsea-msigdb.org/gsea/msigdb/cards/GSE42021_CD24HI_VS_CD24LOW_TCONV_THYMUS_DN
Immunologic_signatures	GSE40685_TREG_VS_FOXP3_KO_TREG_PRECURSOR_UP	198	48	6.84908e-12	1.66844e-09	RERE:IFI6:THEMIS2:MNDA:RCSD1:TRIM21:UBE2L6:RARRES3:BATF2:CARD17:STAT2:TRAFD1:OAS2:OASL:IRF9:GCH1:HAPLN3:NLRC5:XAF1:GRAP:IFI35:SECTM1:RSAD2:VAMP5:STAT1:SP110:RNF114:SIK1:APOL6:APOL2:APOL1:TRANK1:RTP4:PCYT1A:MARCH1:IRF1:JADE2:DTNBP1:BTN3A2:BTN3A3:HLA-A:PSMB9:SAMD9L:GIMAP2:POLB:JAK2:SLC31A2:GK	http://www.gsea-msigdb.org/gsea/msigdb/cards/GSE40685_TREG_VS_FOXP3_KO_TREG_PRECURSOR_UP
Immunologic_signatures	GSE26156_DOUBLE_POSITIVE_VS_CD4_SINGLE_POSITIVE_THYMOCYTE_UP	199	48	8.31235e-12	1.84081e-09	RPL22:BTG2:ITPKB:RPS13:CTSW:FCHSD2:FAM168A:GAB2:TUBA1A:PFDN5:DDIT3:USP15:TPT1:RASA3:RPS29:RBL2:MT2A:MT1H:CYTH1:CIRBP:GADD45B:RPS28:JUNB:PPP1R15A:SH3YL1:ZFP36L2:RPL31:ITGA6:PPP6R2:RPL32:PLCD1:AMT:UBA7:RPL29:ST3GAL6:EIF4A2:MAN2B2:CCNI:HNRNPDL:RPL34:BTN3A1:HLA-E:TRAM2:SENP6:ITGB8:IL11RA:ATP6V1G1:RPL10	http://www.gsea-msigdb.org/gsea/msigdb/cards/GSE26156_DOUBLE_POSITIVE_VS_CD4_SINGLE_POSITIVE_THYMOCYTE_UP
Immunologic_signatures	GSE37534_UNTREATED_VS_PIOGLITAZONE_TREATED_CD4_TCELL_PPARG1_AND_FOXP3_TRASDUCED_DN	199	48	8.31235e-12	1.84081e-09	IFI6:THEMIS2:IFITM3:IRF7:TRIM21:TRIM5:UBE2L6:STAT2:TRAFD1:OAS3:OAS2:OASL:IRF9:GCH1:PML:STARD5:PSMB10:XAF1:CHRNB1:COASY:IFI35:SECTM1:GADD45B:RSAD2:VAMP5:STAT1:SP110:RBCK1:RNF114:ZMAT5:APOL6:APOL2:COX17:RTP4:HES1:IRF1:AFF4:JADE2:HIST1H2BC:HLA-E:STK19:PSMB9:SLC25A40:TMEM140:DENND3:GSDMD:PDCD1LG2:TRIM14	http://www.gsea-msigdb.org/gsea/msigdb/cards/GSE37534_UNTREATED_VS_PIOGLITAZONE_TREATED_CD4_TCELL_PPARG1_AND_FOXP3_TRASDUCED_DN
Immunologic_signatures	GSE42021_TREG_PLN_VS_TREG_PRECURSORS_THYMUS_DN	200	48	1.00723e-11	2.13357e-09	IFI6:THEMIS2:IFITM3:IRF7:TRIM21:TRIM5:LMO2:UBE2L6:STAT2:TRAFD1:OAS3:OAS2:OASL:RNF31:IRF9:PML:PSMB10:ANKFY1:XAF1:IFI35:CDC42EP4:CYTH1:IGFLR1:RSAD2:RASGRP3:IFIH1:STAT1:SP110:RBCK1:RNF114:APOL6:APOL2:APOL1:GTPBP1:TYMP:TRANK1:SMARCA5:IRF1:JADE2:BTN3A1:BTN3A3:HLA-G:HLA-A:HLA-E:PSMB9:TMEM140:ZC3HAV1:TRIM14	http://www.gsea-msigdb.org/gsea/msigdb/cards/GSE42021_TREG_PLN_VS_TREG_PRECURSORS_THYMUS_DN
Immunologic_signatures	GSE18791_UNSTIM_VS_NEWCATSLE_VIRUS_DC_10H_DN	195	47	1.40352e-11	2.84915e-09	IFI6:PTGS2:IRF7:TRIM5:BATF2:STAT2:OAS3:OAS2:OASL:GCH1:PML:STARD5:XAF1:CNP:KCNJ2:SECTM1:GADD45B:IER2:CMPK2:RSAD2:EPT1:ARID5A:IFIH1:STAT1:CASP10:SP110:ZBP1:APOL6:APOL1:APOBEC3G:UBA7:RTP4:FAM43A:CD38:CXCL1:JADE2:NEDD9:ETV7:AKAP7:STX11:DYNLT1:SAMD9L:ZC3HAV1:PAXIP1-AS2:SLC31A2:TOR1B:FAM122C	http://www.gsea-msigdb.org/gsea/msigdb/cards/GSE18791_UNSTIM_VS_NEWCATSLE_VIRUS_DC_10H_DN
GO_bp	GO_REGULATION_OF_IMMUNE_SYSTEM_PROCESS	1606	212	2.98986e-12	3.13935e-09	TNFRSF4:TNFRSF14:TNFRSF1B:MST1L:CDC42:CNR2:RUNX3:THEMIS2:PTAFR:SFPQ:NOTCH2:HIST2H4A:HIST2H4B:MNDA:FCER1A:CD48:SLAMF7:FCER1G:SH2D1B:XCL1:DHX9:ITPKB:ITGB1:PPP3CB:ZMIZ1:GPAM:HTRA1:ADAM8:IRF7:MUC5AC:TSPAN32:TRIM5:NLRP10:FSHB:LMO2:BAD:RBM14:TBC1D10C:UNC93B1:FADD:GAB2:BIRC2:PDGFD:NLRX1:TIRAP:ETS1:JAM3:WNK1:TAPBPL:C1RL:CLEC7A:KLRD1:HIST4H4:PCBP2:KITLG:TRAFD1:SLC8B1:HCAR2:RNF31:RIPK3:EIF2B2:FOS:CALM1:IGH…	http://www.gsea-msigdb.org/gsea/msigdb/cards/GO_REGULATION_OF_IMMUNE_SYSTEM_PROCESS
Immunologic_signatures	GSE13485_CTRL_VS_DAY3_YF17D_VACCINE_PBMC_DN	199	47	2.99427e-11	5.6108e-09	FBXO6:IFI6:KMO:MYOF:IFITM3:IRF7:TRIM5:GTF2H1:UBE2L6:BATF2:STAT2:PLXNC1:OAS3:OAS2:OASL:GCH1:CALML4:PML:PMM2:XAF1:ADAP2:CNP:SECTM1:MVB12A:CMPK2:RSAD2:IFIH1:STAT1:GPBAR1:APOBEC3A:DNAJC13:HLTF:RTP4:TMEM165:FAM13A:MARCH1:DDX60L:LCP2:HLA-DPA1:FGD2:SAMD9L:TRIM14:SLC31A2:TOR1B:VAV2:PIN4:SERPINA7	http://www.gsea-msigdb.org/gsea/msigdb/cards/GSE13485_CTRL_VS_DAY3_YF17D_VACCINE_PBMC_DN
Immunologic_signatures	GSE28726_ACT_CD4_TCELL_VS_ACT_NKTCELL_DN	199	47	2.99427e-11	5.6108e-09	PLK3:RFX5:RPS27:BTG2:ITPKB:HNRNPH3:NXF1:RARRES3:NUMA1:FCHSD2:SLC2A3:TUBA1A:DDIT3:TPT1:RPS29:SRSF5:CALM1:RBL2:MT1A:EIF1:TOB1:SUPT4H1:CYTH1:CIRBP:S1PR4:JUNB:LSM14A:SH3YL1:MAPRE3:RPL31:BCL2L11:ITGA6:BLCAP:SIK1:DGCR2:UBA7:RPL29:ST3GAL6:HNRNPDL:JADE2:HIST1H2AM:HLA-E:B3GALT4:RPS10:TRAM2:IL11RA:ATP6V1G1	http://www.gsea-msigdb.org/gsea/msigdb/cards/GSE28726_ACT_CD4_TCELL_VS_ACT_NKTCELL_DN
Chemical_and_Genetic_pertubation	BOSCO_INTERFERON_INDUCED_ANTIVIRAL_MODULE	77	28	5.28521e-12	7.59732e-09	IFI6:SDC3:SLAMF7:IFITM3:IRF7:STAT2:TRAFD1:OAS3:OAS2:OASL:GCH1:PML:LAT:XAF1:IFI35:TMEM106A:RSAD2:IFIH1:PANK2:ZBP1:APOL6:APOL1:APOBEC3G:GOLGA4:NOD1:SAMD9L:TMEM176A:CD274	http://www.gsea-msigdb.org/gsea/msigdb/cards/BOSCO_INTERFERON_INDUCED_ANTIVIRAL_MODULE
Chemical_and_Genetic_pertubation	MARTENS_BOUND_BY_PML_RARA_FUSION	450	82	6.90247e-12	7.59732e-09	TNFRSF4:H6PD:ECE1:RUNX3:PAFAH2:RPS6KA1:FAM212B:ENSA:TAGLN2:RCSD1:NUAK2:CELF2:CDH23:ZMIZ1:PTEN:GRK5:CHST15:FAM53B:ADAM8:IFITM3:LMO2:ARRB1:WNT5B:FGFR1OP2:TUBA1C:MDM1:NUDT15:RASA3:LTB4R:ASB2:GPR132:PPCDC:ABHD2:MPG:SPN:SNX20:ST3GAL2:KLHDC4:SPG7:GAS7:DRG2:LASP1:RAB37:MBP:RFX2:HNRNPM:ICAM1:MIR23A:KLF2:MRPL34:PGLS:PGPEP1:TYROBP:RPS19:BRE:FOSL2:B3GNT7:NMUR1:HDAC4:PREX1:SIK1:ITGB2:RAC2:CYTH4:GGA1:SCUBE1:I…	http://www.gsea-msigdb.org/gsea/msigdb/cards/MARTENS_BOUND_BY_PML_RARA_FUSION
Immunologic_signatures	GSE42724_NAIVE_BCELL_VS_PLASMABLAST_UP	196	46	6.07713e-11	1.09658e-08	FBXO6:EPHB2:IRF7:TRIM21:TRIM5:UBE2L6:RARRES3:BATF2:TAPBPL:STAT2:DDIT3:TRAFD1:OAS3:OAS2:OASL:IRF9:GCH1:PML:MVP:NLRC5:XAF1:CNP:NKIRAS2:IFI35:HSH2D:CMPK2:RSAD2:IFIH1:STAT1:SP110:SP140:ZBP1:APOL6:APOL1:APOBEC3A:TYMP:UBA7:MYLK-AS1:RTP4:CD38:DDX60L:IRF1:PSMB9:MAD2L1BP:SAMD9L:TMEM140	http://www.gsea-msigdb.org/gsea/msigdb/cards/GSE42724_NAIVE_BCELL_VS_PLASMABLAST_UP
Chemical_and_Genetic_pertubation	RUTELLA_RESPONSE_TO_HGF_DN	237	53	1.59117e-11	1.19687e-08	RPL22:RERE:RUNX3:CD52:SFPQ:AMPD2:NOTCH2:FCER1A:CD48:CELF2:ADAM8:LMO2:RARRES3:FCHSD2:NINJ2:WNT5B:SLC2A3:LTA4H:CHPT1:LTB4R:EGLN3:ITPK1:CALML4:LRRK1:NDE1:METTL9:ITGAL:DPEP2:ACADVL:CYTH1:RNF138:CIRBP:GADD45B:ICAM3:SMIM7:ZFP36:RSAD2:MAP4K4:NR4A2:SP110:SON:PPM1F:CSNK1E:LPP:CCNI:CCNG2:F2RL1:ADAM19:NEDD9:HLA-E:DENND3:ZFAND5:FNBP1	http://www.gsea-msigdb.org/gsea/msigdb/cards/RUTELLA_RESPONSE_TO_HGF_DN
Chemical_and_Genetic_pertubation	DANG_BOUND_BY_MYC	1059	151	1.81234e-11	1.19687e-08	RPL22:H6PD:PEX14:MTHFR:MYCBP:AMPD2:CSDE1:PRKAB2:HIST2H4A:HIST2H2AA3:HIST2H2AA4:HIST2H2BE:RFX5:TAGLN2:HSPA14:ITGB1:CH25H:SLIT1:COX15:GSTO1:RHOG:RPS13:PEX16:MADD:RBM4:POLD4:CTSC:RPS25:H2AFX:VAMP1:PHB2:YBX3:ATP5G2:PA2G4:PTGES3:NAP1L1:PPP1R12A:LTA4H:PRKAB1:CDC16:IRF9:GEMIN2:RPS29:ATP6V1D:SRSF5:YY1:GPR132:SLC28A2:HERC1:POLR3K:PMM2:PYCARD:DNAJA2:MT2A:CYBA:CHRNB1:SCO1:FLOT2:ERBB2:NBR2:APBA3:INSR:ICAM1:H…	http://www.gsea-msigdb.org/gsea/msigdb/cards/DANG_BOUND_BY_MYC
Curated_gene_sets	BOSCO_INTERFERON_INDUCED_ANTIVIRAL_MODULE	77	28	5.28521e-12	1.26568e-08	IFI6:SDC3:SLAMF7:IFITM3:IRF7:STAT2:TRAFD1:OAS3:OAS2:OASL:GCH1:PML:LAT:XAF1:IFI35:TMEM106A:RSAD2:IFIH1:PANK2:ZBP1:APOL6:APOL1:APOBEC3G:GOLGA4:NOD1:SAMD9L:TMEM176A:CD274	http://www.gsea-msigdb.org/gsea/msigdb/cards/BOSCO_INTERFERON_INDUCED_ANTIVIRAL_MODULE
Curated_gene_sets	MARTENS_BOUND_BY_PML_RARA_FUSION	450	82	6.90247e-12	1.26568e-08	TNFRSF4:H6PD:ECE1:RUNX3:PAFAH2:RPS6KA1:FAM212B:ENSA:TAGLN2:RCSD1:NUAK2:CELF2:CDH23:ZMIZ1:PTEN:GRK5:CHST15:FAM53B:ADAM8:IFITM3:LMO2:ARRB1:WNT5B:FGFR1OP2:TUBA1C:MDM1:NUDT15:RASA3:LTB4R:ASB2:GPR132:PPCDC:ABHD2:MPG:SPN:SNX20:ST3GAL2:KLHDC4:SPG7:GAS7:DRG2:LASP1:RAB37:MBP:RFX2:HNRNPM:ICAM1:MIR23A:KLF2:MRPL34:PGLS:PGPEP1:TYROBP:RPS19:BRE:FOSL2:B3GNT7:NMUR1:HDAC4:PREX1:SIK1:ITGB2:RAC2:CYTH4:GGA1:SCUBE1:I…	http://www.gsea-msigdb.org/gsea/msigdb/cards/MARTENS_BOUND_BY_PML_RARA_FUSION
Immunologic_signatures	GSE14000_UNSTIM_VS_4H_LPS_DC_TRANSLATED_RNA_DN	197	46	7.30196e-11	1.27054e-08	SRGAP2C:CD48:SLAMF7:SFT2D2:IRF7:UBE2L6:BATF2:CELA1:OAS2:OASL:GCH1:NLRC5:XAF1:HS3ST3B1:CCL1:CCL5:CNP:CMPK2:RSAD2:IL1B:IFIH1:STAT1:SP110:BMP2:OSM:APOL6:GTPBP1:APOBEC3A:APOBEC3G:RTP4:CD38:DDX60L:PTGER4:IRF1:MICB:ETV7:STX11:DYNLT1:ITGB8:GRB10:TRIM56:CD274:SLC31A2:TNFSF15:TOR1B:DBH-AS1	http://www.gsea-msigdb.org/gsea/msigdb/cards/GSE14000_UNSTIM_VS_4H_LPS_DC_TRANSLATED_RNA_DN
Chemical_and_Genetic_pertubation	OSMAN_BLADDER_CANCER_DN	421	77	2.48547e-11	1.36784e-08	RPL22:RERE:CYB561D1:CSDE1:HIST2H2BE:PRUNE:RPS27:MRPS14:MDM4:ITPKB:CELF2:ZNF487:PPIF:PTPRE:ZBED5-AS1:RPS13:PEX16:CELF1:FAU:RBM4:RPS25:VAMP1:SMARCC2:CHST11:RPLP0:PML:SNORA76:DNAJC7:MLX:BZRAP1-AS1:MYL12A:GNG7:HNRNPM:ZNF791:EPS15L1:ZNF506:ZNF431:ZNF493:FBL:DEDD2:RPS5:SERTAD2:BCL2L11:SP110:DIS3L2:SYS1:SPATA2:ITGB2-AS1:ST13:RPL32:MRPS25:SCAP:RPL29:EIF4A2:SCFD2:RPL34:MARCH6:GPBP1:SNORA76:HMGN4:ZSCAN16:R…	http://www.gsea-msigdb.org/gsea/msigdb/cards/OSMAN_BLADDER_CANCER_DN
Immunologic_signatures	GSE22196_HEALTHY_VS_OBESE_MOUSE_SKIN_GAMMADELTA_TCELL_UP	198	46	8.7602e-11	1.42266e-08	RERE:PEX14:SDHB:SDC3:SERBP1:RFX5:SLAMF1:CHI3L1:CELF1:UBE2L6:RARRES3:FAM168A:CTSC:STAT2:TRAFD1:OAS2:ARHGAP5:GCH1:PML:PSMB10:XAF1:IFI35:SECTM1:DTNB:VAMP5:SP110:RBCK1:ZMYND8:APOL1:H1F0:APOBEC3G:TRANK1:CCRL2:CD38:IRF1:JADE2:ATOX1:MGAT1:BTN3A3:PSMB9:CREB5:PTK2B:GGH:AUH:SLC31A2:SASH3	http://www.gsea-msigdb.org/gsea/msigdb/cards/GSE22196_HEALTHY_VS_OBESE_MOUSE_SKIN_GAMMADELTA_TCELL_UP
Immunologic_signatures	GSE16755_CTRL_VS_IFNA_TREATED_MAC_DN	198	46	8.7602e-11	1.42266e-08	SRGAP2C:CDC42SE1:SFT2D2:PTGS2:ARID4B:TRIM21:BATF2:DUSP16:STAT2:USP15:TRAFD1:OAS3:PML:HAPLN3:NLRC5:HS3ST3B1:IFI35:CDC42EP4:RNF138:ICAM1:CMPK2:IFIH1:SP110:PLAGL2:RNF114:APOL3:CD38:UBE2D3:GRAMD3:IRF1:PSMB9:MAD2L1BP:AKIRIN2:LINC00271:STX11:DYNLT1:SAMD9L:TRIM56:ZC3HAV1:LRP12:JAK2:CD274:SLC31A2:TOR1B:SLC2A6:GK	http://www.gsea-msigdb.org/gsea/msigdb/cards/GSE16755_CTRL_VS_IFNA_TREATED_MAC_DN
Immunologic_signatures	GSE41978_ID2_KO_VS_BIM_KO_KLRG1_LOW_EFFECTOR_CD8_TCELL_UP	199	46	1.04938e-10	1.64921e-08	IFI6:FAM208B:IFITM3:IRF7:TRIM21:UBE2L6:RARRES3:RBM4:TRAFD1:OAS3:OASL:IRF9:PML:PSMB10:IFI35:SECTM1:ICAM1:IGFLR1:ZFP36:FOSL2:NR4A2:IFIH1:STAT1:SP110:HDAC4:RBCK1:RNF114:CEBPB:APOL6:APOL3:APOL2:APOL1:HYAL1:RTP4:IRF1:BTN3A3:HLA-G:HLA-A:HLA-E:PSMB9:TMEM140:ZC3HAV1:GSTK1:CEBPD:JAK2:TRIM14	http://www.gsea-msigdb.org/gsea/msigdb/cards/GSE41978_ID2_KO_VS_BIM_KO_KLRG1_LOW_EFFECTOR_CD8_TCELL_UP
GO_cc	GO_WHOLE_MEMBRANE	1647	213	1.82087e-11	1.82269e-08	PEX14:TNFRSF1B:ECE1:PTAFR:SZT2:ZFYVE9:SGIP1:GPR89A:SNAPIN:MTX1:LAMTOR2:CD48:FCER1G:PTGS2:KCNH1:CNIH3:KMO:ITGB1:KCNMA1:MYOF:SORBS1:GPAM:ADAM8:IFITM3:IRF7:RHOG:PEX16:VPS37C:TMEM138:AHNAK:PLA2G16:BAD:ATG2A:AP5B1:TBC1D10C:FADD:KCNE3:ARRB1:BIRC2:NLRX1:CBL:WNT5B:KCNA5:VAMP1:PHB2:SLC2A3:NECAP1:TUBA1B:TUBA1A:ATP5G2:BLOC1S1:HSD17B6:RHOF:TM9SF2:ATP11A:AP1G2:LTB4R:ATP6V1D:ZFYVE26:CALM1:SPPL2A:PML:SCAMP2:CHR…	http://www.gsea-msigdb.org/gsea/msigdb/cards/GO_WHOLE_MEMBRANE
Immunologic_signatures	GSE1432_CTRL_VS_IFNG_6H_MICROGLIA_DN	200	46	1.25515e-10	1.91097e-08	BCAR3:SLAMF7:ZNF672:MYOF:IRF7:CARS:RARRES3:C1RL:TRAFD1:GCH1:ACTR10:CIITA:MVP:CES1:CTNS:SECTM1:ICAM1:JUNB:RSAD2:VAMP5:IFIH1:STAT1:SP110:SP140:RBCK1:PANK2:RNF114:APOL6:APOL3:APOL2:APOL1:CSF2RB:APOBEC3G:TYMP:GRAMD3:IRF1:LCP2:EDN1:HLA-E:PSMB9:ETV7:STX11:DYNLT1:JAK2:PDCD1LG2:GK	http://www.gsea-msigdb.org/gsea/msigdb/cards/GSE1432_CTRL_VS_IFNG_6H_MICROGLIA_DN
Curated_gene_sets	RUTELLA_RESPONSE_TO_HGF_DN	237	53	1.59117e-11	1.99393e-08	RPL22:RERE:RUNX3:CD52:SFPQ:AMPD2:NOTCH2:FCER1A:CD48:CELF2:ADAM8:LMO2:RARRES3:FCHSD2:NINJ2:WNT5B:SLC2A3:LTA4H:CHPT1:LTB4R:EGLN3:ITPK1:CALML4:LRRK1:NDE1:METTL9:ITGAL:DPEP2:ACADVL:CYTH1:RNF138:CIRBP:GADD45B:ICAM3:SMIM7:ZFP36:RSAD2:MAP4K4:NR4A2:SP110:SON:PPM1F:CSNK1E:LPP:CCNI:CCNG2:F2RL1:ADAM19:NEDD9:HLA-E:DENND3:ZFAND5:FNBP1	http://www.gsea-msigdb.org/gsea/msigdb/cards/RUTELLA_RESPONSE_TO_HGF_DN
Curated_gene_sets	DANG_BOUND_BY_MYC	1059	151	1.81234e-11	1.99393e-08	RPL22:H6PD:PEX14:MTHFR:MYCBP:AMPD2:CSDE1:PRKAB2:HIST2H4A:HIST2H2AA3:HIST2H2AA4:HIST2H2BE:RFX5:TAGLN2:HSPA14:ITGB1:CH25H:SLIT1:COX15:GSTO1:RHOG:RPS13:PEX16:MADD:RBM4:POLD4:CTSC:RPS25:H2AFX:VAMP1:PHB2:YBX3:ATP5G2:PA2G4:PTGES3:NAP1L1:PPP1R12A:LTA4H:PRKAB1:CDC16:IRF9:GEMIN2:RPS29:ATP6V1D:SRSF5:YY1:GPR132:SLC28A2:HERC1:POLR3K:PMM2:PYCARD:DNAJA2:MT2A:CYBA:CHRNB1:SCO1:FLOT2:ERBB2:NBR2:APBA3:INSR:ICAM1:H…	http://www.gsea-msigdb.org/gsea/msigdb/cards/DANG_BOUND_BY_MYC
Curated_gene_sets	OSMAN_BLADDER_CANCER_DN	421	77	2.48547e-11	2.27876e-08	RPL22:RERE:CYB561D1:CSDE1:HIST2H2BE:PRUNE:RPS27:MRPS14:MDM4:ITPKB:CELF2:ZNF487:PPIF:PTPRE:ZBED5-AS1:RPS13:PEX16:CELF1:FAU:RBM4:RPS25:VAMP1:SMARCC2:CHST11:RPLP0:PML:SNORA76:DNAJC7:MLX:BZRAP1-AS1:MYL12A:GNG7:HNRNPM:ZNF791:EPS15L1:ZNF506:ZNF431:ZNF493:FBL:DEDD2:RPS5:SERTAD2:BCL2L11:SP110:DIS3L2:SYS1:SPATA2:ITGB2-AS1:ST13:RPL32:MRPS25:SCAP:RPL29:EIF4A2:SCFD2:RPL34:MARCH6:GPBP1:SNORA76:HMGN4:ZSCAN16:R…	http://www.gsea-msigdb.org/gsea/msigdb/cards/OSMAN_BLADDER_CANCER_DN
Chemical_and_Genetic_pertubation	PILON_KLF1_TARGETS_DN	1984	245	5.63917e-11	2.4759e-08	RERE:USP48:CDC42:CD52:RPS6KA1:AK2:MYCBP:KIF2C:SERBP1:AGL:RTCA:NOTCH2:ENSA:CDC42SE1:RFX5:SNAPIN:CD48:FCER1G:RCSD1:FAM20B:CHI3L1:TSNAX-DISC1:CELF2:FAM107B:PIP4K2A:PPP3CB:FUT11:ZMIZ1:PTEN:COX15:GSTO1:FAM204A:PTPRE:TRIM21:TRIM5:TAF10:GTF2H1:LMO2:CELF1:VPS37C:AHNAK:HNRNPUL2:TTC9C:SLC25A45:RBM14:TBC1D10C:UNC93B1:FCHSD2:FAM168A:GAB2:CTSC:SLC37A4:CBL:ETS1:WNK1:PHB2:NECAP1:CLEC7A:ETV6:ATF7IP:STRAP:FGFR1OP…	http://www.gsea-msigdb.org/gsea/msigdb/cards/PILON_KLF1_TARGETS_DN
Chemical_and_Genetic_pertubation	RUTELLA_RESPONSE_TO_CSF2RB_AND_IL4_DN	319	63	5.99856e-11	2.4759e-08	RPL22:RERE:CD52:IFI6:SFPQ:AMPD2:NOTCH2:CD48:PPIF:MYOF:CHST15:LMO2:RARRES3:FDX1:NINJ2:SLC2A3:MDM1:LTA4H:CHPT1:LTB4R:ITPK1:CALML4:METTL9:ITGAL:CES1:MT2A:MT1F:MT1H:MT1X:DPEP2:ACADVL:CCL3:TBC1D16:RNF138:ICAM3:SMIM7:ZFP36:NKG7:LAIR1:RSAD2:IL1B:NR4A2:STAT1:SP110:SON:PPM1F:ARFGAP3:PACSIN2:CCRL2:ATP13A3:CXCL1:HEXB:COL4A3BP:F2RL1:NEDD9:BTN3A3:HLA-E:TFEB:ZNF706:SNTB1:DENND3:ZFAND5:GLA	http://www.gsea-msigdb.org/gsea/msigdb/cards/RUTELLA_RESPONSE_TO_CSF2RB_AND_IL4_DN
Immunologic_signatures	GSE1460_DP_THYMOCYTE_VS_NAIVE_CD4_TCELL_ADULT_BLOOD_DN	196	45	2.11217e-10	3.02661e-08	TNFRSF14:CSDE1:NOTCH2NL:RPS27:CAMSAP2:RPS13:PEX16:FAU:PFDN5:MIP:RPS29:MVP:RBL2:CYTH1:S1PR4:KLF2:FBL:EXOSC5:RPS19:RPS5:SH3YL1:NCK2:DHRS9:ITGA6:GID8:ITGB2:DGCR2:APOL2:APOL1:CSNK1E:ST13:RPL32:UBA7:EHHADH:JADE2:BTN3A3:HLA-G:HLA-E:RPS18:GRB10:GSTK1:WWP1:RPL12:RPL36A:IDS:IDS	http://www.gsea-msigdb.org/gsea/msigdb/cards/GSE1460_DP_THYMOCYTE_VS_NAIVE_CD4_TCELL_ADULT_BLOOD_DN
Immunologic_signatures	GSE3982_CENT_MEMORY_CD4_TCELL_VS_NKCELL_DN	196	45	2.11217e-10	3.02661e-08	TMEM53:MNDA:FCER1G:CHST15:PTPRE:HRASLS2:CTSC:PDGFD:KIAA0247:NOP10:FES:RNMTL1:CCL5:NKIRAS2:DHX8:SECTM1:TTR:PLEKHF1:LAIR2:NCR1:AUP1:ZNF142:BLCAP:ACOT8:FBXO7:APOL1:TST:CYTH4:APOBEC3G:ARSA:TCTA:MAPKAPK3:COX17:CD38:PALLD:LPCAT1:GALNT10:GFOD1:HLA-DPB1:URGCP:CEBPD:DNAI1:GSN:REXO4:TLR7	http://www.gsea-msigdb.org/gsea/msigdb/cards/GSE3982_CENT_MEMORY_CD4_TCELL_VS_NKCELL_DN
Immunologic_signatures	GSE42021_TREG_PLN_VS_CD24LO_TREG_THYMUS_DN	197	45	2.5213e-10	3.50965e-08	IFI6:PTPN7:IFITM3:IRF7:TRIM21:TRIM5:LMO2:UBE2L6:RARRES3:UNC93B1:OAS3:OAS2:OASL:RNF31:IRF9:PML:IFI35:SECTM1:TYROBP:ZFP36:KLHL29:IL1RN:IFIH1:STAT1:SP110:PLAGL2:APOL1:BRD1:LMF2:TYMP:TRANK1:ZNF721:CD38:CXCL1:DOK3:HLA-G:HLA-A:HLA-E:HCP5:PSMB9:NT5E:IGFBP3:ZNF277:ROR2:TRIM14	http://www.gsea-msigdb.org/gsea/msigdb/cards/GSE42021_TREG_PLN_VS_CD24LO_TREG_THYMUS_DN
Chemical_and_Genetic_pertubation	FULCHER_INFLAMMATORY_RESPONSE_LECTIN_VS_LPS_DN	449	79	9.75473e-11	3.5789e-08	NBPF1:AK2:NOTCH2:HIST2H2AA3:HIST2H2AA4:MNDA:LY9:ITPKB:IFITM3:TRIM5:MADD:CELF1:UBE2L6:MS4A7:UNC93B1:GAB2:CTSC:LTA4H:CHPT1:OAS3:OAS2:OASL:RP11-307N16.6:SPATA13:GCH1:ZFYVE26:KIAA1199:SPN:CES1:DPEP2:RPAIN:XAF1:GAS7:SECTM1:MBP:GADD45B:KLF2:ZNF493:ZFP36:APOC1:NUP62:ZNF160:LAIR1:CMPK2:RSAD2:UBXN2A:SLC35F6:ZFP36L2:VAMP5:HNMT:ZEB2:IFIH1:SP110:H2BFS:HSCB:APOL3:APOBEC3A:APOBEC3G:PARVG:CD38:RBM47:MARCH1:LPCA…	http://www.gsea-msigdb.org/gsea/msigdb/cards/FULCHER_INFLAMMATORY_RESPONSE_LECTIN_VS_LPS_DN
Immunologic_signatures	GSE3982_CTRL_VS_LPS_4H_MAC_DN	198	45	3.00521e-10	4.06705e-08	RUNX3:SFPQ:SLAMF1:CD48:KMO:GAB2:BIRC2:KCNA1:STAT2:USP15:CHST11:OASL:HCAR3:RASA3:GPR132:MT1F:MT1X:CCL5:IFI35:GADD45B:NUP62:IL1RN:IFIH1:STAT1:RBCK1:PLAGL2:APOL1:APOBEC3G:GOLGA4:EIF1B:COX17:ATP13A3:CD38:NDST3:F2RL1:IRF1:DEK:PSMB9:BAK1:TFEB:ITGB8:AMPH:CEBPD:LRP12:TLR7	http://www.gsea-msigdb.org/gsea/msigdb/cards/GSE3982_CTRL_VS_LPS_4H_MAC_DN
Curated_gene_sets	PILON_KLF1_TARGETS_DN	1984	245	5.63917e-11	4.12476e-08	RERE:USP48:CDC42:CD52:RPS6KA1:AK2:MYCBP:KIF2C:SERBP1:AGL:RTCA:NOTCH2:ENSA:CDC42SE1:RFX5:SNAPIN:CD48:FCER1G:RCSD1:FAM20B:CHI3L1:TSNAX-DISC1:CELF2:FAM107B:PIP4K2A:PPP3CB:FUT11:ZMIZ1:PTEN:COX15:GSTO1:FAM204A:PTPRE:TRIM21:TRIM5:TAF10:GTF2H1:LMO2:CELF1:VPS37C:AHNAK:HNRNPUL2:TTC9C:SLC25A45:RBM14:TBC1D10C:UNC93B1:FCHSD2:FAM168A:GAB2:CTSC:SLC37A4:CBL:ETS1:WNK1:PHB2:NECAP1:CLEC7A:ETV6:ATF7IP:STRAP:FGFR1OP…	http://www.gsea-msigdb.org/gsea/msigdb/cards/PILON_KLF1_TARGETS_DN
Curated_gene_sets	RUTELLA_RESPONSE_TO_CSF2RB_AND_IL4_DN	319	63	5.99856e-11	4.12476e-08	RPL22:RERE:CD52:IFI6:SFPQ:AMPD2:NOTCH2:CD48:PPIF:MYOF:CHST15:LMO2:RARRES3:FDX1:NINJ2:SLC2A3:MDM1:LTA4H:CHPT1:LTB4R:ITPK1:CALML4:METTL9:ITGAL:CES1:MT2A:MT1F:MT1H:MT1X:DPEP2:ACADVL:CCL3:TBC1D16:RNF138:ICAM3:SMIM7:ZFP36:NKG7:LAIR1:RSAD2:IL1B:NR4A2:STAT1:SP110:SON:PPM1F:ARFGAP3:PACSIN2:CCRL2:ATP13A3:CXCL1:HEXB:COL4A3BP:F2RL1:NEDD9:BTN3A3:HLA-E:TFEB:ZNF706:SNTB1:DENND3:ZFAND5:GLA	http://www.gsea-msigdb.org/gsea/msigdb/cards/RUTELLA_RESPONSE_TO_CSF2RB_AND_IL4_DN
Immunologic_signatures	GSE42088_2H_VS_24H_LEISHMANIA_INF_DC_UP	199	45	3.57672e-10	4.58573e-08	CD52:THEMIS2:AMPD2:ENSA:S100A4:MNDA:CELF2:OAT:IFITM3:RPS13:PCBP2:ATP5G2:LTA4H:SLC8B1:CARS2:RPS29:FOS:HEXA:PYCARD:DPEP2:SECTM1:RPS28:ICAM3:TECR:KLF2:GPI:ZFP36:RPL31:MZT2B:NR4A2:ERGIC3:ITGB2:PPM1F:CYTH4:APOBEC3A:CRTAP:HLA-DPB1:GSTK1:SMARCD3:PTK2B:POLB:NACAP1:SLC25A6:RPL36A:SASH3	http://www.gsea-msigdb.org/gsea/msigdb/cards/GSE42088_2H_VS_24H_LEISHMANIA_INF_DC_UP
Immunologic_signatures	GSE22140_GERMFREE_VS_SPF_MOUSE_CD4_TCELL_UP	199	45	3.57672e-10	4.58573e-08	RERE:SFT2D2:IRF7:TRIM21:UBE2L6:RARRES3:RBM4:STAT2:TRAFD1:OAS2:OASL:IRF9:GCH1:PML:CIITA:MVP:CTNS:XAF1:IFI35:TBKBP1:SECTM1:GADD45B:ICAM1:JUNB:ZFP36:RSAD2:VAMP5:ARID5A:BCL2L11:CASP10:SP110:RBCK1:PITPNB:APOL1:CSF2RB:CCRL2:DNAJC13:PCYT1A:IRF1:LCP2:SH2B2:ZC3HAV1:MAK16:SLC31A2:GK	http://www.gsea-msigdb.org/gsea/msigdb/cards/GSE22140_GERMFREE_VS_SPF_MOUSE_CD4_TCELL_UP
GO_bp	GO_ORGANONITROGEN_COMPOUND_BIOSYNTHETIC_PROCESS	1814	228	5.33177e-11	4.89856e-08	AURKAIP1:MRPL20:RPL22:MTHFR:U1:DHDDS:RPS6KA1:PTAFR:SESN2:SDC3:AK2:CTPS1:ST3GAL3:NSUN4:MIR101-1:CTH:SLC44A3:ALG14:DPYD:AMPD2:RPS27:DPM3:KRTCAP2:MIR9-1:PIGM:PIGC:MRPS14:FAM20B:DHX9:PTGS2:MIR181B1:BTG2:JMJD4:KMO:HSPA14:FUT11:COX15:MRPL43:GSTO1:GPAM:CHST15:OAT:MUC5AC:CARS:EIF4G2:RPS13:CELF1:TMEM258:RBM4:NADSYN1:MRPL48:NNMT:RPS25:DDX25:TIRAP:MIR200C:YBX3:CSAD:ATP5G2:ORMDL2:PA2G4:DPY19L2:CHPT1:CHST11:R…	http://www.gsea-msigdb.org/gsea/msigdb/cards/GO_ORGANONITROGEN_COMPOUND_BIOSYNTHETIC_PROCESS
GO_bp	GO_DEFENSE_RESPONSE_TO_VIRUS	238	52	6.1326e-11	5.00829e-08	IFI6:GBP3:DHX9:GPAM:HTRA1:IFITM3:IRF7:TSPAN32:TRIM34:TRIM5:UNC93B1:FADD:BIRC2:NLRX1:PCBP2:STAT2:OAS3:OAS2:OASL:IRF9:PML:POLR3K:POLR3E:PYCARD:NLRC5:UNC13D:RIOK3:LSM14A:EXOSC5:ZNF175:RSAD2:DDX1:IL1B:IFIH1:STAT1:MAVS:UFD1L:APOBEC3A:APOBEC3G:RTP4:SPON2:SKP2:F2RL1:IRF1:MICB:CRCP:TRIM56:ZC3HAV1:IFNA6:TLR7:TSPAN6:FLNA	http://www.gsea-msigdb.org/gsea/msigdb/cards/GO_DEFENSE_RESPONSE_TO_VIRUS
Immunologic_signatures	GSE1432_1H_VS_24H_IFNG_MICROGLIA_DN	200	45	4.25072e-10	5.0511e-08	TNFRSF14:RTCA:MYOF:IRF7:TRIM5:RARRES3:FADD:TAPBPL:C1RL:PTGES3:USP15:BTF3P11:CIITA:MVP:PSMB10:SNTB2:SECTM1:TMSB10:VAMP5:IFIH1:STAT1:SP110:SP140:RBCK1:RNF114:APOL6:APOL3:APOL2:APOL1:APOBEC3G:TYMP:ERC2:CD38:JADE2:BTN2A2:BTN3A1:BTN3A3:HLA-E:HCP5:PSMB9:HLA-DPB1:GCLC:AKAP7:JAK2:TRAF2	http://www.gsea-msigdb.org/gsea/msigdb/cards/GSE1432_1H_VS_24H_IFNG_MICROGLIA_DN
Immunologic_signatures	GSE41867_DAY6_EFFECTOR_VS_DAY30_EXHAUSTED_CD8_TCELL_LCMV_CLONE13_UP	200	45	4.25072e-10	5.0511e-08	RERE:FCER1G:IFITM3:IRF7:TRIM5:BATF2:CDC42EP2:UNC93B1:TAPBPL:TRAFD1:OAS3:OAS2:DENR:RP11-307N16.6:SPATA13:GCH1:ZFYVE26:BBS4:TMEM219:TMEM106A:UHRF1:NKG7:RSAD2:ZNF513:MZT2B:STAT1:IKZF2:ACOT8:CASS4:ZBP1:IL2RB:CCRL2:IRF1:ATOX1:PSMB9:BAK1:NOD1:LAMTOR4:TMEM140:KIF13B:PTK2:GSDMD:FXN:GSN:AIF1L:ZNF449	http://www.gsea-msigdb.org/gsea/msigdb/cards/GSE41867_DAY6_EFFECTOR_VS_DAY30_EXHAUSTED_CD8_TCELL_LCMV_CLONE13_UP
Immunologic_signatures	GSE24574_BCL6_HIGH_TFH_VS_TFH_CD4_TCELL_DN	200	45	4.25072e-10	5.0511e-08	RPL22:SFPQ:NOTCH2:RFX5:BTG2:ITPKB:RPS13:NXF1:CTSW:NUMA1:FAM168A:DDIT3:TPT1:CALM1:MT2A:EIF1:TOB1:CYTH1:CIRBP:RPS28:ICAM3:LSM14A:SH3YL1:ZFP36L2:USP34:ITGA6:BLCAP:DGCR2:PPP6R2:RPL32:PLCD1:AMT:RPL29:MAN2B2:CCNI:HNRNPDL:RPL34:BTN3A1:HLA-E:RGL2:TRAM2:ITGB8:TAX1BP1:RPL36A:RPL10	http://www.gsea-msigdb.org/gsea/msigdb/cards/GSE24574_BCL6_HIGH_TFH_VS_TFH_CD4_TCELL_DN
Curated_gene_sets	FULCHER_INFLAMMATORY_RESPONSE_LECTIN_VS_LPS_DN	449	79	9.75473e-11	5.96231e-08	NBPF1:AK2:NOTCH2:HIST2H2AA3:HIST2H2AA4:MNDA:LY9:ITPKB:IFITM3:TRIM5:MADD:CELF1:UBE2L6:MS4A7:UNC93B1:GAB2:CTSC:LTA4H:CHPT1:OAS3:OAS2:OASL:RP11-307N16.6:SPATA13:GCH1:ZFYVE26:KIAA1199:SPN:CES1:DPEP2:RPAIN:XAF1:GAS7:SECTM1:MBP:GADD45B:KLF2:ZNF493:ZFP36:APOC1:NUP62:ZNF160:LAIR1:CMPK2:RSAD2:UBXN2A:SLC35F6:ZFP36L2:VAMP5:HNMT:ZEB2:IFIH1:SP110:H2BFS:HSCB:APOL3:APOBEC3A:APOBEC3G:PARVG:CD38:RBM47:MARCH1:LPCA…	http://www.gsea-msigdb.org/gsea/msigdb/cards/FULCHER_INFLAMMATORY_RESPONSE_LECTIN_VS_LPS_DN
Curated_gene_sets	REACTOME_DEPURINATION	55	22	1.12534e-10	6.19049e-08	HIST2H4A:HIST2H2AA3:HIST2H2AA4:HIST2H4B:HIST2H2BE:H2AFX:HIST4H4:MPG:TERF2IP:H2BFS:OGG1:HIST1H4B:HIST1H2BC:HIST1H2BD:HIST1H2BE:HIST1H4D:HIST1H2BF:HIST1H2BG:HIST1H2BI:HIST1H2BJ:HIST1H4I:HIST1H2AJ:HIST1H2BM	http://www.gsea-msigdb.org/gsea/msigdb/cards/REACTOME_DEPURINATION
Curated_gene_sets	REACTOME_GENERIC_TRANSCRIPTION_PATHWAY	1211	164	1.41002e-10	7.05137e-08	ZNF436:RUNX3:SESN2:PLK3:NOTCH2:PRKAB2:HIST2H4A:HIST2H2AA3:HIST2H2AA4:HIST2H4B:HIST2H2BE:LAMTOR2:BTG2:MDM4:PIP4K2A:NRBF2:PTEN:GPAM:TAF10:GTF2H1:LMO2:COX8A:RBM14:H2AFX:SLC2A3:HIST4H4:YAF2:PRKAG1:SMARCC2:DDIT3:APAF1:PRKAB1:ZNF605:ZNF26:ZNF140:PPM1A:FOS:CALM1:YY1:TJP1:PML:TMEM219:ITGAL:ZNF689:ZNF668:ZNF668:RBL2:PSMB10:ZFP90:ZNF19:SCO1:RFFL:ERBB2:SUPT4H1:RPTOR:KCTD1:MED16:TCF3:ZNF557:ZNF317:ZNF490:ZNF…	http://www.gsea-msigdb.org/gsea/msigdb/cards/REACTOME_GENERIC_TRANSCRIPTION_PATHWAY
TF_targets	SCGGAAGY_ELK1_02	1248	168	1.33121e-10	8.1204e-08	TMEM222:SZT2:CPT2:TCEANC2:AGL:TPM3:KRTCAP2:GON4L:USF1:RCSD1:PIGC:MDM4:TAF5L:PIP4K2A:COX15:MRPL43:CHID1:CARS:TAF10:PEX16:CELF1:TMEM138:CPSF7:SDHAF2:DAGLA:COX8A:BAD:RPS25:CBL:EMG1:PHB2:NECAP1:ASB8:PRKAG1:CSAD:PCBP2:DDIT3:PRKAB1:UFM1:COMMD6:UGGT2:EAPP:FBXO33:ATP6V1D:EIF2B2:CCNDBP1:SCAMP2:MAPK8IP3:PMM2:GSPT1:DCTN5:KCTD13:ZNF668:ZNF668:ZNF646:TMEM208:SNTB2:SCO1:TMEM199:MYO19:LASP1:STARD3:MIEN1:DNAJC7:…	http://www.gsea-msigdb.org/gsea/msigdb/cards/SCGGAAGY_ELK1_02
Chemical_and_Genetic_pertubation	LEE_DIFFERENTIATING_T_LYMPHOCYTE	197	45	2.5213e-10	8.32534e-08	CD52:SFPQ:CD48:RCSD1:BTG2:MDM4:CELF2:FAM107B:TBC1D10C:VAMP1:ARHGAP9:RP11-307N16.6:SPATA13:AP1G2:AKAP13:LAT:ITGAL:SNX20:BZRAP1-AS1:MIR142:CYTH1:ZNF160:ZFP36L2:ARHGAP25:BCL2L11:SP110:HDAC4:ITGB2:ITGB2-AS1:RAC2:HCLS1:KLHL6:LNPEP:DOCK2:PSMB9:TAGAP:IKZF1:TRIM56:GIMAP2:SLA:SEMA4D:TRIM14:FNBP1:P2RY8:SEPT6:SASH3	http://www.gsea-msigdb.org/gsea/msigdb/cards/LEE_DIFFERENTIATING_T_LYMPHOCYTE
Reactome	REACTOME_DEPURINATION	55	22	1.12534e-10	1.05681e-07	HIST2H4A:HIST2H2AA3:HIST2H2AA4:HIST2H4B:HIST2H2BE:H2AFX:HIST4H4:MPG:TERF2IP:H2BFS:OGG1:HIST1H4B:HIST1H2BC:HIST1H2BD:HIST1H2BE:HIST1H4D:HIST1H2BF:HIST1H2BG:HIST1H2BI:HIST1H2BJ:HIST1H4I:HIST1H2AJ:HIST1H2BM	http://www.gsea-msigdb.org/gsea/msigdb/cards/REACTOME_DEPURINATION
Reactome	REACTOME_GENERIC_TRANSCRIPTION_PATHWAY	1211	164	1.41002e-10	1.05681e-07	ZNF436:RUNX3:SESN2:PLK3:NOTCH2:PRKAB2:HIST2H4A:HIST2H2AA3:HIST2H2AA4:HIST2H4B:HIST2H2BE:LAMTOR2:BTG2:MDM4:PIP4K2A:NRBF2:PTEN:GPAM:TAF10:GTF2H1:LMO2:COX8A:RBM14:H2AFX:SLC2A3:HIST4H4:YAF2:PRKAG1:SMARCC2:DDIT3:APAF1:PRKAB1:ZNF605:ZNF26:ZNF140:PPM1A:FOS:CALM1:YY1:TJP1:PML:TMEM219:ITGAL:ZNF689:ZNF668:ZNF668:RBL2:PSMB10:ZFP90:ZNF19:SCO1:RFFL:ERBB2:SUPT4H1:RPTOR:KCTD1:MED16:TCF3:ZNF557:ZNF317:ZNF490:ZNF…	http://www.gsea-msigdb.org/gsea/msigdb/cards/REACTOME_GENERIC_TRANSCRIPTION_PATHWAY
Curated_gene_sets	LEE_DIFFERENTIATING_T_LYMPHOCYTE	197	45	2.5213e-10	1.15581e-07	CD52:SFPQ:CD48:RCSD1:BTG2:MDM4:CELF2:FAM107B:TBC1D10C:VAMP1:ARHGAP9:RP11-307N16.6:SPATA13:AP1G2:AKAP13:LAT:ITGAL:SNX20:BZRAP1-AS1:MIR142:CYTH1:ZNF160:ZFP36L2:ARHGAP25:BCL2L11:SP110:HDAC4:ITGB2:ITGB2-AS1:RAC2:HCLS1:KLHL6:LNPEP:DOCK2:PSMB9:TAGAP:IKZF1:TRIM56:GIMAP2:SLA:SEMA4D:TRIM14:FNBP1:P2RY8:SEPT6:SASH3	http://www.gsea-msigdb.org/gsea/msigdb/cards/LEE_DIFFERENTIATING_T_LYMPHOCYTE
KEGG	KEGG_SYSTEMIC_LUPUS_ERYTHEMATOSUS	135	35	6.65609e-10	1.23803e-07	HIST2H2BF:HIST2H4A:HIST2H2AA3:HIST2H2AA4:HIST2H4B:HIST2H2BE:HIST2H2AB:FCGR2C:H2AFY2:TRIM21:H2AFX:HIST4H4:ELANE:HIST1H4B:HIST1H2BC:HIST1H2BD:HIST1H2BE:HIST1H4D:HIST1H2BF:HIST1H2BG:HIST1H3E:HIST1H3G:HIST1H2BI:HIST1H2BJ:HIST1H2AG:HIST1H4I:HIST1H2AH:HIST1H2AI:HIST1H2AJ:HIST1H2BM:HIST1H2AL:HIST1H2AM:C4A:C4B:HLA-DPA1:HLA-DPB1	http://www.gsea-msigdb.org/gsea/msigdb/cards/KEGG_SYSTEMIC_LUPUS_ERYTHEMATOSUS
Immunologic_signatures	GSE24634_IL4_VS_CTRL_TREATED_NAIVE_CD4_TCELL_DAY5_DN	199	44	1.18518e-09	1.34284e-07	RERE:IFI6:SLAMF7:GRK5:IRF7:TRIM21:UBE2L6:RARRES3:PTPRCAP:ASB8:OAS2:MT2A:MT1F:MT1H:MT1X:PSMB10:XAF1:CNP:LPIN2:RPS5:RSAD2:RBKS:VAMP5:SP110:SP140:RBCK1:RNF114:APOL3:APOL2:APOL1:TRANK1:DKK2:EDN1:BTN3A2:BTN3A1:BTN3A3:ZSCAN16:MICB:PSMB9:DYNLT1:TMEM140:STX17:GK:SSX1	http://www.gsea-msigdb.org/gsea/msigdb/cards/GSE24634_IL4_VS_CTRL_TREATED_NAIVE_CD4_TCELL_DAY5_DN
Immunologic_signatures	GSE42088_UNINF_VS_LEISHMANIA_INF_DC_24H_UP	199	44	1.18518e-09	1.34284e-07	RUNX3:THEMIS2:AMPD2:CSDE1:MTX1:CELF2:HSPA14:ATG2A:CLEC7A:CSAD:PCBP2:LTA4H:SRSF5:ZWILCH:CBFA2T3:GAS7:SGSH:INSR:KLF2:PGLS:ZFP36:ZFP36L2:NR4A2:SF3B1:RNF114:ITGB2:PPM1F:CYTH4:IQSEC1:MTMR12:PTGER4:PIK3R1:FAM53C:GPX3:GALNT10:DOCK2:NEDD9:GSTK1:PTK2B:POLB:CEBPD:NACAP1:SLA:DENND3	http://www.gsea-msigdb.org/gsea/msigdb/cards/GSE42088_UNINF_VS_LEISHMANIA_INF_DC_24H_UP
Immunologic_signatures	GSE5589_LPS_AND_IL10_VS_LPS_AND_IL6_STIM_IL6_KO_MACROPHAGE_45MIN_UP	200	44	1.39958e-09	1.45079e-07	MTHFR:THEMIS2:ADAM8:IFITM3:PRR5L:UBE2L6:CTSC:CLEC7A:ATF7IP:TRAFD1:OAS3:OAS2:RNF31:IRF9:GCH1:PML:NLRC5:PSMB10:MYH10:GAS7:CCL5:CNP:IFI35:MRPL27:CD300LF:MBD2:HSH2D:NKG7:LAIR1:NCR1:RSAD2:AFTPH:ARID5A:ZBP1:UBA7:ADAM19:DOCK2:HLA-G:PSMB9:DBNL:SAMD9L:ZC3HAV1:GSDMD:TLR7	http://www.gsea-msigdb.org/gsea/msigdb/cards/GSE5589_LPS_AND_IL10_VS_LPS_AND_IL6_STIM_IL6_KO_MACROPHAGE_45MIN_UP
Immunologic_signatures	GSE33424_CD161_INT_VS_NEG_CD8_TCELL_UP	200	44	1.39958e-09	1.45079e-07	CNR2:CSDE1:IFITM3:IRF7:TRIM21:TRIM5:ETV6:STAT2:TRAFD1:OAS3:OAS2:OASL:IRF9:PML:SCAMP2:NMRAL1:NLRC5:XAF1:IFI35:CD300LF:HSH2D:CMPK2:RSAD2:EHD3:ZEB2:IFIH1:SLC25A12:STAT1:ZBP1:PMEPA1:ST13:CCRL2:ST3GAL6:NIT2:DNAJC13:SERPINI1:RTP4:IRF1:HLA-E:SAMD9L:TMEM140:CD274:TLR7:TMEM185A	http://www.gsea-msigdb.org/gsea/msigdb/cards/GSE33424_CD161_INT_VS_NEG_CD8_TCELL_UP
Immunologic_signatures	GSE27786_LSK_VS_NKCELL_DN	200	44	1.39958e-09	1.45079e-07	NRBF2:TRIM8:SDHAF2:POLD4:GAB2:COMMD6:EAPP:DCAF5:KIAA0247:DNAJC17:PPIB:FAM219B:KIAA1199:STARD5:ITPRIPL2:PYCARD:NLRC5:MED11:STARD3:MLX:TRAPPC8:MBD2:ABCA7:KXD1:LSM14A:CCDC9:RPL18:RSAD2:RBKS:SYS1:CEBPB:ZBP1:SON:DSCR3:PLCD1:ST3GAL6:RELL1:RBM47:HEXB:FOXK1:ATP6V1F:JAK2:CDK9:IDS:IDS	http://www.gsea-msigdb.org/gsea/msigdb/cards/GSE27786_LSK_VS_NKCELL_DN
Immunologic_signatures	GSE19888_CTRL_VS_TCELL_MEMBRANES_ACT_MAST_CELL_PRETREAT_A3R_INH_DN	200	44	1.39958e-09	1.45079e-07	SLAMF7:BTG2:CH25H:IFITM3:IRF7:TRIM21:TRIM34:TRIM5:BATF2:ETV6:STAT2:OAS2:IRF9:GCH1:NPC2:SLC28A2:KCTD13:ITGAL:NLRC5:ANKFY1:CNP:STAT5B:CD300LF:HSH2D:CMPK2:RSAD2:IFIH1:SP110:ATG16L1:SIRPB1:APOL2:CCRL2:UBA7:RTP4:IRF1:HLA-G:HLA-E:TREML2:IKZF1:SAMD9L:PTK2B:CD274:SEMA4D:GLA	http://www.gsea-msigdb.org/gsea/msigdb/cards/GSE19888_CTRL_VS_TCELL_MEMBRANES_ACT_MAST_CELL_PRETREAT_A3R_INH_DN
GO_bp	GO_CELL_ACTIVATION	1408	184	1.98974e-10	1.46246e-07	TNFRSF4:TNFRSF14:TNFRSF1B:CDC42:CNR2:RUNX3:RPS6KA1:PTAFR:CTPS1:AGL:NOTCH2:GON4L:LAMTOR2:MNDA:SLAMF1:SLAMF7:LY9:FCER1G:SH2D1B:XCL1:MIR181B1:CHI3L1:ITPKB:ITGB1:PPP3CB:ZMIZ1:GPAM:ADAM8:TSPAN32:RHOG:BAD:BATF2:TBC1D10C:FADD:ARRB1:GAB2:CTSC:CBL:TIRAP:SLC2A3:CLEC7A:PA2G4:ARHGAP9:CCT2:LTA4H:APAF1:RHOF:ATP11A:RIPK3:GNG2:ACTR10:ATP6V1D:NPC2:IGHE:CHRNB4:FES:DNASE1:LAT:SPN:MVP:ITGAL:PYCARD:ITGAX:PSMB10:CYBA:…	http://www.gsea-msigdb.org/gsea/msigdb/cards/GO_CELL_ACTIVATION
GO_bp	GO_RESPONSE_TO_VIRUS	321	62	2.19149e-10	1.46431e-07	IFI6:GBP3:XCL1:DHX9:GPAM:HTRA1:IFITM3:IRF7:TSPAN32:TRIM34:TRIM5:VWCE:BAD:CFL1:UNC93B1:FADD:BIRC2:NLRX1:PCBP2:STAT2:OAS3:OAS2:OASL:TPT1:IRF9:NPC2:PML:POLR3K:POLR3E:PYCARD:NLRC5:CCL5:UNC13D:RIOK3:LSM14A:EXOSC5:ZNF175:RSAD2:DDX1:BCL2L11:IL1B:IFIH1:STAT1:MAVS:UFD1L:APOBEC3A:APOBEC3G:HYAL1:RTP4:SPON2:SKP2:F2RL1:IRF1:MICB:CRCP:TRIM56:ZC3HAV1:IFNA6:TLR7:PIM2:TSPAN6:FLNA	http://www.gsea-msigdb.org/gsea/msigdb/cards/GO_RESPONSE_TO_VIRUS
Canonical_Pathways	REACTOME_DEPURINATION	55	22	1.12534e-10	1.55031e-07	HIST2H4A:HIST2H2AA3:HIST2H2AA4:HIST2H4B:HIST2H2BE:H2AFX:HIST4H4:MPG:TERF2IP:H2BFS:OGG1:HIST1H4B:HIST1H2BC:HIST1H2BD:HIST1H2BE:HIST1H4D:HIST1H2BF:HIST1H2BG:HIST1H2BI:HIST1H2BJ:HIST1H4I:HIST1H2AJ:HIST1H2BM	http://www.gsea-msigdb.org/gsea/msigdb/cards/REACTOME_DEPURINATION
Canonical_Pathways	REACTOME_GENERIC_TRANSCRIPTION_PATHWAY	1211	164	1.41002e-10	1.55031e-07	ZNF436:RUNX3:SESN2:PLK3:NOTCH2:PRKAB2:HIST2H4A:HIST2H2AA3:HIST2H2AA4:HIST2H4B:HIST2H2BE:LAMTOR2:BTG2:MDM4:PIP4K2A:NRBF2:PTEN:GPAM:TAF10:GTF2H1:LMO2:COX8A:RBM14:H2AFX:SLC2A3:HIST4H4:YAF2:PRKAG1:SMARCC2:DDIT3:APAF1:PRKAB1:ZNF605:ZNF26:ZNF140:PPM1A:FOS:CALM1:YY1:TJP1:PML:TMEM219:ITGAL:ZNF689:ZNF668:ZNF668:RBL2:PSMB10:ZFP90:ZNF19:SCO1:RFFL:ERBB2:SUPT4H1:RPTOR:KCTD1:MED16:TCF3:ZNF557:ZNF317:ZNF490:ZNF…	http://www.gsea-msigdb.org/gsea/msigdb/cards/REACTOME_GENERIC_TRANSCRIPTION_PATHWAY
GO_cc	GO_DNA_PACKAGING_COMPLEX	113	32	3.12015e-10	1.56164e-07	HIST2H2BF:HIST2H4A:HIST2H2AA3:HIST2H2BD:HIST2H2AA4:HIST2H4B:HIST2H2BE:HIST2H2AB:H2AFY2:H2AFX:HIST4H4:H2BFS:H1F0:NCAPH2:HIST1H4B:HIST1H1T:HIST1H2BC:HIST1H2BD:HIST1H2BE:HIST1H4D:HIST1H2BF:HIST1H2BG:HIST1H3E:HIST1H3G:HIST1H2BI:HIST1H2BJ:HIST1H2AG:HIST1H4I:HIST1H2AH:HIST1H2AI:HIST1H2BM:HIST1H2AL:HIST1H2AM	http://www.gsea-msigdb.org/gsea/msigdb/cards/GO_DNA_PACKAGING_COMPLEX
GO_bp	GO_POSITIVE_REGULATION_OF_INTRACELLULAR_SIGNAL_TRANSDUCTION	1005	141	2.63285e-10	1.61262e-07	TRIM62:SFPQ:CTH:RHOC:NOTCH2:GPR89A:S100A4:LAMTOR2:SLAMF1:XCL1:MIR181B1:CHI3L1:ITPKB:ITGB1:PTEN:TRIM8:GSTO1:ADAM8:RHOG:TRIM5:PRR5L:MADD:BAD:FADD:ARRB1:BIRC2:PDGFD:CBL:TIRAP:NTF3:PHB2:ERBB3:DDIT3:KITLG:KL:RNF31:RIPK3:PPM1A:CALM1:AKAP13:LRRK1:MAPK8IP3:PYCARD:TERF2IP:CDH13:CRK:CCL1:CCL5:CCL3:CCL3L3:ERBB2:GIP:ERN1:PRKCA:RPTOR:SECTM1:ADCYAP1:ELANE:ABCA7:GADD45B:TNFSF14:INSR:ICAM1:SLC44A2:MIR27A:MIR23A:…	http://www.gsea-msigdb.org/gsea/msigdb/cards/GO_POSITIVE_REGULATION_OF_INTRACELLULAR_SIGNAL_TRANSDUCTION
Chemical_and_Genetic_pertubation	RODRIGUES_THYROID_CARCINOMA_POORLY_DIFFERENTIATED_DN	774	114	8.3597e-10	2.30031e-07	RERE:GON4L:HSD17B7:MDM4:PFKFB2:ZNF487:PPP3CB:PTEN:TMEM80:ZBED5-AS1:PDGFD:TAPBPL:PRR4:ATF7IP:FMNL3:PCBP2:ERBB3:HSD17B6:CCDC92:ZMYM2:RP11-307N16.6:SPATA13:SMAD9:KBTBD7:HECTD1:ARHGAP5:KIAA0247:CD24P2:HERC1:GSPT1:METTL9:RBL2:MT1F:PLLP:PDF:ZNRF1:ZBTB4:RFFL:ERBB2:TOB1:CDC42EP4:CYTH1:TSHZ1:MBP:CIRBP:GADD45B:KDM4B:ZNF506:ZNF431:ZNF493:LSM14A:ZNF573:MED29:DEDD2:ZNF160:ZNF264:SH3YL1:TMEM178A:ZFP36L2:USP34:…	http://www.gsea-msigdb.org/gsea/msigdb/cards/RODRIGUES_THYROID_CARCINOMA_POORLY_DIFFERENTIATED_DN
Chemical_and_Genetic_pertubation	BENPORATH_MYC_MAX_TARGETS	774	114	8.3597e-10	2.30031e-07	H6PD:MYCBP:CSDE1:PRKAB2:HIST2H2AA3:HIST2H2AA4:HIST2H2BE:RFX5:TAGLN2:HSD17B7:HSPA14:CH25H:COX15:GSTO1:RPS13:PEX16:MADD:RBM4:POLD4:CTSC:TIMM8B:RPS25:H2AFX:VAMP1:PHB2:YBX3:PRKAG1:TUBA1B:ATP5G2:PA2G4:PTGES3:PPP1R12A:LTA4H:PRKAB1:TPT1:CDC16:GEMIN2:RPS29:ATP6V1D:SRSF5:YY1:GPR132:HERC1:POLR3K:PMM2:DNAJA2:MT2A:CYBA:SCO1:FLOT2:MLX:NBR2:APBA3:HOOK2:IER2:RPS19:CYTH2:RPL18:NUP62:ZNF134:RPS5:DDX1:MAT2A:RPL31:…	http://www.gsea-msigdb.org/gsea/msigdb/cards/BENPORATH_MYC_MAX_TARGETS
Chemical_and_Genetic_pertubation	BLALOCK_ALZHEIMERS_DISEASE_UP	1662	207	9.3725e-10	2.38061e-07	ECE1:USP48:RPS6KA1:KPNA6:AK2:KIF2C:CPT2:CSDE1:TSPAN2:HIST2H2AA3:HIST2H2AA4:HIST2H2BE:S100A4:SLAMF1:HSD17B7:BTG2:ITPKB:AHCTF1:PIP4K2A:HNRNPH3:ZMIZ1:CH25H:SORBS1:GRK5:IRF7:TSPAN32:GTF2H1:BEST1:RARRES3:BAD:NUMA1:NEU3:GAB2:BIRC2:NNMT:H2AFX:WNK1:CLEC7A:TM7SF3:LMBR1L:TUBA1A:SMARCC2:MDM1:NAP1L1:KITLG:UBE3B:OASL:SNRNP35:ZMYM2:TPT1:CDC16:EFS:ATP6V1D:ITPK1:YY1:CALML4:PML:CYP11A1:SCAMP2:AKAP13:SPSB3:NDE1:AD…	http://www.gsea-msigdb.org/gsea/msigdb/cards/BLALOCK_ALZHEIMERS_DISEASE_UP
Chemical_and_Genetic_pertubation	DEBIASI_APOPTOSIS_BY_REOVIRUS_INFECTION_UP	302	58	1.03218e-09	2.43448e-07	IFI6:AK2:SIKE1:HIST2H2AA3:HIST2H2AA4:DHX9:PPP3CB:TIAL1:IFITM3:IRF7:TRIM21:CELF1:UBE2L6:SLC2A3:NECAP1:DDIT3:OAS2:OASL:IRF9:ARHGAP5:GEMIN2:PPM1A:PML:CRK:CCL5:IFI35:DUSP3:ZNF24:CEBPG:ZFP36:PPP1R15A:ZNF264:RSAD2:ZEB2:NR4A2:BAZ2B:AC009961.3:STAT1:SPATA2:CEBPB:PCK1:PITPNB:H1F0:RAB5A:FXR1:CXCL1:PLK4:MAP3K1:BNIP1:PRPF4B:CAP2:HIST1H2BE:HIST1H2BF:HIST1H2BI:HIST1H2BJ:HIST1H2AI:PSMB9:CREB5:ZC3HAV1:MAK16	http://www.gsea-msigdb.org/gsea/msigdb/cards/DEBIASI_APOPTOSIS_BY_REOVIRUS_INFECTION_UP
Curated_gene_sets	KEGG_SYSTEMIC_LUPUS_ERYTHEMATOSUS	135	35	6.65609e-10	2.81655e-07	HIST2H2BF:HIST2H4A:HIST2H2AA3:HIST2H2AA4:HIST2H4B:HIST2H2BE:HIST2H2AB:FCGR2C:H2AFY2:TRIM21:H2AFX:HIST4H4:ELANE:HIST1H4B:HIST1H2BC:HIST1H2BD:HIST1H2BE:HIST1H4D:HIST1H2BF:HIST1H2BG:HIST1H3E:HIST1H3G:HIST1H2BI:HIST1H2BJ:HIST1H2AG:HIST1H4I:HIST1H2AH:HIST1H2AI:HIST1H2AJ:HIST1H2BM:HIST1H2AL:HIST1H2AM:C4A:C4B:HLA-DPA1:HLA-DPB1	http://www.gsea-msigdb.org/gsea/msigdb/cards/KEGG_SYSTEMIC_LUPUS_ERYTHEMATOSUS
Curated_gene_sets	RODRIGUES_THYROID_CARCINOMA_POORLY_DIFFERENTIATED_DN	774	114	8.3597e-10	3.06578e-07	RERE:GON4L:HSD17B7:MDM4:PFKFB2:ZNF487:PPP3CB:PTEN:TMEM80:ZBED5-AS1:PDGFD:TAPBPL:PRR4:ATF7IP:FMNL3:PCBP2:ERBB3:HSD17B6:CCDC92:ZMYM2:RP11-307N16.6:SPATA13:SMAD9:KBTBD7:HECTD1:ARHGAP5:KIAA0247:CD24P2:HERC1:GSPT1:METTL9:RBL2:MT1F:PLLP:PDF:ZNRF1:ZBTB4:RFFL:ERBB2:TOB1:CDC42EP4:CYTH1:TSHZ1:MBP:CIRBP:GADD45B:KDM4B:ZNF506:ZNF431:ZNF493:LSM14A:ZNF573:MED29:DEDD2:ZNF160:ZNF264:SH3YL1:TMEM178A:ZFP36L2:USP34:…	http://www.gsea-msigdb.org/gsea/msigdb/cards/RODRIGUES_THYROID_CARCINOMA_POORLY_DIFFERENTIATED_DN
Curated_gene_sets	BENPORATH_MYC_MAX_TARGETS	774	114	8.3597e-10	3.06578e-07	H6PD:MYCBP:CSDE1:PRKAB2:HIST2H2AA3:HIST2H2AA4:HIST2H2BE:RFX5:TAGLN2:HSD17B7:HSPA14:CH25H:COX15:GSTO1:RPS13:PEX16:MADD:RBM4:POLD4:CTSC:TIMM8B:RPS25:H2AFX:VAMP1:PHB2:YBX3:PRKAG1:TUBA1B:ATP5G2:PA2G4:PTGES3:PPP1R12A:LTA4H:PRKAB1:TPT1:CDC16:GEMIN2:RPS29:ATP6V1D:SRSF5:YY1:GPR132:HERC1:POLR3K:PMM2:DNAJA2:MT2A:CYBA:SCO1:FLOT2:MLX:NBR2:APBA3:HOOK2:IER2:RPS19:CYTH2:RPL18:NUP62:ZNF134:RPS5:DDX1:MAT2A:RPL31:…	http://www.gsea-msigdb.org/gsea/msigdb/cards/BENPORATH_MYC_MAX_TARGETS
Curated_gene_sets	BLALOCK_ALZHEIMERS_DISEASE_UP	1662	207	9.3725e-10	3.22238e-07	ECE1:USP48:RPS6KA1:KPNA6:AK2:KIF2C:CPT2:CSDE1:TSPAN2:HIST2H2AA3:HIST2H2AA4:HIST2H2BE:S100A4:SLAMF1:HSD17B7:BTG2:ITPKB:AHCTF1:PIP4K2A:HNRNPH3:ZMIZ1:CH25H:SORBS1:GRK5:IRF7:TSPAN32:GTF2H1:BEST1:RARRES3:BAD:NUMA1:NEU3:GAB2:BIRC2:NNMT:H2AFX:WNK1:CLEC7A:TM7SF3:LMBR1L:TUBA1A:SMARCC2:MDM1:NAP1L1:KITLG:UBE3B:OASL:SNRNP35:ZMYM2:TPT1:CDC16:EFS:ATP6V1D:ITPK1:YY1:CALML4:PML:CYP11A1:SCAMP2:AKAP13:SPSB3:NDE1:AD…	http://www.gsea-msigdb.org/gsea/msigdb/cards/BLALOCK_ALZHEIMERS_DISEASE_UP
Immunologic_signatures	GSE13485_PRE_VS_POST_YF17D_VACCINATION_PBMC_DN	198	43	3.24789e-09	3.29661e-07	IFI6:SLAMF7:KMO:MYOF:IFITM3:IRF7:TRIM5:GTF2H1:UBE2L6:BATF2:STAT2:PLXNC1:OAS3:OAS2:OASL:IRF9:ATP6V1D:PMM2:XAF1:ADAP2:CNP:IFI35:MVB12A:LAIR1:CMPK2:RSAD2:IFIH1:STAT1:GPBAR1:SP110:ZBP1:APOBEC3A:ACAD9:DNAJC13:RTP4:FAM13A:MARCH1:DDX60L:MTMR12:BTN3A3:SAMD9L:SNTB1:PIN4	http://www.gsea-msigdb.org/gsea/msigdb/cards/GSE13485_PRE_VS_POST_YF17D_VACCINATION_PBMC_DN
Curated_gene_sets	DEBIASI_APOPTOSIS_BY_REOVIRUS_INFECTION_UP	302	58	1.03218e-09	3.34002e-07	IFI6:AK2:SIKE1:HIST2H2AA3:HIST2H2AA4:DHX9:PPP3CB:TIAL1:IFITM3:IRF7:TRIM21:CELF1:UBE2L6:SLC2A3:NECAP1:DDIT3:OAS2:OASL:IRF9:ARHGAP5:GEMIN2:PPM1A:PML:CRK:CCL5:IFI35:DUSP3:ZNF24:CEBPG:ZFP36:PPP1R15A:ZNF264:RSAD2:ZEB2:NR4A2:BAZ2B:AC009961.3:STAT1:SPATA2:CEBPB:PCK1:PITPNB:H1F0:RAB5A:FXR1:CXCL1:PLK4:MAP3K1:BNIP1:PRPF4B:CAP2:HIST1H2BE:HIST1H2BF:HIST1H2BI:HIST1H2BJ:HIST1H2AI:PSMB9:CREB5:ZC3HAV1:MAK16	http://www.gsea-msigdb.org/gsea/msigdb/cards/DEBIASI_APOPTOSIS_BY_REOVIRUS_INFECTION_UP
Immunologic_signatures	GSE40274_CTRL_VS_XBP1_TRANSDUCED_ACTIVATED_CD4_TCELL_UP	184	41	3.37183e-09	3.35256e-07	THEMIS2:SGIP1:NOTCH2:S100A4:SLAMF1:PIP4K2A:CHST15:IRF7:RHOG:AHNAK:SLC25A45:ARRB1:SLC2A3:ATF7IP:FMNL3:ACVRL1:HCAR2:GNG2:FMN1:STARD5:FES:ATP2A3:CCL5:MLX:LRG1:NKG7:ITSN2:EHD3:ARID5A:ZEB2:SLC4A11:PREX1:IL2RB:PPP6R2:UBE2E2:PXK:KLHL6:HES1:PDE5A:ENPP1:GGTA1P	http://www.gsea-msigdb.org/gsea/msigdb/cards/GSE40274_CTRL_VS_XBP1_TRANSDUCED_ACTIVATED_CD4_TCELL_UP
Chemical_and_Genetic_pertubation	BROWNE_INTERFERON_RESPONSIVE_GENES	67	23	1.53013e-09	3.36834e-07	IFI6:THEMIS2:IRF7:TRIM21:LMO2:UBE2L6:RARRES3:OAS2:OASL:GCH1:PML:XAF1:IFI35:CYTH1:RSAD2:STAT1:SP110:RBCK1:APOBEC3G:TYMP:PSMB9:STX11:TRIM14	http://www.gsea-msigdb.org/gsea/msigdb/cards/BROWNE_INTERFERON_RESPONSIVE_GENES
Immunologic_signatures	GSE18791_CTRL_VS_NEWCASTLE_VIRUS_DC_10H_DN	199	43	3.81646e-09	3.50826e-07	SESN2:SFT2D2:PTGS2:FAM107B:TRIM5:BATF2:STAT2:OAS3:OAS2:OASL:GCH1:ACTR10:HMGN2P46:PML:STARD5:NLRC5:XAF1:CNP:SECTM1:RNF138:CMPK2:EPT1:ARID5A:IFIH1:SP140:ZBP1:APOL6:APOL1:APOBEC3G:RTP4:GPBP1:IRF1:ETV7:STX11:DYNLT1:SAMD9L:TMEM140:CD274:DNAI1:STX17:SLC31A2:TNFSF15:FAM122C	http://www.gsea-msigdb.org/gsea/msigdb/cards/GSE18791_CTRL_VS_NEWCASTLE_VIRUS_DC_10H_DN
Immunologic_signatures	GSE42088_UNINF_VS_LEISHMANIA_INF_DC_2H_DN	199	43	3.81646e-09	3.50826e-07	RPL22:S100A4:TAGLN2:FAM204A:IFITM3:RPS13:PEX16:FAU:PFDN5:DDIT3:LTA4H:OASL:RPS29:FOS:PPCDC:P2RX1:SECTM1:RPS28:ICAM3:JUNB:IER2:KLF2:ZFP36:FBL:C5AR2:RPL31:NR4A2:APOBEC3A:RPL32:CRTAP:RPL29:PIK3R1:CHD1:RPS18:RPS10:SMARCD3:PTK2B:POLB:CEBPD:NACAP1:CDK9:RPL36A:RPL10	http://www.gsea-msigdb.org/gsea/msigdb/cards/GSE42088_UNINF_VS_LEISHMANIA_INF_DC_2H_DN
Immunologic_signatures	GSE24574_BCL6_HIGH_VS_LOW_TFH_CD4_TCELL_UP	199	43	3.81646e-09	3.50826e-07	RPL22:RFX5:CD48:BTG2:ITPKB:ARID4B:RPS13:CTSW:FCHSD2:KCNA5:TUBA1A:PFDN5:DDIT3:USP15:RASA3:RBL2:EIF1:TOB1:SUPT4H1:CYTH1:CIRBP:JUNB:ZFP36L2:USP34:RPL31:SIK1:PPP6R2:RPL32:PLCD1:VIPR1:UBA7:RPL29:ST3GAL6:EIF4A2:RPL34:LHFPL2:MATR3:BTN3A1:HLA-E:B3GALT4:PRDM1:IL11RA:RPL10	http://www.gsea-msigdb.org/gsea/msigdb/cards/GSE24574_BCL6_HIGH_VS_LOW_TFH_CD4_TCELL_UP
Immunologic_signatures	GSE18281_CORTICAL_VS_MEDULLARY_THYMOCYTE_UP	199	43	3.81646e-09	3.50826e-07	TNFRSF1B:PTGFRN:PTGS2:CHI3L1:CH25H:IFITM3:IRF7:TRIM21:CTSC:DDIT3:TRAFD1:IRF9:GCH1:NPC2:FOS:PPIB:MT2A:PSMB10:CYBA:CCL5:IFI35:GADD45B:ICAM1:CEACAM21:PPP1R15A:CMPK2:RSAD2:IL1RN:IFIH1:STAT1:EIF6:CCRL2:UBA7:MANF:ARHGEF3:OSTC:IRF1:HLA-G:HLA-E:BUD31:CEBPD:JAK2:GK	http://www.gsea-msigdb.org/gsea/msigdb/cards/GSE18281_CORTICAL_VS_MEDULLARY_THYMOCYTE_UP
GO_bp	GO_CELLULAR_PROTEIN_CONTAINING_COMPLEX_ASSEMBLY	1112	151	6.36138e-10	3.59663e-07	MRPL20:RNU1-1:U1:RP11-442N24__B.1:NSUN4:SGIP1:SETSIP:RNVU1-13:RNVU1-19:HIST2H2BF:HIST2H4A:HIST2H2BD:HIST2H4B:HIST2H2BE:PRUNE:RPS27:DHX9:CAMSAP2:AHCTF1:CELF2:H2AFY2:COX15:TAF10:GTF2H1:CELF1:CPSF7:SDHAF2:CDC42EP2:NUMA1:FCHSD2:H2AFX:VAMP1:ATF7IP:HIST4H4:STRAP:PTGES3:CCT2:NAP1L1:RPLP0:DENR:MZT1:GEMIN2:PPM1A:SPTB:SRSF5:FMN1:TMOD3:BBS4:CHRNA3:FES:WASH3P:CORO7:NDE1:PYCARD:CYBA:GAS7:SCO1:TMEM199:ZNHIT3:C…	http://www.gsea-msigdb.org/gsea/msigdb/cards/GO_CELLULAR_PROTEIN_CONTAINING_COMPLEX_ASSEMBLY
Curated_gene_sets	REACTOME_HATS_ACETYLATE_HISTONES	138	35	1.26164e-09	3.8557e-07	HIST2H2BF:HIST2H4A:HIST2H2AA3:HIST2H2AA4:HIST2H4B:HIST2H2BE:HIST2H2AB:VPS72:TAF5L:TAF10:HIST4H4:HAT1:ING5:BRD1:JADE1:JADE2:HIST1H4B:HIST1H2BC:HIST1H2BD:HIST1H2BE:HIST1H4D:HIST1H2BF:HIST1H2BG:HIST1H3E:HIST1H3G:HIST1H2BI:HIST1H2BJ:HIST1H2AG:HIST1H4I:HIST1H2AH:HIST1H2AI:HIST1H2AJ:HIST1H2BM:HIST1H2AL:HIST1H2AM:MORF4L2	http://www.gsea-msigdb.org/gsea/msigdb/cards/REACTOME_HATS_ACETYLATE_HISTONES
Immunologic_signatures	GSE26890_CXCR1_NEG_VS_POS_EFFECTOR_CD8_TCELL_UP	200	43	4.47841e-09	4.04052e-07	CSDE1:COX15:IFITM3:IRF7:TRIM21:TRIM34:VSTM5:PTGES3:TRAFD1:OAS3:OAS2:OASL:RP11-307N16.6:SPATA13:IRF9:PML:NLRC5:XAF1:SCO1:HSH2D:CMPK2:RSAD2:EHD3:ZEB2:IFIH1:STAT1:ZBP1:PMEPA1:CCRL2:NIT2:DNAJC13:RTP4:IRF1:MRPL22:DEK:HLA-E:SAMD9L:ZNF277:TMEM140:SQLE:CD274:TLR7:UTP14A:TMEM185A	http://www.gsea-msigdb.org/gsea/msigdb/cards/GSE26890_CXCR1_NEG_VS_POS_EFFECTOR_CD8_TCELL_UP
Immunologic_signatures	GSE11864_UNTREATED_VS_CSF1_IN_MAC_UP	193	42	4.61458e-09	4.08768e-07	RPL22:UBXN11:CD52:SESN2:SSX2IP:DPYD:ENSA:PEX16:RARRES3:ATG2A:GAB2:PHB2:SLC2A3:LIN7A:TPT1:SRSF5:KLHDC4:P2RX1:CD300LF:RPS28:HNRNPM:LRRC25:FOSL2:SERTAD2:MZT2B:FAM168B:HNRNPA3:PLCB1:APOBEC3G:UBA7:ABHD14B:LINC00877:UBE2D3:DOCK2:TAGAP:CREB5:FDPSP2:PTK2:RPL12:NTNG2:RPL36A:FAM122C	http://www.gsea-msigdb.org/gsea/msigdb/cards/GSE11864_UNTREATED_VS_CSF1_IN_MAC_UP
Chemical_and_Genetic_pertubation	LOPEZ_MBD_TARGETS	952	132	2.08725e-09	4.30757e-07	MORN1:NBPF1:CDC42:FAM110D:UBXN11:RPS6KA1:IFI6:SDC3:TMEM234:KIAA0319L:CTPS1:PPIH:TMEM53:CPT2:RHOC:SIKE1:TPM3:YY1AP1:ARID4B:FUT11:PPIF:SORBS1:GRK5:IFITM3:TSPAN32:CPSF7:TMEM258:PLA2G16:COX8A:TM7SF2:CFL1:POLD4:NUMA1:CTSC:FDX1:WNT5B:YBX3:TUBA1A:PCBP2:ATP5G2:PA2G4:SMARCC2:PTGES3:NAP1L1:RPLP0:TPT1:COMMD6:NPC2:VRK1:SLTM:PPIB:ABHD2:FES:ADCY7:MMP2:MT2A:MT1X:ENKD1:PSMB10:RPAIN:ACADVL:GAS7:CISD3:EIF1:NKIRAS2…	http://www.gsea-msigdb.org/gsea/msigdb/cards/LOPEZ_MBD_TARGETS
Curated_gene_sets	BROWNE_INTERFERON_RESPONSIVE_GENES	67	23	1.53013e-09	4.41497e-07	IFI6:THEMIS2:IRF7:TRIM21:LMO2:UBE2L6:RARRES3:OAS2:OASL:GCH1:PML:XAF1:IFI35:CYTH1:RSAD2:STAT1:SP110:RBCK1:APOBEC3G:TYMP:PSMB9:STX11:TRIM14	http://www.gsea-msigdb.org/gsea/msigdb/cards/BROWNE_INTERFERON_RESPONSIVE_GENES
Curated_gene_sets	REACTOME_DNA_METHYLATION	62	22	1.68541e-09	4.41497e-07	HIST2H4A:HIST2H2AA3:HIST2H2AA4:HIST2H4B:HIST2H2BE:H2AFX:HIST4H4:UHRF1:H2BFS:HIST1H4B:HIST1H2BC:HIST1H2BD:HIST1H2BE:HIST1H4D:HIST1H2BF:HIST1H2BG:HIST1H3E:HIST1H3G:HIST1H2BI:HIST1H2BJ:HIST1H4I:HIST1H2AJ:HIST1H2BM	http://www.gsea-msigdb.org/gsea/msigdb/cards/REACTOME_DNA_METHYLATION
Curated_gene_sets	REACTOME_BASE_EXCISION_REPAIR_AP_SITE_FORMATION	62	22	1.68541e-09	4.41497e-07	HIST2H4A:HIST2H2AA3:HIST2H2AA4:HIST2H4B:HIST2H2BE:H2AFX:HIST4H4:MPG:TERF2IP:H2BFS:OGG1:HIST1H4B:HIST1H2BC:HIST1H2BD:HIST1H2BE:HIST1H4D:HIST1H2BF:HIST1H2BG:HIST1H2BI:HIST1H2BJ:HIST1H4I:HIST1H2AJ:HIST1H2BM	http://www.gsea-msigdb.org/gsea/msigdb/cards/REACTOME_BASE_EXCISION_REPAIR_AP_SITE_FORMATION
GO_bp	GO_DEFENSE_RESPONSE_TO_OTHER_ORGANISM	547	88	9.77449e-10	4.56945e-07	TNFRSF14:IFI6:GBP3:HIST2H2BE:LCE3B:FCER1G:DHX9:GPAM:HTRA1:IFITM3:IRF7:TSPAN32:TRIM34:TRIM5:NLRP10:BATF2:UNC93B1:FADD:BIRC2:NLRX1:TIRAP:CLEC7A:PCBP2:STAT2:OAS3:OAS2:OASL:IRF9:IGHE:PML:POLR3K:POLR3E:SPN:PYCARD:NLRC5:CYBA:UNC13D:RIOK3:ELANE:LSM14A:EXOSC5:RPS19:SIGLEC11:ZNF175:RSAD2:DDX1:GNLY:IL1B:IFIH1:STAT1:SLC11A1:ATG16L1:DEFB128:MAVS:CEBPB:H2BFS:UFD1L:APOBEC3A:APOBEC3G:JAGN1:HRG:RTP4:SPON2:SKP2:F…	http://www.gsea-msigdb.org/gsea/msigdb/cards/GO_DEFENSE_RESPONSE_TO_OTHER_ORGANISM
GO_bp	GO_POSITIVE_REGULATION_OF_SIGNALING	1813	222	1.00824e-09	4.56945e-07	ECE1:EPHB2:TRIM62:SFPQ:CTH:RHOC:NOTCH2:NOTCH2NL:GPR89A:S100A4:LAMTOR2:SLAMF1:XCL1:PTGS2:MIR181B1:CHI3L1:PFKFB2:DISP1:ITPKB:DISC1:KMO:ITGB1:PPP3CB:ZMIZ1:PPIF:PTEN:SORBS1:TRIM8:GSTO1:FAM53B:ZRANB1:ADAM8:IRF7:RHOG:TRIM5:USP47:PRR5L:MADD:BAD:FADD:NUMA1:ARRB1:CTSC:BIRC2:PDGFD:CBL:TIRAP:WNK1:NTF3:PHB2:TM7SF3:ACVRL1:ERBB3:DDIT3:KITLG:APAF1:SH2B3:HCAR2:KL:RNF31:RIPK3:PPM1A:CALM1:PML:CHRNB4:AKAP13:LRRK1:M…	http://www.gsea-msigdb.org/gsea/msigdb/cards/GO_POSITIVE_REGULATION_OF_SIGNALING
GO_bp	GO_CYTOKINE_PRODUCTION	750	111	1.05296e-09	4.56945e-07	TNFRSF4:TNFRSF14:TNFRSF1B:PTAFR:SLAMF1:LY9:FCER1G:XCL1:DHX9:PTGS2:CHI3L1:GPAM:ADAM8:IRF7:CHID1:TRIM21:NLRP10:UBE2L6:FADD:ARRB1:BIRC2:CARD17:NLRX1:TIRAP:MIR200C:CLEC9A:PCBP2:DDIT3:RIPK3:YY1:PML:POLR3K:POLR3E:SPN:PYCARD:ADCY7:NLRC5:CYBA:CCL1:CCL3:STAT5B:ADCYAP1:GATA6:RIOK3:MBP:ELANE:KLF2:JAK3:CEBPG:LSM14A:TYROBP:ZFP36:CEACAM1:C5AR2:CARD8:RSAD2:DDX1:IL1A:IL1B:IL1RN:PLA2R1:IFIH1:STAT1:FN1:SLC11A1:ASB…	http://www.gsea-msigdb.org/gsea/msigdb/cards/GO_CYTOKINE_PRODUCTION
GO_bp	GO_REGULATION_OF_INTRACELLULAR_SIGNAL_TRANSDUCTION	1824	223	1.05688e-09	4.56945e-07	CDC42:EPHB2:SESN2:TRIM62:SFPQ:SZT2:PLK3:CTH:SSX2IP:RHOC:MAGI3:NOTCH2:GPR89A:PRKAB2:CDC42SE1:S100A4:LAMTOR2:SLAMF1:XCL1:PTGS2:MIR181B1:CHI3L1:MDM4:ITPKB:PIP4K2A:ITGB1:PPIF:PTEN:SFRP5:TRIM8:GSTO1:ADAM8:RHOG:TRIM5:TAF10:USP47:PRR5L:MADD:BAD:TBC1D10C:FADD:ARHGEF17:ARRB1:BIRC2:PDGFD:HYOU1:NLRX1:CBL:TIRAP:NTF3:PHB2:YBX3:DUSP16:PRKAG1:ERBB3:ARHGAP9:DDIT3:LEMD3:KITLG:PRKAB1:RHOF:RP11-307N16.6:SPATA13:KL:…	http://www.gsea-msigdb.org/gsea/msigdb/cards/GO_REGULATION_OF_INTRACELLULAR_SIGNAL_TRANSDUCTION
Chemical_and_Genetic_pertubation	KRIGE_RESPONSE_TO_TOSEDOSTAT_6HR_UP	926	129	2.37646e-09	4.61593e-07	AURKAIP1:ZNF436:SESN2:CTH:GBP3:CD48:FCER1G:CHI3L1:MDM4:FAM149B1:TRIM8:ITPRIP:FAM204A:PTPRE:TMEM80:CARS:GTF2H1:UBE2L6:ATG2A:RBM4:KCNE3:NEU3:ARRB1:SLC37A4:ETS1:WNK1:CACNA2D4:SLC2A3:CLEC7A:TM7SF3:TUBA1A:PA2G4:STAT2:ARHGAP9:RAB3IP:NAP1L1:LIN7A:SH2B3:TRAFD1:CCDC92:ZMYM2:UGGT2:AP1G2:DCAF5:SPPL2A:PML:SCAPER:TMED3:AKAP13:ABHD2:GSPT1:NDE1:ORAI3:MT1F:RPAIN:GAS7:SCO1:CCL3:MYO19:EIF1:NKIRAS2:NBR2:ERN1:PRKCA:…	http://www.gsea-msigdb.org/gsea/msigdb/cards/KRIGE_RESPONSE_TO_TOSEDOSTAT_6HR_UP
Reactome	REACTOME_HATS_ACETYLATE_HISTONES	138	35	1.26164e-09	4.71062e-07	HIST2H2BF:HIST2H4A:HIST2H2AA3:HIST2H2AA4:HIST2H4B:HIST2H2BE:HIST2H2AB:VPS72:TAF5L:TAF10:HIST4H4:HAT1:ING5:BRD1:JADE1:JADE2:HIST1H4B:HIST1H2BC:HIST1H2BD:HIST1H2BE:HIST1H4D:HIST1H2BF:HIST1H2BG:HIST1H3E:HIST1H3G:HIST1H2BI:HIST1H2BJ:HIST1H2AG:HIST1H4I:HIST1H2AH:HIST1H2AI:HIST1H2AJ:HIST1H2BM:HIST1H2AL:HIST1H2AM:MORF4L2	http://www.gsea-msigdb.org/gsea/msigdb/cards/REACTOME_HATS_ACETYLATE_HISTONES
Reactome	REACTOME_DNA_METHYLATION	62	22	1.68541e-09	4.71062e-07	HIST2H4A:HIST2H2AA3:HIST2H2AA4:HIST2H4B:HIST2H2BE:H2AFX:HIST4H4:UHRF1:H2BFS:HIST1H4B:HIST1H2BC:HIST1H2BD:HIST1H2BE:HIST1H4D:HIST1H2BF:HIST1H2BG:HIST1H3E:HIST1H3G:HIST1H2BI:HIST1H2BJ:HIST1H4I:HIST1H2AJ:HIST1H2BM	http://www.gsea-msigdb.org/gsea/msigdb/cards/REACTOME_DNA_METHYLATION
Reactome	REACTOME_BASE_EXCISION_REPAIR_AP_SITE_FORMATION	62	22	1.68541e-09	4.71062e-07	HIST2H4A:HIST2H2AA3:HIST2H2AA4:HIST2H4B:HIST2H2BE:H2AFX:HIST4H4:MPG:TERF2IP:H2BFS:OGG1:HIST1H4B:HIST1H2BC:HIST1H2BD:HIST1H2BE:HIST1H4D:HIST1H2BF:HIST1H2BG:HIST1H2BI:HIST1H2BJ:HIST1H4I:HIST1H2AJ:HIST1H2BM	http://www.gsea-msigdb.org/gsea/msigdb/cards/REACTOME_BASE_EXCISION_REPAIR_AP_SITE_FORMATION
Reactome	REACTOME_INNATE_IMMUNE_SYSTEM	1101	148	1.88551e-09	4.71062e-07	TNFRSF1B:CDC42:RPS6KA1:PTAFR:AGL:SIKE1:LAMTOR2:MNDA:FCER1A:FCER1G:DHX9:CHI3L1:PPP3CB:ADAM8:IRF7:MUC5AC:RHOG:TRIM21:UBE2L6:CFL1:TBC1D10C:UNC93B1:FADD:GAB2:CTSC:BIRC2:NLRX1:TIRAP:SLC2A3:CLEC7A:KLRD1:PCBP2:PA2G4:ARHGAP9:CCT2:LTA4H:APAF1:RHOF:ATP11A:RIPK3:ACTR10:ATP6V1D:NPC2:FOS:CALM1:IGHE:CHRNB4:POLR3K:POLR3E:LAT:MVP:ITGAL:PYCARD:ITGAX:NLRC5:PSMB10:CYBA:CRK:P2RX1:NKIRAS2:DUSP3:RAB37:UNC13D:TTR:ELANE…	http://www.gsea-msigdb.org/gsea/msigdb/cards/REACTOME_INNATE_IMMUNE_SYSTEM
Curated_gene_sets	REACTOME_INNATE_IMMUNE_SYSTEM	1101	148	1.88551e-09	4.71462e-07	TNFRSF1B:CDC42:RPS6KA1:PTAFR:AGL:SIKE1:LAMTOR2:MNDA:FCER1A:FCER1G:DHX9:CHI3L1:PPP3CB:ADAM8:IRF7:MUC5AC:RHOG:TRIM21:UBE2L6:CFL1:TBC1D10C:UNC93B1:FADD:GAB2:CTSC:BIRC2:NLRX1:TIRAP:SLC2A3:CLEC7A:KLRD1:PCBP2:PA2G4:ARHGAP9:CCT2:LTA4H:APAF1:RHOF:ATP11A:RIPK3:ACTR10:ATP6V1D:NPC2:FOS:CALM1:IGHE:CHRNB4:POLR3K:POLR3E:LAT:MVP:ITGAL:PYCARD:ITGAX:NLRC5:PSMB10:CYBA:CRK:P2RX1:NKIRAS2:DUSP3:RAB37:UNC13D:TTR:ELANE…	http://www.gsea-msigdb.org/gsea/msigdb/cards/REACTOME_INNATE_IMMUNE_SYSTEM
GO_bp	GO_INTERSPECIES_INTERACTION_BETWEEN_ORGANISMS	925	130	1.18193e-09	4.82623e-07	TNFRSF4:TNFRSF14:RPL22:CDC42:TRIM62:PPIH:MAGI3:LCE3B:SNAPIN:RPS27:SLAMF1:USF1:DHX9:ITGB1:CUL2:TRIM8:IFITM3:IRF7:TRIM21:TRIM5:RPS13:VPS37C:NXF1:BAD:CFL1:FADD:RPS25:H2AFX:NLRX1:CBL:TIRAP:ATF7IP:PCBP2:STAT2:OAS3:RPLP0:OASL:DENR:AP1G2:RPS29:CALM1:PPIB:PML:PSMB10:CCL1:CCL5:CCL3:TBKBP1:SUPT4H1:RPTOR:CHMP6:ELANE:INSR:RPS28:ICAM1:MVB12A:ZFP36:RPS19:RPL18:NUP62:RPS5:RSAD2:ITSN2:REG1A:GNLY:RPL31:BCL2L11:IF…	http://www.gsea-msigdb.org/gsea/msigdb/cards/GO_INTERSPECIES_INTERACTION_BETWEEN_ORGANISMS
Canonical_Pathways	KEGG_SYSTEMIC_LUPUS_ERYTHEMATOSUS	135	35	6.65609e-10	4.87892e-07	HIST2H2BF:HIST2H4A:HIST2H2AA3:HIST2H2AA4:HIST2H4B:HIST2H2BE:HIST2H2AB:FCGR2C:H2AFY2:TRIM21:H2AFX:HIST4H4:ELANE:HIST1H4B:HIST1H2BC:HIST1H2BD:HIST1H2BE:HIST1H4D:HIST1H2BF:HIST1H2BG:HIST1H3E:HIST1H3G:HIST1H2BI:HIST1H2BJ:HIST1H2AG:HIST1H4I:HIST1H2AH:HIST1H2AI:HIST1H2AJ:HIST1H2BM:HIST1H2AL:HIST1H2AM:C4A:C4B:HLA-DPA1:HLA-DPB1	http://www.gsea-msigdb.org/gsea/msigdb/cards/KEGG_SYSTEMIC_LUPUS_ERYTHEMATOSUS
Curated_gene_sets	LOPEZ_MBD_TARGETS	952	132	2.08725e-09	4.99217e-07	MORN1:NBPF1:CDC42:FAM110D:UBXN11:RPS6KA1:IFI6:SDC3:TMEM234:KIAA0319L:CTPS1:PPIH:TMEM53:CPT2:RHOC:SIKE1:TPM3:YY1AP1:ARID4B:FUT11:PPIF:SORBS1:GRK5:IFITM3:TSPAN32:CPSF7:TMEM258:PLA2G16:COX8A:TM7SF2:CFL1:POLD4:NUMA1:CTSC:FDX1:WNT5B:YBX3:TUBA1A:PCBP2:ATP5G2:PA2G4:SMARCC2:PTGES3:NAP1L1:RPLP0:TPT1:COMMD6:NPC2:VRK1:SLTM:PPIB:ABHD2:FES:ADCY7:MMP2:MT2A:MT1X:ENKD1:PSMB10:RPAIN:ACADVL:GAS7:CISD3:EIF1:NKIRAS2…	http://www.gsea-msigdb.org/gsea/msigdb/cards/LOPEZ_MBD_TARGETS
Reactome	REACTOME_HDACS_DEACETYLATE_HISTONES	91	27	2.40125e-09	5.14211e-07	HIST2H2BF:HIST2H4A:HIST2H2AA3:HIST2H2AA4:HIST2H4B:HIST2H2BE:HIST2H2AB:ARID4B:HIST4H4:HIST1H4B:HIST1H2BC:HIST1H2BD:HIST1H2BE:HIST1H4D:HIST1H2BF:HIST1H2BG:HIST1H3E:HIST1H3G:HIST1H2BI:HIST1H2BJ:HIST1H2AG:HIST1H4I:HIST1H2AH:HIST1H2AI:HIST1H2AJ:HIST1H2BM:HIST1H2AL:HIST1H2AM	http://www.gsea-msigdb.org/gsea/msigdb/cards/REACTOME_HDACS_DEACETYLATE_HISTONES
Curated_gene_sets	KRIGE_RESPONSE_TO_TOSEDOSTAT_6HR_UP	926	129	2.37646e-09	5.28371e-07	AURKAIP1:ZNF436:SESN2:CTH:GBP3:CD48:FCER1G:CHI3L1:MDM4:FAM149B1:TRIM8:ITPRIP:FAM204A:PTPRE:TMEM80:CARS:GTF2H1:UBE2L6:ATG2A:RBM4:KCNE3:NEU3:ARRB1:SLC37A4:ETS1:WNK1:CACNA2D4:SLC2A3:CLEC7A:TM7SF3:TUBA1A:PA2G4:STAT2:ARHGAP9:RAB3IP:NAP1L1:LIN7A:SH2B3:TRAFD1:CCDC92:ZMYM2:UGGT2:AP1G2:DCAF5:SPPL2A:PML:SCAPER:TMED3:AKAP13:ABHD2:GSPT1:NDE1:ORAI3:MT1F:RPAIN:GAS7:SCO1:CCL3:MYO19:EIF1:NKIRAS2:NBR2:ERN1:PRKCA:…	http://www.gsea-msigdb.org/gsea/msigdb/cards/KRIGE_RESPONSE_TO_TOSEDOSTAT_6HR_UP
Curated_gene_sets	REACTOME_HDACS_DEACETYLATE_HISTONES	91	27	2.40125e-09	5.28371e-07	HIST2H2BF:HIST2H4A:HIST2H2AA3:HIST2H2AA4:HIST2H4B:HIST2H2BE:HIST2H2AB:ARID4B:HIST4H4:HIST1H4B:HIST1H2BC:HIST1H2BD:HIST1H2BE:HIST1H4D:HIST1H2BF:HIST1H2BG:HIST1H3E:HIST1H3G:HIST1H2BI:HIST1H2BJ:HIST1H2AG:HIST1H4I:HIST1H2AH:HIST1H2AI:HIST1H2AJ:HIST1H2BM:HIST1H2AL:HIST1H2AM	http://www.gsea-msigdb.org/gsea/msigdb/cards/REACTOME_HDACS_DEACETYLATE_HISTONES
Reactome	REACTOME_GENE_EXPRESSION_TRANSCRIPTION	1478	186	3.14028e-09	5.88411e-07	RNU1-1:U1:ZNF436:RUNX3:SESN2:LSM10:PLK3:NOTCH2:PRKAB2:HIST2H4A:HIST2H2AA3:HIST2H2AA4:HIST2H4B:HIST2H2BE:LAMTOR2:BTG2:MDM4:TSNAX:ARID4B:PIP4K2A:NRBF2:PTEN:GPAM:TAF10:GTF2H1:LMO2:CPSF7:COX8A:RBM14:H2AFX:SLC2A3:HIST4H4:YAF2:PRKAG1:SMARCC2:DDIT3:APAF1:PRKAB1:ZNF605:ZNF26:ZNF140:PPM1A:SRSF5:FOS:CALM1:YY1:TJP1:PML:POLR3K:POLR3E:TMEM219:ITGAL:ZNF689:ZNF668:ZNF668:RBL2:PSMB10:ZFP90:ZNF19:SCO1:RFFL:ERBB2:…	http://www.gsea-msigdb.org/gsea/msigdb/cards/REACTOME_GENE_EXPRESSION_TRANSCRIPTION
Canonical_Pathways	REACTOME_HATS_ACETYLATE_HISTONES	138	35	1.26164e-09	5.92318e-07	HIST2H2BF:HIST2H4A:HIST2H2AA3:HIST2H2AA4:HIST2H4B:HIST2H2BE:HIST2H2AB:VPS72:TAF5L:TAF10:HIST4H4:HAT1:ING5:BRD1:JADE1:JADE2:HIST1H4B:HIST1H2BC:HIST1H2BD:HIST1H2BE:HIST1H4D:HIST1H2BF:HIST1H2BG:HIST1H3E:HIST1H3G:HIST1H2BI:HIST1H2BJ:HIST1H2AG:HIST1H4I:HIST1H2AH:HIST1H2AI:HIST1H2AJ:HIST1H2BM:HIST1H2AL:HIST1H2AM:MORF4L2	http://www.gsea-msigdb.org/gsea/msigdb/cards/REACTOME_HATS_ACETYLATE_HISTONES
Canonical_Pathways	REACTOME_DNA_METHYLATION	62	22	1.68541e-09	5.92318e-07	HIST2H4A:HIST2H2AA3:HIST2H2AA4:HIST2H4B:HIST2H2BE:H2AFX:HIST4H4:UHRF1:H2BFS:HIST1H4B:HIST1H2BC:HIST1H2BD:HIST1H2BE:HIST1H4D:HIST1H2BF:HIST1H2BG:HIST1H3E:HIST1H3G:HIST1H2BI:HIST1H2BJ:HIST1H4I:HIST1H2AJ:HIST1H2BM	http://www.gsea-msigdb.org/gsea/msigdb/cards/REACTOME_DNA_METHYLATION
Canonical_Pathways	REACTOME_BASE_EXCISION_REPAIR_AP_SITE_FORMATION	62	22	1.68541e-09	5.92318e-07	HIST2H4A:HIST2H2AA3:HIST2H2AA4:HIST2H4B:HIST2H2BE:H2AFX:HIST4H4:MPG:TERF2IP:H2BFS:OGG1:HIST1H4B:HIST1H2BC:HIST1H2BD:HIST1H2BE:HIST1H4D:HIST1H2BF:HIST1H2BG:HIST1H2BI:HIST1H2BJ:HIST1H4I:HIST1H2AJ:HIST1H2BM	http://www.gsea-msigdb.org/gsea/msigdb/cards/REACTOME_BASE_EXCISION_REPAIR_AP_SITE_FORMATION
Canonical_Pathways	REACTOME_INNATE_IMMUNE_SYSTEM	1101	148	1.88551e-09	5.92318e-07	TNFRSF1B:CDC42:RPS6KA1:PTAFR:AGL:SIKE1:LAMTOR2:MNDA:FCER1A:FCER1G:DHX9:CHI3L1:PPP3CB:ADAM8:IRF7:MUC5AC:RHOG:TRIM21:UBE2L6:CFL1:TBC1D10C:UNC93B1:FADD:GAB2:CTSC:BIRC2:NLRX1:TIRAP:SLC2A3:CLEC7A:KLRD1:PCBP2:PA2G4:ARHGAP9:CCT2:LTA4H:APAF1:RHOF:ATP11A:RIPK3:ACTR10:ATP6V1D:NPC2:FOS:CALM1:IGHE:CHRNB4:POLR3K:POLR3E:LAT:MVP:ITGAL:PYCARD:ITGAX:NLRC5:PSMB10:CYBA:CRK:P2RX1:NKIRAS2:DUSP3:RAB37:UNC13D:TTR:ELANE…	http://www.gsea-msigdb.org/gsea/msigdb/cards/REACTOME_INNATE_IMMUNE_SYSTEM
Canonical_Pathways	REACTOME_HDACS_DEACETYLATE_HISTONES	91	27	2.40125e-09	6.60044e-07	HIST2H2BF:HIST2H4A:HIST2H2AA3:HIST2H2AA4:HIST2H4B:HIST2H2BE:HIST2H2AB:ARID4B:HIST4H4:HIST1H4B:HIST1H2BC:HIST1H2BD:HIST1H2BE:HIST1H4D:HIST1H2BF:HIST1H2BG:HIST1H3E:HIST1H3G:HIST1H2BI:HIST1H2BJ:HIST1H2AG:HIST1H4I:HIST1H2AH:HIST1H2AI:HIST1H2AJ:HIST1H2BM:HIST1H2AL:HIST1H2AM	http://www.gsea-msigdb.org/gsea/msigdb/cards/REACTOME_HDACS_DEACETYLATE_HISTONES
Curated_gene_sets	REACTOME_GENE_EXPRESSION_TRANSCRIPTION	1478	186	3.14028e-09	6.64412e-07	RNU1-1:U1:ZNF436:RUNX3:SESN2:LSM10:PLK3:NOTCH2:PRKAB2:HIST2H4A:HIST2H2AA3:HIST2H2AA4:HIST2H4B:HIST2H2BE:LAMTOR2:BTG2:MDM4:TSNAX:ARID4B:PIP4K2A:NRBF2:PTEN:GPAM:TAF10:GTF2H1:LMO2:CPSF7:COX8A:RBM14:H2AFX:SLC2A3:HIST4H4:YAF2:PRKAG1:SMARCC2:DDIT3:APAF1:PRKAB1:ZNF605:ZNF26:ZNF140:PPM1A:SRSF5:FOS:CALM1:YY1:TJP1:PML:POLR3K:POLR3E:TMEM219:ITGAL:ZNF689:ZNF668:ZNF668:RBL2:PSMB10:ZFP90:ZNF19:SCO1:RFFL:ERBB2:…	http://www.gsea-msigdb.org/gsea/msigdb/cards/REACTOME_GENE_EXPRESSION_TRANSCRIPTION
Chemical_and_Genetic_pertubation	RUTELLA_RESPONSE_TO_HGF_VS_CSF2RB_AND_IL4_UP	410	70	4.11818e-09	7.55457e-07	RERE:CD52:IFI6:AMPD2:NOTCH2:CD48:SLAMF7:CHI3L1:KMO:KCNMA1:PPIF:MYOF:CHST15:LMO2:RARRES3:FDX1:NINJ2:EMG1:SLC2A3:MDM1:LTA4H:CHPT1:ITPK1:CALML4:SCAMP2:METTL9:ITGAL:MMP2:CES1:MT2A:MT1F:MT1H:MT1X:DPEP2:ACADVL:CCL3:TBC1D16:SMIM7:APOC1:NKG7:LAIR1:RSAD2:IL1A:IL1B:NR4A2:MTX2:STAT1:SP110:PIGP:ARFGAP3:PACSIN2:CCRL2:ATP13A3:RBM47:CXCL1:HEXB:COL4A3BP:LHFPL2:NEDD9:BTN3A3:HLA-E:TFEB:ME1:SERPINE1:GGH:ZNF706:DCST…	http://www.gsea-msigdb.org/gsea/msigdb/cards/RUTELLA_RESPONSE_TO_HGF_VS_CSF2RB_AND_IL4_UP
Canonical_Pathways	REACTOME_GENE_EXPRESSION_TRANSCRIPTION	1478	186	3.14028e-09	7.67276e-07	RNU1-1:U1:ZNF436:RUNX3:SESN2:LSM10:PLK3:NOTCH2:PRKAB2:HIST2H4A:HIST2H2AA3:HIST2H2AA4:HIST2H4B:HIST2H2BE:LAMTOR2:BTG2:MDM4:TSNAX:ARID4B:PIP4K2A:NRBF2:PTEN:GPAM:TAF10:GTF2H1:LMO2:CPSF7:COX8A:RBM14:H2AFX:SLC2A3:HIST4H4:YAF2:PRKAG1:SMARCC2:DDIT3:APAF1:PRKAB1:ZNF605:ZNF26:ZNF140:PPM1A:SRSF5:FOS:CALM1:YY1:TJP1:PML:POLR3K:POLR3E:TMEM219:ITGAL:ZNF689:ZNF668:ZNF668:RBL2:PSMB10:ZFP90:ZNF19:SCO1:RFFL:ERBB2:…	http://www.gsea-msigdb.org/gsea/msigdb/cards/REACTOME_GENE_EXPRESSION_TRANSCRIPTION
Reactome	REACTOME_SIRT1_NEGATIVELY_REGULATES_RRNA_EXPRESSION	65	22	4.68145e-09	7.79721e-07	HIST2H4A:HIST2H2AA3:HIST2H2AA4:HIST2H4B:HIST2H2BE:H2AFX:HIST4H4:H2BFS:HIST1H4B:HIST1H2BC:HIST1H2BD:HIST1H2BE:HIST1H4D:HIST1H2BF:HIST1H2BG:HIST1H3E:HIST1H3G:HIST1H2BI:HIST1H2BJ:HIST1H4I:HIST1H2AJ:HIST1H2BM:TBP	http://www.gsea-msigdb.org/gsea/msigdb/cards/REACTOME_SIRT1_NEGATIVELY_REGULATES_RRNA_EXPRESSION
Immunologic_signatures	GSE1740_UNSTIM_VS_IFNA_STIMULATED_MCSF_DERIVED_MACROPHAGE_DN	190	41	9.05958e-09	7.88184e-07	FBXO6:PTGS2:MYOF:IRF7:TRIM21:UBE2L6:RARRES3:SLC2A3:MFAP5:STAT2:USP15:HCAR3:KL:EIF2B2:NLRC5:EIF1:SECTM1:RSAD2:IL1B:STAT1:NDUFA10:RBCK1:APOL6:APOL1:RTP4:DDX60L:NSUN2:HINT1:IRF1:BTN3A2:BTN3A1:HLA-A:HLA-E:PSMB9:HLA-DPA1:HLA-DPB1:DYNLT1:IGF2BP3:BCL7B:SAMD9L:POLB	http://www.gsea-msigdb.org/gsea/msigdb/cards/GSE1740_UNSTIM_VS_IFNA_STIMULATED_MCSF_DERIVED_MACROPHAGE_DN
Curated_gene_sets	RUTELLA_RESPONSE_TO_HGF_VS_CSF2RB_AND_IL4_UP	410	70	4.11818e-09	8.3904e-07	RERE:CD52:IFI6:AMPD2:NOTCH2:CD48:SLAMF7:CHI3L1:KMO:KCNMA1:PPIF:MYOF:CHST15:LMO2:RARRES3:FDX1:NINJ2:EMG1:SLC2A3:MDM1:LTA4H:CHPT1:ITPK1:CALML4:SCAMP2:METTL9:ITGAL:MMP2:CES1:MT2A:MT1F:MT1H:MT1X:DPEP2:ACADVL:CCL3:TBC1D16:SMIM7:APOC1:NKG7:LAIR1:RSAD2:IL1A:IL1B:NR4A2:MTX2:STAT1:SP110:PIGP:ARFGAP3:PACSIN2:CCRL2:ATP13A3:RBM47:CXCL1:HEXB:COL4A3BP:LHFPL2:NEDD9:BTN3A3:HLA-E:TFEB:ME1:SERPINE1:GGH:ZNF706:DCST…	http://www.gsea-msigdb.org/gsea/msigdb/cards/RUTELLA_RESPONSE_TO_HGF_VS_CSF2RB_AND_IL4_UP
Immunologic_signatures	GSE22140_GERMFREE_VS_SPF_ARTHRITIC_MOUSE_CD4_TCELL_DN	198	42	1.02238e-08	8.73867e-07	RERE:FCER1G:CHI3L1:FAM53B:UBE2L6:RARRES3:CDC42EP2:FCHSD2:CTSC:PHB2:STAT2:TRAFD1:PSMB10:FLOT2:CCL5:COASY:IFI35:SECTM1:IER2:VAMP5:RBCK1:APOL1:TYMP:TRANK1:FAM208A:DNAJC13:CD38:IRF1:BTN3A2:BTN3A1:BTN3A3:HCP5:PSMB9:DYNLT1:VOPP1:SH2B2:PTK2B:POLB:GGH:JAK2:GK:SASH3	http://www.gsea-msigdb.org/gsea/msigdb/cards/GSE22140_GERMFREE_VS_SPF_ARTHRITIC_MOUSE_CD4_TCELL_DN
Immunologic_signatures	GSE34205_HEALTHY_VS_RSV_INF_INFANT_PBMC_UP	191	41	1.06273e-08	8.92696e-07	MIR101-1:FCER1A:SH2D1B:PRR5L:TBC1D10C:NUMA1:KLRD1:ARHGAP9:COMMD6:PPP1R3E:YY1:BBS4:CIITA:SPN:DRG2:GOSR2:MBP:RPS28:PLEKHF1:FBL:RPL18:VRK3:ZNF264:GNLY:IL2RB:CBX7:ST13:FAM43A:SPON2:KIF3A:ADRB2:TRIM27:HLA-DPB1:RPS18:RPS10:TMED4:ZNF169:CLIC3:P2RY8:RPL36A:RPL10	http://www.gsea-msigdb.org/gsea/msigdb/cards/GSE34205_HEALTHY_VS_RSV_INF_INFANT_PBMC_UP
Wikipathways	TYROBP Causal Network	62	22	1.68541e-09	9.15178e-07	TNFRSF1B:RUNX3:RPS6KA1:DPYD:SFT2D2:KCNE3:SH2B3:NPC2:PYCARD:ITGAX:ADAP2:TMEM106A:TYROBP:ZFP36L2:SAMSN1:ITGB2:HCLS1:RBM47:LHFPL2:CREB3L2:GIMAP2:FKBP15	http://www.wikipathways.org/instance/WP3945_r105838
Curated_gene_sets	REACTOME_SIRT1_NEGATIVELY_REGULATES_RRNA_EXPRESSION	65	22	4.68145e-09	9.19737e-07	HIST2H4A:HIST2H2AA3:HIST2H2AA4:HIST2H4B:HIST2H2BE:H2AFX:HIST4H4:H2BFS:HIST1H4B:HIST1H2BC:HIST1H2BD:HIST1H2BE:HIST1H4D:HIST1H2BF:HIST1H2BG:HIST1H3E:HIST1H3G:HIST1H2BI:HIST1H2BJ:HIST1H4I:HIST1H2AJ:HIST1H2BM:TBP	http://www.gsea-msigdb.org/gsea/msigdb/cards/REACTOME_SIRT1_NEGATIVELY_REGULATES_RRNA_EXPRESSION
Immunologic_signatures	GSE42088_UNINF_VS_LEISHMANIA_INF_DC_4H_DN	199	42	1.19379e-08	9.69356e-07	RPL22:PTGS2:BTG2:IFITM3:RPS13:FAU:GAB2:ROBO3:PCBP2:OASL:RPS29:SRSF5:PPCDC:DNAJA2:KLHDC4:ERBB2:CIRBP:S1PR4:ICAM3:KLF2:RPS19:RPL18:PPP1R15A:RPL31:MAP4K4:NR4A2:OSM:APOBEC3A:RPL32:USP19:ITIH3:RPL34:MTMR12:PTGER4:FAM53C:HLA-DPB1:RPS18:STX11:SMARCD3:PTK2B:SLC25A6:RPL10	http://www.gsea-msigdb.org/gsea/msigdb/cards/GSE42088_UNINF_VS_LEISHMANIA_INF_DC_4H_DN
Immunologic_signatures	GSE26495_NAIVE_VS_PD1LOW_CD8_TCELL_DN	199	42	1.19379e-08	9.69356e-07	TNFRSF1B:SESN2:TSPAN2:S100A4:SLAMF7:ITGB1:ADAM8:PRR5L:AHNAK:PLA2G16:CTSC:PDGFD:NINJ2:KLRD1:CHST11:WSB2:KATNAL1:PPM1A:ITGAL:SNTB2:CCL5:MBP:NKG7:GNLY:CNNM4:ZEB2:SP140:PREX1:MIAT:IL2RB:APOBEC3G:TTC38:MAP4:LPP:LPCAT1:ADRB2:GFOD1:ATXN1:MICB:CHST12:DENND3:GAB3	http://www.gsea-msigdb.org/gsea/msigdb/cards/GSE26495_NAIVE_VS_PD1LOW_CD8_TCELL_DN
Chemical_and_Genetic_pertubation	PUJANA_ATM_PCC_NETWORK	1381	175	5.63323e-09	9.78995e-07	RPL22:CD52:KPNA6:SFPQ:MYCBP:YBX1:GPX7:SERBP1:SIKE1:RFX5:RPS27:CD48:LY9:SFT2D2:PIGC:MRPS14:DHX9:PTPN7:PFKFB2:KCNH1:TAF5L:TSNAX:UPF2:CUL2:BMS1:KCNMA1:PTEN:TIAL1:FAM53B:CELF1:POLD4:FCHSD2:RPS25:ETS1:KCNA1:KCNA5:VAMP1:EMG1:ETV6:YAF2:ATP5G2:MDM1:NAP1L1:LTA4H:OAS2:BCL7A:BTF3P11:ATP11A:RASA3:AP1G2:GEMIN2:GCH1:PPM1A:ZFYVE26:ITPK1:VRK1:YY1:HEXA:PMM2:CIITA:SCNN1B:ADCY7:CA7:ST3GAL2:CBFA2T3:GRAP:CCL3:ZNHIT3:…	http://www.gsea-msigdb.org/gsea/msigdb/cards/PUJANA_ATM_PCC_NETWORK
GO_bp	GO_CYTOKINE_MEDIATED_SIGNALING_PATHWAY	780	113	2.58893e-09	1.00151e-06	TNFRSF4:TNFRSF14:TNFRSF1B:CDC42:IFI6:PTAFR:TRIM62:FCER1G:XCL1:PTGS2:ITGB1:TRIM8:GSTO1:IFITM3:IRF7:TRIM21:TRIM34:TRIM5:MADD:BAD:CFL1:FADD:GAB2:BIRC2:CBL:WNK1:NANOG:STAT2:OAS3:OAS2:RPLP0:OASL:RNF31:IRF9:FOS:IGHE:SPPL2A:BBS4:PML:CIITA:BOLA2:BOLA2B:PYCARD:ITGAX:MMP2:MT2A:NLRC5:PSMB10:CRK:XAF1:CCL1:RFFL:CCL5:CCL3:CCL3L3:STAT5B:IFI35:CD300LF:TNFSF14:ICAM1:JUNB:JAK3:LSM14A:CEACAM1:CARD8:RSAD2:IL1A:IL1B:…	http://www.gsea-msigdb.org/gsea/msigdb/cards/GO_CYTOKINE_MEDIATED_SIGNALING_PATHWAY
Immunologic_signatures	GSE46606_UNSTIM_VS_CD40L_IL2_IL5_1DAY_STIMULATED_IRF4_KO_BCELL_UP	200	42	1.39208e-08	1.01227e-06	IFI6:AK2:DUSP23:CH25H:MYOF:TRIM5:DAGLA:BATF2:VAMP1:PA2G4:TEP1:BBS4:PMM2:PYCARD:ITGAX:ADCY7:SNX20:GINS3:SNAI3:CBFA2T3:XAF1:CCL5:ZNF738:IL1RN:STAT1:SP110:MANBAL:RAC2:CYTH4:TTC38:UBE2E2:UBA7:MAPKAPK3:HLTF:RTP4:KLHL8:JADE1:POLM:DCSTAMP:TRIM14:APEX2:SASH3	http://www.gsea-msigdb.org/gsea/msigdb/cards/GSE46606_UNSTIM_VS_CD40L_IL2_IL5_1DAY_STIMULATED_IRF4_KO_BCELL_UP
Immunologic_signatures	GSE1432_6H_VS_24H_IFNG_MICROGLIA_DN	200	42	1.39208e-08	1.01227e-06	HSPA14:KCNMA1:COX15:RARRES3:SLC37A4:TAPBPL:MDM1:HERC1:POLR3E:MVP:PSMB10:MRPL34:VAMP5:COX5B:SLC25A12:WDR12:SP140:PER2:DDT:APOL1:OGG1:ARHGEF3:HLTF:MAN2B2:CD38:PPA2:HIST1H1T:BTN3A1:BTN3A3:HLA-E:HCP5:PSMB9:HLA-DPB1:AKAP7:FBXO5:GTF2H5:VPS41:UBE2D4:CREB3L2:SMARCD3:ASS1:ZNF674	http://www.gsea-msigdb.org/gsea/msigdb/cards/GSE1432_6H_VS_24H_IFNG_MICROGLIA_DN
Immunologic_signatures	GSE2405_0H_VS_12H_A_PHAGOCYTOPHILUM_STIM_NEUTROPHIL_UP	200	42	1.39208e-08	1.01227e-06	TNFRSF4:TNFRSF1B:RUNX3:PTGFRN:CD48:LY9:XCL1:IRF7:CTSW:FMNL3:OASL:RASA3:AP1G2:IRF9:GNG2:PML:GDPGP1:SPN:ST3GAL2:XAF1:HS3ST3B1:IFI35:ARMC7:S1PR4:KLF2:JAK3:IGFLR1:NKG7:CMPK2:RSAD2:EHD3:STAT1:ITGB2:CHCHD10:IL2RB:CYTH4:GALNT10:B3GALT4:TREML2:NOD1:TRIM14:UTP14A	http://www.gsea-msigdb.org/gsea/msigdb/cards/GSE2405_0H_VS_12H_A_PHAGOCYTOPHILUM_STIM_NEUTROPHIL_UP
Immunologic_signatures	GSE42021_TCONV_PLN_VS_CD24HI_TCONV_THYMUS_UP	200	42	1.39208e-08	1.01227e-06	TNFRSF1B:AK2:DPYD:RFX5:UBE2L6:RARRES3:CTSC:TAPBPL:TRAFD1:ITGAL:PSMB10:DNAJC7:IFI35:CDC42EP4:SECTM1:RIOK3:ICAM1:IGFLR1:ZFP36:CEACAM1:MTIF2:RBCK1:RNF114:DSCR3:APOL6:APOL3:APOL2:APOL1:RTP4:CD38:IRF1:BTN3A2:BTN2A2:BTN3A1:BTN3A3:HLA-G:HLA-E:PSMB9:ZNF277:TMEM140:GSTK1:JAK2	http://www.gsea-msigdb.org/gsea/msigdb/cards/GSE42021_TCONV_PLN_VS_CD24HI_TCONV_THYMUS_UP
Immunologic_signatures	GSE19888_ADENOSINE_A3R_INH_VS_ACT_WITH_INHIBITOR_PRETREATMENT_IN_MAST_CELL_UP	200	42	1.39208e-08	1.01227e-06	MTHFR:UBXN10:THEMIS2:CH25H:IFITM3:IRF7:TRIM21:TRIM34:TRIM5:UBE2L6:BATF2:KRT84:STAT2:OAS3:OAS2:OASL:IRF9:GCH1:NPC2:PML:PSMB10:XAF1:IFI35:SECTM1:NKG7:CMPK2:RSAD2:IFIH1:STAT1:SP110:RNF114:ZBP1:UBA7:TNNC1:RTP4:IRF1:HLA-G:HLA-E:PSMB9:NOD1:SAMD9L:CD274	http://www.gsea-msigdb.org/gsea/msigdb/cards/GSE19888_ADENOSINE_A3R_INH_VS_ACT_WITH_INHIBITOR_PRETREATMENT_IN_MAST_CELL_UP
Immunologic_signatures	GSE18281_SUBCAPSULAR_VS_CENTRAL_CORTICAL_REGION_OF_THYMUS_DN	200	42	1.39208e-08	1.01227e-06	FBXO6:THEMIS2:FCER1G:CHI3L1:IRF7:CARS:UBE2L6:CTSC:TAPBPL:STAT2:TRAFD1:OAS2:OASL:HCAR2:LTB4R:KIAA0247:FOS:MVP:PSMB10:CCL5:IFI35:TMEM106A:LRG1:JAK3:CMPK2:RSAD2:HAT1:STAT1:UBE2F:RNF114:ZBP1:SAMSN1:ST13:CCRL2:UBA7:UBE2D3:EEF1E1:PSMB9:TMEM140:CD274:ASS1:GK	http://www.gsea-msigdb.org/gsea/msigdb/cards/GSE18281_SUBCAPSULAR_VS_CENTRAL_CORTICAL_REGION_OF_THYMUS_DN
Immunologic_signatures	GSE3982_NEUTROPHIL_VS_CENT_MEMORY_CD4_TCELL_UP	200	42	1.39208e-08	1.01227e-06	RPS6KA1:NRBF2:PTEN:TRIM8:PTPRE:ADAM8:RHOG:CDC42EP2:SLC2A3:YBX3:CSAD:BLOC1S1:PLXNC1:APAF1:IRF9:PPM1A:NOP10:ZNF106:CALML4:SECTM1:ICAM1:CEACAM3:FOSL2:BAZ2B:AC009961.3:IFIH1:CUL3:ITGB2:APOL1:TST:CYTH4:GTPBP1:PACSIN2:BMP2K:F2RL1:HLA-A:B3GALT4:CREB5:SH2B2:POLB:DENND3:DNAI1:TOR1B	http://www.gsea-msigdb.org/gsea/msigdb/cards/GSE3982_NEUTROPHIL_VS_CENT_MEMORY_CD4_TCELL_UP
Canonical_Pathways	REACTOME_SIRT1_NEGATIVELY_REGULATES_RRNA_EXPRESSION	65	22	4.68145e-09	1.02945e-06	HIST2H4A:HIST2H2AA3:HIST2H2AA4:HIST2H4B:HIST2H2BE:H2AFX:HIST4H4:H2BFS:HIST1H4B:HIST1H2BC:HIST1H2BD:HIST1H2BE:HIST1H4D:HIST1H2BF:HIST1H2BG:HIST1H3E:HIST1H3G:HIST1H2BI:HIST1H2BJ:HIST1H4I:HIST1H2AJ:HIST1H2BM:TBP	http://www.gsea-msigdb.org/gsea/msigdb/cards/REACTOME_SIRT1_NEGATIVELY_REGULATES_RRNA_EXPRESSION
Curated_gene_sets	PUJANA_ATM_PCC_NETWORK	1381	175	5.63323e-09	1.06856e-06	RPL22:CD52:KPNA6:SFPQ:MYCBP:YBX1:GPX7:SERBP1:SIKE1:RFX5:RPS27:CD48:LY9:SFT2D2:PIGC:MRPS14:DHX9:PTPN7:PFKFB2:KCNH1:TAF5L:TSNAX:UPF2:CUL2:BMS1:KCNMA1:PTEN:TIAL1:FAM53B:CELF1:POLD4:FCHSD2:RPS25:ETS1:KCNA1:KCNA5:VAMP1:EMG1:ETV6:YAF2:ATP5G2:MDM1:NAP1L1:LTA4H:OAS2:BCL7A:BTF3P11:ATP11A:RASA3:AP1G2:GEMIN2:GCH1:PPM1A:ZFYVE26:ITPK1:VRK1:YY1:HEXA:PMM2:CIITA:SCNN1B:ADCY7:CA7:ST3GAL2:CBFA2T3:GRAP:CCL3:ZNHIT3:…	http://www.gsea-msigdb.org/gsea/msigdb/cards/PUJANA_ATM_PCC_NETWORK
Hallmark_gene_sets	HALLMARK_INTERFERON_ALPHA_RESPONSE	97	26	4.81738e-08	1.20434e-06	IFITM3:IRF7:TRIM21:TRIM5:UBE2L6:BATF2:STAT2:TRAFD1:OASL:RNF31:IRF9:CNP:IFI35:MVB12A:CMPK2:RSAD2:IFIH1:SP110:CCRL2:UBA7:RTP4:IRF1:PSMB9:SAMD9L:TMEM140:TRIM14	http://www.gsea-msigdb.org/gsea/msigdb/cards/HALLMARK_INTERFERON_ALPHA_RESPONSE
Immunologic_signatures	GSE2706_UNSTIM_VS_2H_LPS_AND_R848_DC_DN	187	40	1.77224e-08	1.26976e-06	TNFRSF4:SCARNA17:PLK3:SLAMF1:SLAMF7:PTGS2:BTG2:IRF7:BATF2:RAB3IP:OASL:HCAR3:GPR132:PML:MT1E:HS3ST3B1:ERN1:KCNJ2:SCARNA17:SCARNA17:ICAM1:JUNB:PPP1R15A:CMPK2:RSAD2:LINC00152:IL1A:NR4A2:IFIH1:SCARNA17:SCARNA17:SCARNA17:APOBEC3A:CCRL2:RTP4:CXCL1:PTGER4:IRF1:MIR146A:EDN1:STX11:ITGB8:CREB5:ZC3HAV1:CD274	http://www.gsea-msigdb.org/gsea/msigdb/cards/GSE2706_UNSTIM_VS_2H_LPS_AND_R848_DC_DN
Chemical_and_Genetic_pertubation	BERTUCCI_MEDULLARY_VS_DUCTAL_BREAST_CANCER_UP	204	43	8.37819e-09	1.38324e-06	TNFRSF14:TNFRSF1B:RFX5:CUL2:PPIF:TIAL1:FAM53B:ADAM8:TAPBPL:EMG1:PHB2:C1RL:C1RL-AS1:CLEC7A:YBX3:ETV6:TRAFD1:PSMB10:CYBA:ME2:ICAM1:HSH2D:FBL:STAT1:CASP10:CASS4:TYMP:CD38:ZFP42:IRF1:NOP16:PSMG4:BTN3A1:BTN3A3:HCP5:MICB:PSMB9:ETV7:TAGAP:CEBPD:CD274:SLC2A6:PIM2	http://www.gsea-msigdb.org/gsea/msigdb/cards/BERTUCCI_MEDULLARY_VS_DUCTAL_BREAST_CANCER_UP
Immunologic_signatures	GSE12845_PRE_GC_VS_DARKZONE_GC_TONSIL_BCELL_UP	195	41	1.9843e-08	1.40109e-06	TNFRSF14:IFI6:RHOC:LY9:FCER1G:ADAM8:IFITM3:PEX16:UBE2L6:AHNAK:PFDN5:OAS2:NPC2:MT2A:MBP:ICAM3:IER2:KLF2:IGFLR1:PSENEN:TYROBP:ZFP36:APOC1:TMSB10:ARID5A:SP110:ZBP1:XPNPEP3:HES1:RBM47:CXCL1:BTN3A3:HLA-A:HLA-E:PHF1:FGD2:CHST12:STAG3L1:TMEM176B:ZNF696:TLR7	http://www.gsea-msigdb.org/gsea/msigdb/cards/GSE12845_PRE_GC_VS_DARKZONE_GC_TONSIL_BCELL_UP
Curated_gene_sets	BERTUCCI_MEDULLARY_VS_DUCTAL_BREAST_CANCER_UP	204	43	8.37819e-09	1.53628e-06	TNFRSF14:TNFRSF1B:RFX5:CUL2:PPIF:TIAL1:FAM53B:ADAM8:TAPBPL:EMG1:PHB2:C1RL:C1RL-AS1:CLEC7A:YBX3:ETV6:TRAFD1:PSMB10:CYBA:ME2:ICAM1:HSH2D:FBL:STAT1:CASP10:CASS4:TYMP:CD38:ZFP42:IRF1:NOP16:PSMG4:BTN3A1:BTN3A3:HCP5:MICB:PSMB9:ETV7:TAGAP:CEBPD:CD274:SLC2A6:PIM2	http://www.gsea-msigdb.org/gsea/msigdb/cards/BERTUCCI_MEDULLARY_VS_DUCTAL_BREAST_CANCER_UP
Chemical_and_Genetic_pertubation	MULLIGHAN_MLL_SIGNATURE_2_UP	419	70	1.03287e-08	1.62407e-06	RPS6KA1:PTAFR:AK2:S100A4:PPIF:FAM53B:VPS37C:BEST1:COX8A:POLD4:FADD:SDHD:SDHD:NINJ2:C1RL:BLOC1S1:PLXNC1:SLC8B1:LTB4R:ATP6V1D:ABHD2:FES:KCTD13:ITGAL:PYCARD:ITGAX:ADCY7:CES1:DPEP2:CYBA:GAS7:NKIRAS2:TBCD:ABCA7:RFX2:CEBPG:IGFLR1:NUP62:NKG7:LAIR1:RBKS:FOSL2:ACTR2:TGOLN2:IL1RN:SIRPB1:ITGB2:DDT:RAC2:CYTH4:OGG1:CLASP2:ARHGEF3:HCLS1:PCYT1A:RBM47:HEXB:THBS4:LNPEP:ADRB2:CLTB:ATXN1:TFEB:POLH:IKZF1:POLR2J:PTK2…	http://www.gsea-msigdb.org/gsea/msigdb/cards/MULLIGHAN_MLL_SIGNATURE_2_UP
Curated_gene_sets	MULLIGHAN_MLL_SIGNATURE_2_UP	419	70	1.03287e-08	1.83285e-06	RPS6KA1:PTAFR:AK2:S100A4:PPIF:FAM53B:VPS37C:BEST1:COX8A:POLD4:FADD:SDHD:SDHD:NINJ2:C1RL:BLOC1S1:PLXNC1:SLC8B1:LTB4R:ATP6V1D:ABHD2:FES:KCTD13:ITGAL:PYCARD:ITGAX:ADCY7:CES1:DPEP2:CYBA:GAS7:NKIRAS2:TBCD:ABCA7:RFX2:CEBPG:IGFLR1:NUP62:NKG7:LAIR1:RBKS:FOSL2:ACTR2:TGOLN2:IL1RN:SIRPB1:ITGB2:DDT:RAC2:CYTH4:OGG1:CLASP2:ARHGEF3:HCLS1:PCYT1A:RBM47:HEXB:THBS4:LNPEP:ADRB2:CLTB:ATXN1:TFEB:POLH:IKZF1:POLR2J:PTK2…	http://www.gsea-msigdb.org/gsea/msigdb/cards/MULLIGHAN_MLL_SIGNATURE_2_UP
Chemical_and_Genetic_pertubation	CHEN_METABOLIC_SYNDROM_NETWORK	1211	156	1.30301e-08	1.9557e-06	CDC42:CNR2:THEMIS2:CTPS1:GPX7:RHOC:PRUNE:MNDA:TAGLN2:CD48:SLAMF7:FCER1G:PIP4K2A:CH25H:MYOF:HTRA1:PTPRE:ADAM8:TRIM5:NLRP10:TMEM86A:LMO2:PRR5L:MS4A7:TMEM132A:BATF2:CFL1:POLD4:UNC93B1:KCNE3:MMP27:CLEC7A:TUBA1A:FMNL3:ACVRL1:ARHGAP9:NAP1L1:PLXNC1:TMEM119:WSB2:OASL:ARL11:RASA3:TEP1:RIPK3:GCH1:ZFYVE26:NPC2:FOS:SERPINA11:ADSSL1:FMN1:PPIB:PIF1:HEXA:FES:PKMYT1:ITGAL:PYCARD:ITGAX:ADCY7:SNX20:MMP2:CES1:DPEP2…	http://www.gsea-msigdb.org/gsea/msigdb/cards/CHEN_METABOLIC_SYNDROM_NETWORK
Immunologic_signatures	GSE40274_CTRL_VS_SATB1_TRANSDUCED_ACTIVATED_CD4_TCELL_UP	183	39	2.95406e-08	2.05603e-06	H6PD:SGIP1:LAMTOR2:SLAMF1:KMO:PIP4K2A:IRF7:TRIM5:ARRB1:CTSC:SLC2A3:GPR19:OAS3:SLC8B1:NPC2:FMN1:SPPL2A:GDPGP1:CIITA:SNX20:MOB3A:S1PR4:KLF2:CEACAM1:NKG7:LAIR1:TMSB10:ASB1:PPP6R2:RPL32:PXK:CCNG2:ADAM19:PSMB9:RGL2:ENPP1:ZNF706:DOCK11:FAM127A	http://www.gsea-msigdb.org/gsea/msigdb/cards/GSE40274_CTRL_VS_SATB1_TRANSDUCED_ACTIVATED_CD4_TCELL_UP
Chemical_and_Genetic_pertubation	MULLIGHAN_MLL_SIGNATURE_1_UP	381	65	1.49623e-08	2.1194e-06	SDHB:RPS6KA1:PTAFR:AK2:S100A4:PPIF:FAM53B:COX8A:POLD4:FADD:SDHD:SDHD:NINJ2:C1RL:PLXNC1:SLC8B1:LTB4R:CALM1:ABHD2:FES:KCTD13:PYCARD:ITGAX:ADCY7:DPEP2:CYBA:GAS7:MLX:TBCD:ABCA7:INSR:MRPL34:CEBPG:IGFLR1:NUP62:NKG7:RBKS:FOSL2:ACTR2:TGOLN2:IL1RN:PER2:SIRPB1:PPP1R3D:ITGB2:RAC2:CYTH4:OGG1:IQSEC1:ARHGEF3:HCLS1:PCYT1A:LPCAT1:HEXB:ADRB2:CLTB:TFEB:ADGB:IKZF1:POLR2J:PTK2B:SNTB1:SLA:FUT7:TIMM17B:FLNA	http://www.gsea-msigdb.org/gsea/msigdb/cards/MULLIGHAN_MLL_SIGNATURE_1_UP
Chemical_and_Genetic_pertubation	NAKAMURA_TUMOR_ZONE_PERIPHERAL_VS_CENTRAL_DN	632	94	1.54045e-08	2.1194e-06	RPL22:RERE:SFPQ:DPYD:HIST2H2AA3:HIST2H2BD:HIST2H2AA4:ENSA:KRTCAP2:PTGS2:CHI3L1:ZMIZ1:PTEN:CHST15:LMO2:ATG2A:C1RL:SLC2A3:LYRM5:LTA4H:COMMD6:EGLN3:SRSF5:FOS:TC2N:YY1:ADSSL1:KIAA1199:MESDC2:KIAA0430:ORAI3:RBL2:NKIRAS2:TMUB2:ST6GALNAC2:ZNF24:MOB3A:ZBTB7A:LRG1:KDM4B:INSR:JUNB:ZNF493:SH3YL1:FOSL2:UGP2:SERTAD2:RPL31:BCL2L11:HNMT:NR4A2:IGFBP5:MAVS:MMP24-AS1:ZMYND8:RNF114:CEBPB:RAC2:ARFGAP3:PPARA:LRIG1:RA…	http://www.gsea-msigdb.org/gsea/msigdb/cards/NAKAMURA_TUMOR_ZONE_PERIPHERAL_VS_CENTRAL_DN
Immunologic_signatures	GSE40685_TREG_VS_FOXP3_KO_TREG_PRECURSOR_DN	198	41	3.12469e-08	2.14415e-06	FBXO6:DPYD:ZNF672:IFITM3:PRR5L:RARRES3:C1RL:STAT2:OAS2:GCH1:HAPLN3:NLRC5:SNTB2:CRK:GRAP:IFI35:SECTM1:SETBP1:ZNF532:JAK3:IGFLR1:RSAD2:DTNB:IFIH1:STAT1:SP110:RNF114:APOL6:APOL3:TRANK1:CD38:BTN2A2:HLA-DPB1:ME1:AKAP7:GPR85:GSTK1:SMARCD3:JAK2:PDCD1LG2:ZNF79	http://www.gsea-msigdb.org/gsea/msigdb/cards/GSE40685_TREG_VS_FOXP3_KO_TREG_PRECURSOR_DN
Immunologic_signatures	GSE7509_UNSTIM_VS_FCGRIIB_STIM_DC_DN	191	40	3.29634e-08	2.23052e-06	TNFRSF14:DPYD:SLAMF1:SLAMF7:CH25H:TRIM21:TRIM5:SDHAF2:AHNAK:BATF2:CTSW:UNC93B1:PDGFD:KLRD1:TRAFD1:OAS3:LRRK1:CIITA:ITGAL:PSMB10:CYBA:XAF1:CCL5:ICAM1:PPP6R1:SP110:RNF114:IL2RB:GRAP2:CCRL2:KLHL6:IRF1:HIST1H2BC:PSMB9:NOD1:IKZF1:GSDMD:NOTCH1:SLC7A3:TCP11X2	http://www.gsea-msigdb.org/gsea/msigdb/cards/GSE7509_UNSTIM_VS_FCGRIIB_STIM_DC_DN
Curated_gene_sets	CHEN_METABOLIC_SYNDROM_NETWORK	1211	156	1.30301e-08	2.23995e-06	CDC42:CNR2:THEMIS2:CTPS1:GPX7:RHOC:PRUNE:MNDA:TAGLN2:CD48:SLAMF7:FCER1G:PIP4K2A:CH25H:MYOF:HTRA1:PTPRE:ADAM8:TRIM5:NLRP10:TMEM86A:LMO2:PRR5L:MS4A7:TMEM132A:BATF2:CFL1:POLD4:UNC93B1:KCNE3:MMP27:CLEC7A:TUBA1A:FMNL3:ACVRL1:ARHGAP9:NAP1L1:PLXNC1:TMEM119:WSB2:OASL:ARL11:RASA3:TEP1:RIPK3:GCH1:ZFYVE26:NPC2:FOS:SERPINA11:ADSSL1:FMN1:PPIB:PIF1:HEXA:FES:PKMYT1:ITGAL:PYCARD:ITGAX:ADCY7:SNX20:MMP2:CES1:DPEP2…	http://www.gsea-msigdb.org/gsea/msigdb/cards/CHEN_METABOLIC_SYNDROM_NETWORK
Immunologic_signatures	GSE21360_PRIMARY_VS_TERTIARY_MEMORY_CD8_TCELL_DN	199	41	3.62575e-08	2.35528e-06	RERE:PTAFR:IRF7:UBE2L6:RARRES3:CDC42EP2:STAT2:TRAFD1:OAS2:CIITA:DNAJA2:CTNS:CCL5:EIF1:IFI35:SECTM1:GADD45B:ICAM1:JUNB:ZFP36:SERTAD2:VAMP5:ARID5A:IL1B:CASP10:SP110:RBCK1:APOL1:TYMP:CCRL2:CD38:PTGER4:IRF1:LCP2:CMAHP:PSMB9:DYNLT1:JAK2:SLC31A2:GK:PIM2	http://www.gsea-msigdb.org/gsea/msigdb/cards/GSE21360_PRIMARY_VS_TERTIARY_MEMORY_CD8_TCELL_DN
Immunologic_signatures	GSE22886_DAY0_VS_DAY1_MONOCYTE_IN_CULTURE_UP	199	41	3.62575e-08	2.35528e-06	RERE:RFX5:S100A4:MNDA:LMO2:UNC93B1:NINJ2:LTA4H:CHPT1:RPS29:FOS:FES:ADCY7:RBL2:DPEP2:CBFA2T3:GAS7:STAT5B:LIMD2:SECTM1:ICAM3:KLF2:ZFP36:FBL:RPS5:ZFP36L2:ARHGAP25:VIPR1:UBA7:NPRL2:RPL29:MAN2B2:FAM13A:MARCH1:RPS18:IKZF1:SLC12A9:GSTK1:SMARCD3:CEBPD:TLR7	http://www.gsea-msigdb.org/gsea/msigdb/cards/GSE22886_DAY0_VS_DAY1_MONOCYTE_IN_CULTURE_UP
Immunologic_signatures	GSE11961_FOLLICULAR_BCELL_VS_MEMORY_BCELL_DAY7_UP	199	41	3.62575e-08	2.35528e-06	RPL22:IRF7:NLRX1:BLOC1S1:PA2G4:TRAFD1:OAS3:IRF9:PML:SCAMP2:LRRK1:KIAA0430:KLHL36:MTHFSD:XAF1:STARD3:CNP:DOCK6:PSENEN:TYROBP:KCNC3:CMPK2:SLC30A3:RPL31:IFIH1:ATG16L1:SMOX:ZSWIM3:RNF114:GTPBP1:ATOX1:HLA-E:TREML2:IKZF1:SLC25A40:SAMD9L:POLR2J:UPK3BL:TMEM140:JAK2:TRIM14	http://www.gsea-msigdb.org/gsea/msigdb/cards/GSE11961_FOLLICULAR_BCELL_VS_MEMORY_BCELL_DAY7_UP
Immunologic_signatures	GSE9960_HEALTHY_VS_GRAM_POS_SEPSIS_PBMC_DN	192	40	3.8362e-08	2.45921e-06	TNFRSF4:SRGAP2C:HIST2H2BE:SLAMF7:IFITM3:IRF7:CELF1:GPR19:STAT2:TRAFD1:OAS3:OAS2:GCH1:ZWILCH:NDE1:NLRC5:MYH10:CCL5:KCNJ2:MBD2:JAK3:RSAD2:UBXN2A:IFIH1:STAT1:SP110:TMEM41A:SLC10A7:PALLD:PTGER4:MIR146A:HIST1H2BG:PLAGL1:KIF25:SAMD9L:CD274:SEMA4D:TRIM14:STX17:SLC2A6	http://www.gsea-msigdb.org/gsea/msigdb/cards/GSE9960_HEALTHY_VS_GRAM_POS_SEPSIS_PBMC_DN
Curated_gene_sets	MULLIGHAN_MLL_SIGNATURE_1_UP	381	65	1.49623e-08	2.49236e-06	SDHB:RPS6KA1:PTAFR:AK2:S100A4:PPIF:FAM53B:COX8A:POLD4:FADD:SDHD:SDHD:NINJ2:C1RL:PLXNC1:SLC8B1:LTB4R:CALM1:ABHD2:FES:KCTD13:PYCARD:ITGAX:ADCY7:DPEP2:CYBA:GAS7:MLX:TBCD:ABCA7:INSR:MRPL34:CEBPG:IGFLR1:NUP62:NKG7:RBKS:FOSL2:ACTR2:TGOLN2:IL1RN:PER2:SIRPB1:PPP1R3D:ITGB2:RAC2:CYTH4:OGG1:IQSEC1:ARHGEF3:HCLS1:PCYT1A:LPCAT1:HEXB:ADRB2:CLTB:TFEB:ADGB:IKZF1:POLR2J:PTK2B:SNTB1:SLA:FUT7:TIMM17B:FLNA	http://www.gsea-msigdb.org/gsea/msigdb/cards/MULLIGHAN_MLL_SIGNATURE_1_UP
Curated_gene_sets	NAKAMURA_TUMOR_ZONE_PERIPHERAL_VS_CENTRAL_DN	632	94	1.54045e-08	2.49236e-06	RPL22:RERE:SFPQ:DPYD:HIST2H2AA3:HIST2H2BD:HIST2H2AA4:ENSA:KRTCAP2:PTGS2:CHI3L1:ZMIZ1:PTEN:CHST15:LMO2:ATG2A:C1RL:SLC2A3:LYRM5:LTA4H:COMMD6:EGLN3:SRSF5:FOS:TC2N:YY1:ADSSL1:KIAA1199:MESDC2:KIAA0430:ORAI3:RBL2:NKIRAS2:TMUB2:ST6GALNAC2:ZNF24:MOB3A:ZBTB7A:LRG1:KDM4B:INSR:JUNB:ZNF493:SH3YL1:FOSL2:UGP2:SERTAD2:RPL31:BCL2L11:HNMT:NR4A2:IGFBP5:MAVS:MMP24-AS1:ZMYND8:RNF114:CEBPB:RAC2:ARFGAP3:PPARA:LRIG1:RA…	http://www.gsea-msigdb.org/gsea/msigdb/cards/NAKAMURA_TUMOR_ZONE_PERIPHERAL_VS_CENTRAL_DN
Chemical_and_Genetic_pertubation	KRIGE_RESPONSE_TO_TOSEDOSTAT_24HR_UP	762	108	1.90036e-08	2.50999e-06	TNFRSF1B:ZNF436:SESN2:CTH:GBP3:HIST2H2BD:CD48:FCER1G:RCSD1:CHI3L1:MDM4:FAM149B1:TRIM8:ITPRIP:PTPRE:TMEM80:CARS:UBE2L6:ATG2A:RBM4:KCNE3:ETS1:WNK1:CACNA2D4:SLC2A3:CLEC7A:TUBA1A:STAT2:ARHGAP9:RAB3IP:NAP1L1:LIN7A:SH2B3:CCDC92:ZMYM2:UGGT2:AP1G2:DCAF5:SPPL2A:PML:SCAPER:AKAP13:ABHD2:NDE1:ORAI3:GAS7:CCL3:EIF1:NKIRAS2:NBR2:ERN1:PRKCA:LPIN2:MYL12A:RIOK3:LINC00662:HCST:TYROBP:CYTH2:PPP1R15A:SH3YL1:RBKS:FOSL…	http://www.gsea-msigdb.org/gsea/msigdb/cards/KRIGE_RESPONSE_TO_TOSEDOSTAT_24HR_UP
Immunologic_signatures	GSE24972_WT_VS_IRF8_KO_SPLEEN_FOLLICULAR_BCELL_DN	200	41	4.20172e-08	2.55885e-06	SDC3:FAM212B:PIGC:TRIM8:FUOM:BEST1:TTC9C:AP5B1:UNC93B1:ETS1:ASB8:FMNL3:NAP1L1:RP11-307N16.6:SPATA13:KIAA0247:PKMYT1:PYCARD:KCTD11:FLII:ARMC7:TCF3:ASF1B:CCDC9:TTL:SLC11A1:PIGP:TST:SYNGR1:HRG:NSUN2:LHFPL2:DOCK2:DTNBP1:PSMB9:CHST12:ZC3HAV1:COX6C:TMEM2:VAV2:FUT7:ARMCX6	http://www.gsea-msigdb.org/gsea/msigdb/cards/GSE24972_WT_VS_IRF8_KO_SPLEEN_FOLLICULAR_BCELL_DN
Immunologic_signatures	GSE41867_DAY15_EFFECTOR_VS_DAY30_EXHAUSTED_CD8_TCELL_LCMV_CLONE13_UP	200	41	4.20172e-08	2.55885e-06	RERE:NUP210L:MTX1:FCER1G:ADAM8:IRF7:TRIM5:STAT2:TRAFD1:OAS3:OAS2:RP11-307N16.6:SPATA13:FBXO33:GNG2:BBS4:FES:MIEN1:DNAJC7:CYTH1:SERTAD3:NKG7:CMPK2:RSAD2:ZNF513:STAT1:IKZF2:ERGIC3:ACOT8:ZBP1:IL2RB:CCRL2:RTP4:MED28:ATOX1:PLAGL1:STX11:LAMTOR4:TMEM140:PDLIM2:KIF13B:FKBP15	http://www.gsea-msigdb.org/gsea/msigdb/cards/GSE41867_DAY15_EFFECTOR_VS_DAY30_EXHAUSTED_CD8_TCELL_LCMV_CLONE13_UP
Immunologic_signatures	GSE34006_A2AR_KO_VS_A2AR_AGONIST_TREATED_TREG_UP	200	41	4.20172e-08	2.55885e-06	NSUN4:FAM208B:IRF7:TRIM21:TRIM34:STAT2:RAB3IP:TRAFD1:OAS3:OAS2:OASL:IRF9:PML:SCNN1B:ZNF689:PSMB10:ANKFY1:CNP:IFI35:HOOK2:SERTAD3:CMPK2:RSAD2:CNNM4:IFIH1:STAT1:RNF114:ZBP1:PMEPA1:CCRL2:NME6:RTP4:PPIC:IRF1:HLA-G:HLA-E:PSMB9:TMEM140:CD274:NOTCH1:TLR7	http://www.gsea-msigdb.org/gsea/msigdb/cards/GSE34006_A2AR_KO_VS_A2AR_AGONIST_TREATED_TREG_UP
Immunologic_signatures	GSE19888_ADENOSINE_A3R_INH_VS_TCELL_MEMBRANES_ACT_MAST_CELL_UP	200	41	4.20172e-08	2.55885e-06	MTHFR:CH25H:TRIM21:TRIM5:UBE2L6:BATF2:KLRD1:GPR19:STAT2:OAS2:IRF9:SPPL2A:PML:MVP:NLRC5:PSMB10:XAF1:IFI35:CYTH1:RFX2:NKG7:CMPK2:RSAD2:IFIH1:STAT1:SP110:RNF114:ZBP1:NDUFV3:UBA7:RTP4:IRF1:HLA-E:PSMB9:SAMD9L:TRIM56:ZC3HAV1:JAK2:CD274:TCEANC:ZIC3	http://www.gsea-msigdb.org/gsea/msigdb/cards/GSE19888_ADENOSINE_A3R_INH_VS_TCELL_MEMBRANES_ACT_MAST_CELL_UP
GO_bp	GO_MACROMOLECULE_CATABOLIC_PROCESS	1366	173	7.19121e-09	2.64277e-06	RPL22:FBXO44:FBXO6:TNFRSF1B:USP48:UBXN11:SDC3:YBX1:PLK3:SERBP1:AGL:CSDE1:RPS27:DHX9:MIR181B1:BTG2:MDM4:UPF2:CUL2:PTEN:ZRANB1:ADAM8:USP47:RPS13:PRR5L:UBE2L6:VPS37C:CTSW:PGM2L1:ARRB1:KCTD21:CTSC:BIRC2:RPS25:CBL:TIRAP:YBX3:CELA1:PCBP2:DDIT3:USP15:APAF1:UBE3B:OAS2:RPLP0:CSNK1A1L:NUDT15:UGGT2:CDC16:FBXO33:RPS29:CALM1:HEXA:PML:KIAA1199:DET1:SPSB3:RAB26:DNASE1:GSPT1:KCTD13:AMFR:PSMB10:ZNRF1:CBFA2T3:SCO1…	http://www.gsea-msigdb.org/gsea/msigdb/cards/GO_MACROMOLECULE_CATABOLIC_PROCESS
Reactome	REACTOME_ACTIVATED_PKN1_STIMULATES_TRANSCRIPTION_OF_AR_ANDROGEN_RECEPTOR_REGULATED_GENES_KLK2_AND_KLK3	64	21	1.95445e-08	2.76072e-06	HIST2H4A:HIST2H2AA3:HIST2H2AA4:HIST2H4B:HIST2H2BE:H2AFX:HIST4H4:H2BFS:HIST1H4B:HIST1H2BC:HIST1H2BD:HIST1H2BE:HIST1H4D:HIST1H2BF:HIST1H2BG:HIST1H3E:HIST1H3G:HIST1H2BI:HIST1H2BJ:HIST1H4I:HIST1H2AJ:HIST1H2BM	http://www.gsea-msigdb.org/gsea/msigdb/cards/REACTOME_ACTIVATED_PKN1_STIMULATES_TRANSCRIPTION_OF_AR_ANDROGEN_RECEPTOR_REGULATED_GENES_KLK2_AND_KLK3
Reactome	REACTOME_AMYLOID_FIBER_FORMATION	106	28	2.11168e-08	2.76072e-06	HIST2H4A:HIST2H2AA3:HIST2H2AA4:HIST2H4B:HIST2H2BE:UBE2L6:H2AFX:HIST4H4:TTR:PSENEN:NAT8:H2BFS:GGA1:HIST1H4B:HIST1H2BC:HIST1H2BD:HIST1H2BE:HIST1H4D:HIST1H2BF:HIST1H2BG:HIST1H3E:HIST1H3G:HIST1H2BI:HIST1H2BJ:HIST1H4I:HIST1H2AJ:HIST1H2BM:PARK2:GSN	http://www.gsea-msigdb.org/gsea/msigdb/cards/REACTOME_AMYLOID_FIBER_FORMATION
Reactome	REACTOME_PRC2_METHYLATES_HISTONES_AND_DNA	70	22	2.21005e-08	2.76072e-06	HIST2H4A:HIST2H2AA3:HIST2H2AA4:HIST2H4B:HIST2H2BE:H2AFX:HIST4H4:H2BFS:HIST1H4B:HIST1H2BC:HIST1H2BD:HIST1H2BE:HIST1H4D:HIST1H2BF:HIST1H2BG:HIST1H3E:HIST1H3G:HIST1H2BI:HIST1H2BJ:HIST1H4I:HIST1H2AJ:HIST1H2BM:PHF1	http://www.gsea-msigdb.org/gsea/msigdb/cards/REACTOME_PRC2_METHYLATES_HISTONES_AND_DNA
Curated_gene_sets	KRIGE_RESPONSE_TO_TOSEDOSTAT_24HR_UP	762	108	1.90036e-08	2.98651e-06	TNFRSF1B:ZNF436:SESN2:CTH:GBP3:HIST2H2BD:CD48:FCER1G:RCSD1:CHI3L1:MDM4:FAM149B1:TRIM8:ITPRIP:PTPRE:TMEM80:CARS:UBE2L6:ATG2A:RBM4:KCNE3:ETS1:WNK1:CACNA2D4:SLC2A3:CLEC7A:TUBA1A:STAT2:ARHGAP9:RAB3IP:NAP1L1:LIN7A:SH2B3:CCDC92:ZMYM2:UGGT2:AP1G2:DCAF5:SPPL2A:PML:SCAPER:AKAP13:ABHD2:NDE1:ORAI3:GAS7:CCL3:EIF1:NKIRAS2:NBR2:ERN1:PRKCA:LPIN2:MYL12A:RIOK3:LINC00662:HCST:TYROBP:CYTH2:PPP1R15A:SH3YL1:RBKS:FOSL…	http://www.gsea-msigdb.org/gsea/msigdb/cards/KRIGE_RESPONSE_TO_TOSEDOSTAT_24HR_UP
Curated_gene_sets	REACTOME_ACTIVATED_PKN1_STIMULATES_TRANSCRIPTION_OF_AR_ANDROGEN_RECEPTOR_REGULATED_GENES_KLK2_AND_KLK3	64	21	1.95445e-08	2.98651e-06	HIST2H4A:HIST2H2AA3:HIST2H2AA4:HIST2H4B:HIST2H2BE:H2AFX:HIST4H4:H2BFS:HIST1H4B:HIST1H2BC:HIST1H2BD:HIST1H2BE:HIST1H4D:HIST1H2BF:HIST1H2BG:HIST1H3E:HIST1H3G:HIST1H2BI:HIST1H2BJ:HIST1H4I:HIST1H2AJ:HIST1H2BM	http://www.gsea-msigdb.org/gsea/msigdb/cards/REACTOME_ACTIVATED_PKN1_STIMULATES_TRANSCRIPTION_OF_AR_ANDROGEN_RECEPTOR_REGULATED_GENES_KLK2_AND_KLK3
Reactome	REACTOME_SENESCENCE_ASSOCIATED_SECRETORY_PHENOTYPE_SASP	107	28	2.6368e-08	3.04044e-06	RPS6KA1:HIST2H4A:HIST2H2AA3:HIST2H2AA4:HIST2H4B:HIST2H2BE:H2AFX:HIST4H4:CDC16:FOS:IL1A:CEBPB:H2BFS:HIST1H4B:HIST1H2BC:HIST1H2BD:HIST1H2BE:HIST1H4D:HIST1H2BF:HIST1H2BG:HIST1H3E:HIST1H3G:HIST1H2BI:HIST1H2BJ:HIST1H4I:HIST1H2AJ:HIST1H2BM:RPS6KA2:ANAPC2	http://www.gsea-msigdb.org/gsea/msigdb/cards/REACTOME_SENESCENCE_ASSOCIATED_SECRETORY_PHENOTYPE_SASP
Curated_gene_sets	REACTOME_AMYLOID_FIBER_FORMATION	106	28	2.11168e-08	3.13956e-06	HIST2H4A:HIST2H2AA3:HIST2H2AA4:HIST2H4B:HIST2H2BE:UBE2L6:H2AFX:HIST4H4:TTR:PSENEN:NAT8:H2BFS:GGA1:HIST1H4B:HIST1H2BC:HIST1H2BD:HIST1H2BE:HIST1H4D:HIST1H2BF:HIST1H2BG:HIST1H3E:HIST1H3G:HIST1H2BI:HIST1H2BJ:HIST1H4I:HIST1H2AJ:HIST1H2BM:PARK2:GSN	http://www.gsea-msigdb.org/gsea/msigdb/cards/REACTOME_AMYLOID_FIBER_FORMATION
Reactome	REACTOME_CONDENSATION_OF_PROPHASE_CHROMOSOMES	71	22	2.95411e-08	3.16301e-06	HIST2H4A:HIST2H2AA3:HIST2H2AA4:HIST2H4B:HIST2H2BE:H2AFX:HIST4H4:H2BFS:NCAPH2:HIST1H4B:HIST1H2BC:HIST1H2BD:HIST1H2BE:HIST1H4D:HIST1H2BF:HIST1H2BG:HIST1H3E:HIST1H3G:HIST1H2BI:HIST1H2BJ:HIST1H4I:HIST1H2AJ:HIST1H2BM	http://www.gsea-msigdb.org/gsea/msigdb/cards/REACTOME_CONDENSATION_OF_PROPHASE_CHROMOSOMES
Curated_gene_sets	REACTOME_PRC2_METHYLATES_HISTONES_AND_DNA	70	22	2.21005e-08	3.19933e-06	HIST2H4A:HIST2H2AA3:HIST2H2AA4:HIST2H4B:HIST2H2BE:H2AFX:HIST4H4:H2BFS:HIST1H4B:HIST1H2BC:HIST1H2BD:HIST1H2BE:HIST1H4D:HIST1H2BF:HIST1H2BG:HIST1H3E:HIST1H3G:HIST1H2BI:HIST1H2BJ:HIST1H4I:HIST1H2AJ:HIST1H2BM:PHF1	http://www.gsea-msigdb.org/gsea/msigdb/cards/REACTOME_PRC2_METHYLATES_HISTONES_AND_DNA
Immunologic_signatures	GSE34205_RSV_VS_FLU_INF_INFANT_PBMC_DN	195	40	5.99795e-08	3.56366e-06	RUNX3:AMPD2:RHOG:TAF10:COX8A:UNC93B1:KLRD1:OAS3:OAS2:OASL:BBS4:SCAMP2:PPCDC:ITGAL:MT2A:MT1F:MT1X:IFI35:EME1:BEST2:HSH2D:MVB12A:PLEKHF1:HCST:NKG7:GNLY:PREX1:ZBP1:ITGB2:TYMP:ARSA:UBA7:CYB561D2:XXcos-LUCA11.4:SPON2:HLA-G:HLA-A:HLA-E:CHST12:SH2B2:GSTK1	http://www.gsea-msigdb.org/gsea/msigdb/cards/GSE34205_RSV_VS_FLU_INF_INFANT_PBMC_DN
Immunologic_signatures	GSE25123_WT_VS_PPARG_KO_MACROPHAGE_UP	195	40	5.99795e-08	3.56366e-06	IFI6:NOTCH2NL:SLAMF1:CD48:SLAMF7:CHI3L1:ZMIZ1:CHST15:CELF1:DUSP16:FMNL3:PPP1R12A:OASL:GNG2:GPR132:KIAA1199:MT1F:MT1H:ST3GAL2:HS3ST3B1:STAT5B:ABCA7:TNFSF14:RSAD2:FOSL2:QPCT:AFTPH:MAP4K4:IL1B:PLAGL2:SAMSN1:OSM:APOBEC3A:ATP13A3:LPCAT1:PTGER4:ERBB2IP:PTK2B:CEBPD:PIM2	http://www.gsea-msigdb.org/gsea/msigdb/cards/GSE25123_WT_VS_PPARG_KO_MACROPHAGE_UP
GO_cc	GO_CYTOPLASMIC_VESICLE_PART	1483	184	1.1073e-08	3.69469e-06	AGTRAP:TNFRSF1B:ECE1:PTAFR:ZFYVE9:SGIP1:AGL:GPR89A:SNAPIN:LAMTOR2:MNDA:FCER1G:CHI3L1:KCNH1:CNIH3:MYOF:ADAM8:IFITM3:IRF7:RHOG:VPS37C:CTSW:TBC1D10C:ARRB1:CTSC:HYOU1:WNT5B:VAMP1:SLC2A3:NECAP1:C2CD5:PA2G4:HSD17B6:ARHGAP9:CCT2:LTA4H:APAF1:RHOF:TM9SF2:ATP11A:AP1G2:ACTR10:ATP6V1D:NPC2:CALM1:SPPL2A:PML:SCAMP2:CHRNB4:TMED3:KIAA1199:WASH3P:RAB26:SCNN1B:MVP:DOC2A:ITGAL:PYCARD:ITGAX:SNX20:SNTB2:ZNRF1:CYBA:P2…	http://www.gsea-msigdb.org/gsea/msigdb/cards/GO_CYTOPLASMIC_VESICLE_PART
Curated_gene_sets	REACTOME_SENESCENCE_ASSOCIATED_SECRETORY_PHENOTYPE_SASP	107	28	2.6368e-08	3.71924e-06	RPS6KA1:HIST2H4A:HIST2H2AA3:HIST2H2AA4:HIST2H4B:HIST2H2BE:H2AFX:HIST4H4:CDC16:FOS:IL1A:CEBPB:H2BFS:HIST1H4B:HIST1H2BC:HIST1H2BD:HIST1H2BE:HIST1H4D:HIST1H2BF:HIST1H2BG:HIST1H3E:HIST1H3G:HIST1H2BI:HIST1H2BJ:HIST1H4I:HIST1H2AJ:HIST1H2BM:RPS6KA2:ANAPC2	http://www.gsea-msigdb.org/gsea/msigdb/cards/REACTOME_SENESCENCE_ASSOCIATED_SECRETORY_PHENOTYPE_SASP
Canonical_Pathways	REACTOME_ACTIVATED_PKN1_STIMULATES_TRANSCRIPTION_OF_AR_ANDROGEN_RECEPTOR_REGULATED_GENES_KLK2_AND_KLK3	64	21	1.95445e-08	3.73838e-06	HIST2H4A:HIST2H2AA3:HIST2H2AA4:HIST2H4B:HIST2H2BE:H2AFX:HIST4H4:H2BFS:HIST1H4B:HIST1H2BC:HIST1H2BD:HIST1H2BE:HIST1H4D:HIST1H2BF:HIST1H2BG:HIST1H3E:HIST1H3G:HIST1H2BI:HIST1H2BJ:HIST1H4I:HIST1H2AJ:HIST1H2BM	http://www.gsea-msigdb.org/gsea/msigdb/cards/REACTOME_ACTIVATED_PKN1_STIMULATES_TRANSCRIPTION_OF_AR_ANDROGEN_RECEPTOR_REGULATED_GENES_KLK2_AND_KLK3
Canonical_Pathways	REACTOME_AMYLOID_FIBER_FORMATION	106	28	2.11168e-08	3.73838e-06	HIST2H4A:HIST2H2AA3:HIST2H2AA4:HIST2H4B:HIST2H2BE:UBE2L6:H2AFX:HIST4H4:TTR:PSENEN:NAT8:H2BFS:GGA1:HIST1H4B:HIST1H2BC:HIST1H2BD:HIST1H2BE:HIST1H4D:HIST1H2BF:HIST1H2BG:HIST1H3E:HIST1H3G:HIST1H2BI:HIST1H2BJ:HIST1H4I:HIST1H2AJ:HIST1H2BM:PARK2:GSN	http://www.gsea-msigdb.org/gsea/msigdb/cards/REACTOME_AMYLOID_FIBER_FORMATION
Canonical_Pathways	REACTOME_PRC2_METHYLATES_HISTONES_AND_DNA	70	22	2.21005e-08	3.73838e-06	HIST2H4A:HIST2H2AA3:HIST2H2AA4:HIST2H4B:HIST2H2BE:H2AFX:HIST4H4:H2BFS:HIST1H4B:HIST1H2BC:HIST1H2BD:HIST1H2BE:HIST1H4D:HIST1H2BF:HIST1H2BG:HIST1H3E:HIST1H3G:HIST1H2BI:HIST1H2BJ:HIST1H4I:HIST1H2AJ:HIST1H2BM:PHF1	http://www.gsea-msigdb.org/gsea/msigdb/cards/REACTOME_PRC2_METHYLATES_HISTONES_AND_DNA
Reactome	REACTOME_NUCLEOSOME_ASSEMBLY	72	22	3.92428e-08	3.92166e-06	HIST2H4A:HIST2H2AA3:HIST2H2AA4:HIST2H4B:HIST2H2BE:H2AFX:HIST4H4:STRA13:H2BFS:SMARCA5:CENPK:HIST1H4B:HIST1H2BC:HIST1H2BD:HIST1H2BE:HIST1H4D:HIST1H2BF:HIST1H2BG:HIST1H2BI:HIST1H2BJ:HIST1H4I:HIST1H2AJ:HIST1H2BM	http://www.gsea-msigdb.org/gsea/msigdb/cards/REACTOME_NUCLEOSOME_ASSEMBLY
Curated_gene_sets	REACTOME_CONDENSATION_OF_PROPHASE_CHROMOSOMES	71	22	2.95411e-08	4.06264e-06	HIST2H4A:HIST2H2AA3:HIST2H2AA4:HIST2H4B:HIST2H2BE:H2AFX:HIST4H4:H2BFS:NCAPH2:HIST1H4B:HIST1H2BC:HIST1H2BD:HIST1H2BE:HIST1H4D:HIST1H2BF:HIST1H2BG:HIST1H3E:HIST1H3G:HIST1H2BI:HIST1H2BJ:HIST1H4I:HIST1H2AJ:HIST1H2BM	http://www.gsea-msigdb.org/gsea/msigdb/cards/REACTOME_CONDENSATION_OF_PROPHASE_CHROMOSOMES
Canonical_Pathways	REACTOME_SENESCENCE_ASSOCIATED_SECRETORY_PHENOTYPE_SASP	107	28	2.6368e-08	4.14166e-06	RPS6KA1:HIST2H4A:HIST2H2AA3:HIST2H2AA4:HIST2H4B:HIST2H2BE:H2AFX:HIST4H4:CDC16:FOS:IL1A:CEBPB:H2BFS:HIST1H4B:HIST1H2BC:HIST1H2BD:HIST1H2BE:HIST1H4D:HIST1H2BF:HIST1H2BG:HIST1H3E:HIST1H3G:HIST1H2BI:HIST1H2BJ:HIST1H4I:HIST1H2AJ:HIST1H2BM:RPS6KA2:ANAPC2	http://www.gsea-msigdb.org/gsea/msigdb/cards/REACTOME_SENESCENCE_ASSOCIATED_SECRETORY_PHENOTYPE_SASP
Canonical_Pathways	REACTOME_CONDENSATION_OF_PROPHASE_CHROMOSOMES	71	22	2.95411e-08	4.33073e-06	HIST2H4A:HIST2H2AA3:HIST2H2AA4:HIST2H4B:HIST2H2BE:H2AFX:HIST4H4:H2BFS:NCAPH2:HIST1H4B:HIST1H2BC:HIST1H2BD:HIST1H2BE:HIST1H4D:HIST1H2BF:HIST1H2BG:HIST1H3E:HIST1H3G:HIST1H2BI:HIST1H2BJ:HIST1H4I:HIST1H2AJ:HIST1H2BM	http://www.gsea-msigdb.org/gsea/msigdb/cards/REACTOME_CONDENSATION_OF_PROPHASE_CHROMOSOMES
Immunologic_signatures	GSE18791_CTRL_VS_NEWCASTLE_VIRUS_DC_12H_DN	197	40	8.02692e-08	4.60084e-06	MORN1:IRF7:TRIM5:DUSP16:STAT2:OAS3:ACTR10:NLRC5:XAF1:KCNJ2:SECTM1:FUZ:CMPK2:EPT1:IL1A:IFIH1:SP140:ZBP1:APOL6:APOBEC3G:RTP4:FAM43A:CD38:CXCL1:GPBP1:IRF1:NEDD9:STK19:ETV7:DYNLT1:CREB5:SAMD9L:TMEM140:GIMAP2:CD274:STX17:SLC31A2:TNFSF15:TOR1B:TRAF2	http://www.gsea-msigdb.org/gsea/msigdb/cards/GSE18791_CTRL_VS_NEWCASTLE_VIRUS_DC_12H_DN
Immunologic_signatures	GSE13485_DAY1_VS_DAY7_YF17D_VACCINE_PBMC_DN	197	40	8.02692e-08	4.60084e-06	FBXO6:IFI6:GBP3:KMO:MYOF:IFITM3:IRF7:TRIM5:UBE2L6:OAS3:OAS2:OASL:GCH1:ATP6V1D:CALML4:XAF1:MRPL27:SECTM1:MVB12A:CMPK2:RSAD2:IL1RN:IFIH1:STAT1:NDUFB3:SP110:ZBP1:APOL6:APOBEC3A:RTP4:CD38:BMP2K:DDX60L:COMMD10:ZSCAN16:PSMB9:SAMD9L:SLC31A2:TOR1B:TLR7	http://www.gsea-msigdb.org/gsea/msigdb/cards/GSE13485_DAY1_VS_DAY7_YF17D_VACCINE_PBMC_DN
Immunologic_signatures	GSE21670_STAT3_KO_VS_WT_CD4_TCELL_UP	197	40	8.02692e-08	4.60084e-06	SLAMF1:XCL1:KMO:KCNMA1:ADAM8:TM7SF2:SLC2A3:ACTC1:PMM2:MVP:IFI35:TMEM106A:ARSG:ICAM3:HCST:CEACAM3:BRE:EHD3:TMEM182:DHRS9:PMEPA1:SAMSN1:TYMP:CRTAP:MAPKAPK3:ALG3:TMEM41A:SCFD2:SUB1:CD180:NEDD9:ATXN1:BTN2A2:BTN3A1:BTN3A3:HLA-G:HLA-E:HCP5:KIF25:TSPYL5	http://www.gsea-msigdb.org/gsea/msigdb/cards/GSE21670_STAT3_KO_VS_WT_CD4_TCELL_UP
Reactome	REACTOME_INTERFERON_GAMMA_SIGNALING	91	25	5.10064e-08	4.77866e-06	PTAFR:TRIM62:GBP3:TRIM8:IRF7:TRIM21:TRIM34:TRIM5:OAS3:OAS2:OASL:IRF9:PML:CIITA:MT2A:ICAM1:STAT1:IRF1:HLA-G:HLA-A:HLA-E:HLA-DPA1:HLA-DPB1:JAK2:TRIM14	http://www.gsea-msigdb.org/gsea/msigdb/cards/REACTOME_INTERFERON_GAMMA_SIGNALING
Reactome	REACTOME_PRE_NOTCH_EXPRESSION_AND_PROCESSING	117	29	5.51779e-08	4.86539e-06	MIR200B:ST3GAL3:NOTCH2:HIST2H4A:HIST2H2AA3:HIST2H2AA4:HIST2H4B:HIST2H2BE:H2AFX:MIR200C:HIST4H4:ATP2A3:H2BFS:ST3GAL6:MIR449B:HIST1H4B:HIST1H2BC:HIST1H2BD:HIST1H2BE:HIST1H4D:HIST1H2BF:HIST1H2BG:HIST1H3E:HIST1H3G:HIST1H2BI:HIST1H2BJ:HIST1H4I:HIST1H2AJ:HIST1H2BM:NOTCH1	http://www.gsea-msigdb.org/gsea/msigdb/cards/REACTOME_PRE_NOTCH_EXPRESSION_AND_PROCESSING
GO_bp	GO_REGULATION_OF_CELL_ADHESION	676	99	1.42945e-08	5.00307e-06	TNFRSF14:CDC42:RUNX3:PTAFR:MIR9-1:XCL1:ITPKB:ZMIZ1:PTEN:GPAM:ADAM8:BAD:FADD:PLET1:ETS1:WNK1:ACVRL1:ERBB3:MIP:PPP1R12A:PLXNC1:RNASE10:FMN1:PML:FES:EMP2:SPN:PYCARD:CDH13:CRK:TMEM102:FLOT2:CCL5:ERBB2:STAT5B:DUSP3:BCAS3:PRKCA:UNC13D:CYTH1:TBCD:MBP:ELANE:TNFSF14:ICAM1:MIR27A:JAK3:NFKBID:CEACAM6:CEACAM1:MAP4K4:NCK2:IL1B:IL1RN:EPB41L5:ITGA6:FN1:SIRPB1:BMP2:PREX1:CEBPB:CASS4:PPM1F:RAC2:GRAP2:PPARA:CLASP2…	http://www.gsea-msigdb.org/gsea/msigdb/cards/GO_REGULATION_OF_CELL_ADHESION
Immunologic_signatures	GSE41176_UNSTIM_VS_ANTI_IGM_STIM_BCELL_1H_DN	198	40	9.26799e-08	5.25043e-06	CD52:THEMIS2:GPX7:MNDA:CELF2:MYOF:HTRA1:LTA4H:RPS29:NPC2:ITPK1:MVP:SNTB2:CHRNB1:MBD2:C5AR2:RPL18:VAMP5:STAT1:FN1:CASS4:APOBEC3A:RPL29:DNAJC13:BMP2K:RPL34:HEXB:DOCK2:MICB:PSMB9:HLA-DPB1:SEPT7:CEBPD:JAK2:SLC31A2:GSN:RPL36A:SLC25A14:IDS:IDS:RPL10	http://www.gsea-msigdb.org/gsea/msigdb/cards/GSE41176_UNSTIM_VS_ANTI_IGM_STIM_BCELL_1H_DN
Curated_gene_sets	REACTOME_NUCLEOSOME_ASSEMBLY	72	22	3.92428e-08	5.26523e-06	HIST2H4A:HIST2H2AA3:HIST2H2AA4:HIST2H4B:HIST2H2BE:H2AFX:HIST4H4:STRA13:H2BFS:SMARCA5:CENPK:HIST1H4B:HIST1H2BC:HIST1H2BD:HIST1H2BE:HIST1H4D:HIST1H2BF:HIST1H2BG:HIST1H2BI:HIST1H2BJ:HIST1H4I:HIST1H2AJ:HIST1H2BM	http://www.gsea-msigdb.org/gsea/msigdb/cards/REACTOME_NUCLEOSOME_ASSEMBLY
Canonical_Pathways	REACTOME_NUCLEOSOME_ASSEMBLY	72	22	3.92428e-08	5.39343e-06	HIST2H4A:HIST2H2AA3:HIST2H2AA4:HIST2H4B:HIST2H2BE:H2AFX:HIST4H4:STRA13:H2BFS:SMARCA5:CENPK:HIST1H4B:HIST1H2BC:HIST1H2BD:HIST1H2BE:HIST1H4D:HIST1H2BF:HIST1H2BG:HIST1H2BI:HIST1H2BJ:HIST1H4I:HIST1H2AJ:HIST1H2BM	http://www.gsea-msigdb.org/gsea/msigdb/cards/REACTOME_NUCLEOSOME_ASSEMBLY
Immunologic_signatures	GSE7219_WT_VS_NIK_NFKB2_KO_DC_UP	191	39	9.9144e-08	5.55207e-06	TNFRSF1B:ST3GAL3:PLK3:XCL1:IRF7:UBE2L6:H2AFX:WNK1:DUSP16:FMNL3:TRAFD1:OAS3:GPR132:TJP1:ZNRF1:CCL3:TOB1:ERN1:GADD45B:ZFP36:PPP1R15A:RSAD2:FOSL2:QPCT:SERTAD2:ARID5A:STAT1:SMOX:ZBP1:PTGER4:HMGCR:ADAM19:NEDD9:PTK2B:CD274:TMEM2:TLR7:GPR34:GLA	http://www.gsea-msigdb.org/gsea/msigdb/cards/GSE7219_WT_VS_NIK_NFKB2_KO_DC_UP
Immunologic_signatures	GSE26030_TH1_VS_TH17_DAY5_POST_POLARIZATION_UP	199	40	1.06874e-07	5.91695e-06	NSUN4:IFITM3:IRF7:TRIM21:TRIM5:STAT2:TRAFD1:OAS3:OAS2:OASL:IRF9:PML:NMRAL1:POLR3E:NLRC5:XAF1:IFI35:TMEM106A:HOOK2:HSH2D:CMPK2:RSAD2:EHD3:IFIH1:SLC25A12:STAT1:RNF114:ZBP1:CCRL2:ST3GAL6:NIT2:RTP4:NSUN2:GRAMD3:HLA-E:CRCP:SAMD9L:TMEM140:NOTCH1:TLR7	http://www.gsea-msigdb.org/gsea/msigdb/cards/GSE26030_TH1_VS_TH17_DAY5_POST_POLARIZATION_UP
Immunologic_signatures	GSE45365_NK_CELL_VS_CD11B_DC_DN	200	40	1.23089e-07	6.3125e-06	TPM3:CHI3L1:BTG2:NUAK2:CH25H:ADAM8:CFL1:SLC2A3:CLEC7A:ETV6:CHST11:RASA3:GCH1:FOS:JDP2:SNTB2:CD300LF:ICAM1:JUNB:NFKBID:ZFP36:FOSL2:MAT2A:BCL2L11:IL1B:IL1RN:SIRPB1:CEBPB:ITGB2:OSM:CSF2RB:CYTH4:CXCL1:GAR1:STX11:SERPINE1:TMEM2:SEMA4D:TMEM185A:FLNA	http://www.gsea-msigdb.org/gsea/msigdb/cards/GSE45365_NK_CELL_VS_CD11B_DC_DN
Immunologic_signatures	GSE41978_ID2_KO_VS_ID2_KO_AND_BIM_KO_KLRG1_LOW_EFFECTOR_CD8_TCELL_DN	200	40	1.23089e-07	6.3125e-06	RPL22:YBX1:SERBP1:SFT2D2:MRPL43:FAU:CFL1:WNK1:TUBA1B:RPLP0:TPT1:RPS29:SRSF5:ZFYVE19:POLR3K:AMFR:GOSR2:UQCR11:UQCR11:KXD1:RPL18:RPS5:RPL31:SON:IL2RB:COX17:PDCD10:RPL34:ATOX1:ADAM19:RPS18:RPS10:NT5E:CHCHD2:ATP5J2:SNAI2:COX6C:ZFAND5:RPL12:RPL36A:RPL10	http://www.gsea-msigdb.org/gsea/msigdb/cards/GSE41978_ID2_KO_VS_ID2_KO_AND_BIM_KO_KLRG1_LOW_EFFECTOR_CD8_TCELL_DN
Immunologic_signatures	GSE22432_MULTIPOTENT_PROGENITOR_VS_PDC_UP	200	40	1.23089e-07	6.3125e-06	NSUN4:SDHAF2:ATG2A:TBC1D10C:GAB2:MIP:TRAFD1:SLC8B1:EAPP:PPCDC:SCNN1B:SUPT4H1:KDM4B:FBXL12:CYTH2:ZNF264:CMPK2:RSAD2:RAB10:IFIH1:STAT1:CRYGB:MAVS:PANK2:CEBPB:FBXO7:RTP4:THBS4:DOK3:HLA-G:HLA-E:TREML2:TFEB:MRPS18A:AKIRIN2:BCL7B:NUDT18:ZC2HC1A:DCAF10:TRAF2	http://www.gsea-msigdb.org/gsea/msigdb/cards/GSE22432_MULTIPOTENT_PROGENITOR_VS_PDC_UP
Immunologic_signatures	GSE2405_0H_VS_24H_A_PHAGOCYTOPHILUM_STIM_NEUTROPHIL_UP	200	40	1.23089e-07	6.3125e-06	RPL22:YBX1:RPS27:TPM3:LY9:FCER1G:EIF4G2:REXO2:RPS25:TUBA1B:OAS2:RPLP0:TPT1:TM9SF2:RPS29:NPC2:PSMB10:LASP1:LIMD2:KXD1:RPS19:RPL18:RPS5:RPL31:IFIH1:HNRNPA3:ZBP1:HCLS1:HNRNPDL:UBE2D3:RPL34:SUB1:HINT1:RPS18:RPS10:CHCHD2:ANP32B:RPL12:PIM2:RPL10	http://www.gsea-msigdb.org/gsea/msigdb/cards/GSE2405_0H_VS_24H_A_PHAGOCYTOPHILUM_STIM_NEUTROPHIL_UP
Immunologic_signatures	GSE28726_ACT_CD4_TCELL_VS_ACT_VA24NEG_NKTCELL_DN	200	40	1.23089e-07	6.3125e-06	RPS27:BTG2:ITPKB:EIF4G2:NXF1:FCHSD2:GAB2:TUBA1A:DDIT3:RPS29:CALM1:MT2A:ATP2A3:FLOT2:EIF1:TOB1:CYTH1:CIRBP:JUNB:LSM14A:SH3YL1:USP34:RPL31:BCL2L11:ITGA6:EPHA4:BLCAP:DGCR2:PPP6R2:RPL32:TRANK1:UBA7:ST3GAL6:MAN2B2:JADE2:HLA-E:RGL2:TRAM2:TSPYL5:IL11RA	http://www.gsea-msigdb.org/gsea/msigdb/cards/GSE28726_ACT_CD4_TCELL_VS_ACT_VA24NEG_NKTCELL_DN
Immunologic_signatures	GSE37533_PPARG1_FOXP3_VS_FOXP3_TRANSDUCED_CD4_TCELL_PIOGLITAZONE_TREATED_UP	200	40	1.23089e-07	6.3125e-06	CELA3B:IFI6:THEMIS2:IFITM3:IRF7:TRIM5:LMO2:UBE2L6:UNC93B1:ERBB3:SH2B3:OAS3:OAS2:OASL:GCH1:ZFYVE26:PML:P2RX1:XAF1:CNP:IFI35:RSAD2:RASGRP3:IFIH1:HOXD3:SP110:RBCK1:APOBEC3G:TRANK1:UBA7:RTP4:SMARCA5:LNPEP:PPIC:JADE2:PSMB9:NT5E:PLAGL1:TRIM14:TOR1B	http://www.gsea-msigdb.org/gsea/msigdb/cards/GSE37533_PPARG1_FOXP3_VS_FOXP3_TRANSDUCED_CD4_TCELL_PIOGLITAZONE_TREATED_UP
Immunologic_signatures	GSE22886_TH1_VS_TH2_48H_ACT_DN	200	40	1.23089e-07	6.3125e-06	DPYD:TAF5L:TRIM5:GAB2:PLXNC1:RHOF:EGLN3:HEXA:AKAP13:MT1E:MT1F:MT1H:ERN1:PRKCA:SGSH:LPIN2:TRAPPC8:ICAM3:PGLS:ZNF175:RSAD2:UGP2:ACTR2:CAB39:APOL1:XPNPEP3:LRIG1:RBM47:PTGER4:PIK3R1:HEXB:LNPEP:DOCK2:MGAT1:HIST1H2BG:BTN3A3:HIST1H2AG:PSMB9:JAK2:KRBOX4	http://www.gsea-msigdb.org/gsea/msigdb/cards/GSE22886_TH1_VS_TH2_48H_ACT_DN
GO_bp	GO_NEGATIVE_REGULATION_OF_IMMUNE_SYSTEM_PROCESS	451	73	1.96422e-08	6.56228e-06	TNFRSF4:TNFRSF14:CNR2:RUNX3:HIST2H4A:HIST2H4B:MNDA:FCER1G:XCL1:ITPKB:PPP3CB:GPAM:HTRA1:TSPAN32:TBC1D10C:FADD:NLRX1:TAPBPL:HIST4H4:PCBP2:KITLG:TRAFD1:SPN:NLRC5:CRK:CCL3:ERBB2:STAT5B:DUSP3:CD300LF:ADCYAP1:RIOK3:MIR27A:JAK3:NFKBID:TYROBP:ZFP36:RPS19:CEACAM1:C5AR2:TMEM178A:PLCB1:CEBPB:SAMSN1:UFD1L:DDT:FBXO7:CTNNB1:TCTA:HES1:PDE5A:PTGER4:ERBB2IP:PIK3R1:F2RL1:IRF1:HIST1H4B:HIST1H4D:BTN2A2:HIST1H4I:TRIM…	http://www.gsea-msigdb.org/gsea/msigdb/cards/GO_NEGATIVE_REGULATION_OF_IMMUNE_SYSTEM_PROCESS
Canonical_Pathways	REACTOME_INTERFERON_GAMMA_SIGNALING	91	25	5.10064e-08	6.59783e-06	PTAFR:TRIM62:GBP3:TRIM8:IRF7:TRIM21:TRIM34:TRIM5:OAS3:OAS2:OASL:IRF9:PML:CIITA:MT2A:ICAM1:STAT1:IRF1:HLA-G:HLA-A:HLA-E:HLA-DPA1:HLA-DPB1:JAK2:TRIM14	http://www.gsea-msigdb.org/gsea/msigdb/cards/REACTOME_INTERFERON_GAMMA_SIGNALING
Curated_gene_sets	REACTOME_INTERFERON_GAMMA_SIGNALING	91	25	5.10064e-08	6.68062e-06	PTAFR:TRIM62:GBP3:TRIM8:IRF7:TRIM21:TRIM34:TRIM5:OAS3:OAS2:OASL:IRF9:PML:CIITA:MT2A:ICAM1:STAT1:IRF1:HLA-G:HLA-A:HLA-E:HLA-DPA1:HLA-DPB1:JAK2:TRIM14	http://www.gsea-msigdb.org/gsea/msigdb/cards/REACTOME_INTERFERON_GAMMA_SIGNALING
Canonical_Pathways	REACTOME_PRE_NOTCH_EXPRESSION_AND_PROCESSING	117	29	5.51779e-08	6.7409e-06	MIR200B:ST3GAL3:NOTCH2:HIST2H4A:HIST2H2AA3:HIST2H2AA4:HIST2H4B:HIST2H2BE:H2AFX:MIR200C:HIST4H4:ATP2A3:H2BFS:ST3GAL6:MIR449B:HIST1H4B:HIST1H2BC:HIST1H2BD:HIST1H2BE:HIST1H4D:HIST1H2BF:HIST1H2BG:HIST1H3E:HIST1H3G:HIST1H2BI:HIST1H2BJ:HIST1H4I:HIST1H2AJ:HIST1H2BM:NOTCH1	http://www.gsea-msigdb.org/gsea/msigdb/cards/REACTOME_PRE_NOTCH_EXPRESSION_AND_PROCESSING
Reactome	REACTOME_NEGATIVE_EPIGENETIC_REGULATION_OF_RRNA_EXPRESSION	106	27	8.53769e-08	6.78775e-06	HIST2H4A:HIST2H2AA3:HIST2H2AA4:HIST2H4B:HIST2H2BE:ARID4B:GTF2H1:H2AFX:HIST4H4:MBD2:H2BFS:SMARCA5:HIST1H4B:HIST1H2BC:HIST1H2BD:HIST1H2BE:HIST1H4D:HIST1H2BF:HIST1H2BG:HIST1H3E:HIST1H3G:HIST1H2BI:HIST1H2BJ:HIST1H4I:HIST1H2AJ:HIST1H2BM:GTF2H5:TBP	http://www.gsea-msigdb.org/gsea/msigdb/cards/REACTOME_NEGATIVE_EPIGENETIC_REGULATION_OF_RRNA_EXPRESSION
Reactome	REACTOME_TRANSCRIPTIONAL_REGULATION_OF_GRANULOPOIESIS	87	24	8.60356e-08	6.78775e-06	HIST2H4A:HIST2H2AA3:HIST2H2AA4:HIST2H4B:HIST2H2BE:H2AFX:HIST4H4:PML:CEBPB:H2BFS:DEK:HIST1H4B:HIST1H2BC:HIST1H2BD:HIST1H2BE:HIST1H4D:HIST1H2BF:HIST1H2BG:HIST1H3E:HIST1H3G:HIST1H2BI:HIST1H2BJ:HIST1H4I:HIST1H2AJ:HIST1H2BM	http://www.gsea-msigdb.org/gsea/msigdb/cards/REACTOME_TRANSCRIPTIONAL_REGULATION_OF_GRANULOPOIESIS
Curated_gene_sets	REACTOME_PRE_NOTCH_EXPRESSION_AND_PROCESSING	117	29	5.51779e-08	7.05892e-06	MIR200B:ST3GAL3:NOTCH2:HIST2H4A:HIST2H2AA3:HIST2H2AA4:HIST2H4B:HIST2H2BE:H2AFX:MIR200C:HIST4H4:ATP2A3:H2BFS:ST3GAL6:MIR449B:HIST1H4B:HIST1H2BC:HIST1H2BD:HIST1H2BE:HIST1H4D:HIST1H2BF:HIST1H2BG:HIST1H3E:HIST1H3G:HIST1H2BI:HIST1H2BJ:HIST1H4I:HIST1H2AJ:HIST1H2BM:NOTCH1	http://www.gsea-msigdb.org/gsea/msigdb/cards/REACTOME_PRE_NOTCH_EXPRESSION_AND_PROCESSING
Curated_gene_sets	MARSON_BOUND_BY_FOXP3_STIMULATED	977	129	5.88795e-08	7.34166e-06	TNFRSF1B:ECE1:USP48:SESN2:LSM10:CTPS1:TMEM53:KIF2C:TCTEX1D4:TCEANC2:HIST2H2AA3:HIST2H2AA4:PRUNE:VPS72:MNDA:LY9:USF1:ZBTB37:FAM107B:ITPRIP:TIAL1:RHOG:SLC25A45:POLD4:NUMA1:P4HA3:CTSC:ETS1:HIST4H4:CELA1:MDM1:APAF1:UBE3B:SH2B3:WSB2:SNRNP35:ARL11:EAPP:GNG2:KIAA0247:TMOD3:HERC1:BBS4:ABHD2:DNASE1:ITGAL:DNAJA2:RBL2:PLLP:SNAI3:GRAP:LIMD2:ERN1:TSHZ1:GADD45B:TNFSF14:HOOK2:JUNB:MRPL34:LRRC25:ARMC6:NFKBID:HCS…	http://www.gsea-msigdb.org/gsea/msigdb/cards/MARSON_BOUND_BY_FOXP3_STIMULATED
Curated_gene_sets	MARTENS_TRETINOIN_RESPONSE_DN	835	114	6.00572e-08	7.34166e-06	PUSL1:MORN1:SNORA70:AK2:SFPQ:SNORA63:YBX1:SNORD55:SERBP1:HIST2H2BE:SNAPIN:RPS27:MTX1:SNORA63:SNORA70:HNRNPH3:FUOM:TMEM138:TMEM258:TM7SF2:PTPRCAP:FADD:CTSC:SNORD39:TIMM8B:RPS25:H2AFX:PHB2:HIST4H4:TUBA1B:TUBA1C:PA2G4:SPRYD4:DDIT3:SNORA70:RPLP0:SNORA70:SNRNP35:RNASE13:SNORA70:PNMA1:UNC79:PPIB:SNORA63:METRN:RAB26:PKMYT1:SPN:ZNF646:SNORA70:TMEM208:ACADVL:TMEM102:SNORA70:SNORA70:CCL5:CCL3:EIF1:COASY:ML…	http://www.gsea-msigdb.org/gsea/msigdb/cards/MARTENS_TRETINOIN_RESPONSE_DN
Chemical_and_Genetic_pertubation	MARSON_BOUND_BY_FOXP3_STIMULATED	977	129	5.88795e-08	7.34477e-06	TNFRSF1B:ECE1:USP48:SESN2:LSM10:CTPS1:TMEM53:KIF2C:TCTEX1D4:TCEANC2:HIST2H2AA3:HIST2H2AA4:PRUNE:VPS72:MNDA:LY9:USF1:ZBTB37:FAM107B:ITPRIP:TIAL1:RHOG:SLC25A45:POLD4:NUMA1:P4HA3:CTSC:ETS1:HIST4H4:CELA1:MDM1:APAF1:UBE3B:SH2B3:WSB2:SNRNP35:ARL11:EAPP:GNG2:KIAA0247:TMOD3:HERC1:BBS4:ABHD2:DNASE1:ITGAL:DNAJA2:RBL2:PLLP:SNAI3:GRAP:LIMD2:ERN1:TSHZ1:GADD45B:TNFSF14:HOOK2:JUNB:MRPL34:LRRC25:ARMC6:NFKBID:HCS…	http://www.gsea-msigdb.org/gsea/msigdb/cards/MARSON_BOUND_BY_FOXP3_STIMULATED
Chemical_and_Genetic_pertubation	MARTENS_TRETINOIN_RESPONSE_DN	835	114	6.00572e-08	7.34477e-06	PUSL1:MORN1:SNORA70:AK2:SFPQ:SNORA63:YBX1:SNORD55:SERBP1:HIST2H2BE:SNAPIN:RPS27:MTX1:SNORA63:SNORA70:HNRNPH3:FUOM:TMEM138:TMEM258:TM7SF2:PTPRCAP:FADD:CTSC:SNORD39:TIMM8B:RPS25:H2AFX:PHB2:HIST4H4:TUBA1B:TUBA1C:PA2G4:SPRYD4:DDIT3:SNORA70:RPLP0:SNORA70:SNRNP35:RNASE13:SNORA70:PNMA1:UNC79:PPIB:SNORA63:METRN:RAB26:PKMYT1:SPN:ZNF646:SNORA70:TMEM208:ACADVL:TMEM102:SNORA70:SNORA70:CCL5:CCL3:EIF1:COASY:ML…	http://www.gsea-msigdb.org/gsea/msigdb/cards/MARTENS_TRETINOIN_RESPONSE_DN
Cancer_gene_neighborhoods	MORF_ACTG1	138	33	1.78831e-08	7.62783e-06	RPL22:YBX1:RPS27:TAGLN2:EIF4G2:RPS13:COX8A:FAU:CFL1:RPS25:TUBA1B:PCBP2:NAP1L1:RPLP0:TPT1:RPS29:RPS28:RPS19:RPL18:RPS5:COX5B:RPL31:RPL32:RPL29:EIF4A2:RPL34:HINT1:RPS18:RPS10:RPL12:SLC25A6:RPL36A:RPL10	http://www.gsea-msigdb.org/gsea/msigdb/cards/MORF_ACTG1
Cancer_gene_neighborhoods	MORF_TPT1	102	27	3.57276e-08	7.62783e-06	RPL22:YBX1:RPS27:EIF4G2:RPS13:FAU:CFL1:RPS25:TUBA1B:PCBP2:RPLP0:TPT1:RPS29:RPS19:RPL18:RPS5:RPL31:RPL32:RPL29:EIF4A2:RPL34:RPS18:RPS10:RPL12:SLC25A6:RPL36A:RPL10	http://www.gsea-msigdb.org/gsea/msigdb/cards/MORF_TPT1
Computational_gene_sets	MORF_ACTG1	138	33	1.78831e-08	7.67183e-06	RPL22:YBX1:RPS27:TAGLN2:EIF4G2:RPS13:COX8A:FAU:CFL1:RPS25:TUBA1B:PCBP2:NAP1L1:RPLP0:TPT1:RPS29:RPS28:RPS19:RPL18:RPS5:COX5B:RPL31:RPL32:RPL29:EIF4A2:RPL34:HINT1:RPS18:RPS10:RPL12:SLC25A6:RPL36A:RPL10	http://www.gsea-msigdb.org/gsea/msigdb/cards/MORF_ACTG1
Reactome	REACTOME_RNA_POLYMERASE_I_PROMOTER_ESCAPE	88	24	1.09112e-07	8.17796e-06	HIST2H4A:HIST2H2AA3:HIST2H2AA4:HIST2H4B:HIST2H2BE:GTF2H1:H2AFX:HIST4H4:H2BFS:HIST1H4B:HIST1H2BC:HIST1H2BD:HIST1H2BE:HIST1H4D:HIST1H2BF:HIST1H2BG:HIST1H3E:HIST1H3G:HIST1H2BI:HIST1H2BJ:HIST1H4I:HIST1H2AJ:HIST1H2BM:GTF2H5:TBP	http://www.gsea-msigdb.org/gsea/msigdb/cards/REACTOME_RNA_POLYMERASE_I_PROMOTER_ESCAPE
Chemical_and_Genetic_pertubation	HSIAO_HOUSEKEEPING_GENES	397	65	7.42492e-08	8.7561e-06	YBX1:HIST2H2AA3:HIST2H2AA4:VPS72:RPS27:TAGLN2:BTG2:ITGB1:GSTO1:HTRA1:IFITM3:EIF4G2:COX8A:CFL1:RPS25:PHB2:PFDN5:PCBP2:ATP5G2:NAP1L1:LTA4H:RPLP0:TPT1:RPS29:NPC2:ITPK1:MT2A:LASP1:EIF1:CIRBP:RPS28:JUNB:ZFP36:FBL:RPS19:RPL18:RPS5:TMSB10:RPL31:SON:DDT:RPL32:MLH1:CTNNB1:RPL29:EIF4A2:CCNI:UBE2D3:RPL34:HINT1:ATOX1:HLA-A:HLA-E:HLA-DPA1:RPS18:RPS10:TAX1BP1:BUD31:ATP6V1F:COX6C:ANP32B:RPL12:SLC25A6:RPL36A:MOR…	http://www.gsea-msigdb.org/gsea/msigdb/cards/HSIAO_HOUSEKEEPING_GENES
Reactome	REACTOME_INTERFERON_SIGNALING	200	40	1.23089e-07	8.78618e-06	IFI6:PTAFR:TRIM62:GBP3:TRIM8:IFITM3:IRF7:TRIM21:TRIM34:TRIM5:EIF4G2:UBE2L6:STAT2:OAS3:OAS2:OASL:IRF9:PML:CIITA:MT2A:XAF1:IFI35:ICAM1:NUP62:RSAD2:STAT1:UBA7:KPNA4:EIF4A2:IRF1:HLA-G:HLA-A:HLA-E:HLA-DPA1:HLA-DPB1:KPNA7:JAK2:IFNA6:TRIM14:FLNA	http://www.gsea-msigdb.org/gsea/msigdb/cards/REACTOME_INTERFERON_SIGNALING
Chemical_and_Genetic_pertubation	WALLACE_PROSTATE_CANCER_RACE_UP	298	53	7.73846e-08	8.81117e-06	PEX14:RUNX3:CD52:IFI6:THEMIS2:SLAMF1:CD48:FCER1G:PTPN7:CELF2:IFITM3:UBE2L6:CTSC:OAS2:IRF9:ITGAL:ADCY7:AMFR:XAF1:CCL5:SECTM1:NKG7:RSAD2:RASGRP3:ARHGAP25:NR4A2:STAT1:SAMSN1:ITGB2:APOL6:APOL1:CSF2RB:RAC2:APOBEC3G:TYMP:CTNNB1:HCLS1:PPARGC1A:IRF1:LCP2:CMAHP:BTN3A2:BTN3A1:HLA-G:HLA-E:PSMB9:HLA-DPB1:PDK4:DLC1:CEBPD:SLA:PIM2:SEPT6	http://www.gsea-msigdb.org/gsea/msigdb/cards/WALLACE_PROSTATE_CANCER_RACE_UP
Curated_gene_sets	HSIAO_HOUSEKEEPING_GENES	397	65	7.42492e-08	8.87923e-06	YBX1:HIST2H2AA3:HIST2H2AA4:VPS72:RPS27:TAGLN2:BTG2:ITGB1:GSTO1:HTRA1:IFITM3:EIF4G2:COX8A:CFL1:RPS25:PHB2:PFDN5:PCBP2:ATP5G2:NAP1L1:LTA4H:RPLP0:TPT1:RPS29:NPC2:ITPK1:MT2A:LASP1:EIF1:CIRBP:RPS28:JUNB:ZFP36:FBL:RPS19:RPL18:RPS5:TMSB10:RPL31:SON:DDT:RPL32:MLH1:CTNNB1:RPL29:EIF4A2:CCNI:UBE2D3:RPL34:HINT1:ATOX1:HLA-A:HLA-E:HLA-DPA1:RPS18:RPS10:TAX1BP1:BUD31:ATP6V1F:COX6C:ANP32B:RPL12:SLC25A6:RPL36A:MOR…	http://www.gsea-msigdb.org/gsea/msigdb/cards/HSIAO_HOUSEKEEPING_GENES
Immunologic_signatures	GSE24026_PD1_LIGATION_VS_CTRL_IN_ACT_TCELL_LINE_UP	195	39	1.75838e-07	8.92378e-06	CD52:IFI6:ENSA:HSD17B7:CNIH3:GSTO1:TRIM21:UBE2L6:RARRES3:POLD4:CSAD:PFDN5:IRF9:ATP6V1D:NOP10:MT2A:MT1X:PSMB10:IFI35:GOSR2:IFIH1:STAT1:PPM1F:APOL6:CCRL2:IRF1:LCP2:BTN3A2:HLA-A:HLA-E:PSMB9:RPS18:MRPS18A:NT5E:GTF2H5:GSTK1:COX6C:SLA:COX7B	http://www.gsea-msigdb.org/gsea/msigdb/cards/GSE24026_PD1_LIGATION_VS_CTRL_IN_ACT_TCELL_LINE_UP
Chemical_and_Genetic_pertubation	BUYTAERT_PHOTODYNAMIC_THERAPY_STRESS_UP	821	112	8.15983e-08	8.98126e-06	CDC42:SFPQ:PLK3:CTH:HIST2H2AA3:HIST2H2AA4:GON4L:PTGS2:CNIH3:ARID4B:UPF2:NRBF2:ZMIZ1:PPIF:SORBS1:IRF7:GTF2H1:CELF1:NXF1:SLC2A3:ATF7IP:LMBR1L:DDIT3:NAP1L1:KITLG:OASL:RHOF:ZNF140:UFM1:RCBTB1:IRF9:FOS:TJP1:SPSB3:ADCY7:MT1X:CTNS:EIF1:PLEKHM1:TOB1:ABHD3:RIOK3:ZNF24:MBP:KDM4B:ZNF557:INSR:FBXL12:PLEKHF1:CEBPG:ZFP36:PSG1:PSG7:CYTH2:PPP1R15A:ZNF473:RSAD2:HS1BP3:ITSN2:FOSL2:RMND5A:CNNM4:IL1A:ZEB2:BAZ2B:AC00…	http://www.gsea-msigdb.org/gsea/msigdb/cards/BUYTAERT_PHOTODYNAMIC_THERAPY_STRESS_UP
Curated_gene_sets	WALLACE_PROSTATE_CANCER_RACE_UP	298	53	7.73846e-08	9.05729e-06	PEX14:RUNX3:CD52:IFI6:THEMIS2:SLAMF1:CD48:FCER1G:PTPN7:CELF2:IFITM3:UBE2L6:CTSC:OAS2:IRF9:ITGAL:ADCY7:AMFR:XAF1:CCL5:SECTM1:NKG7:RSAD2:RASGRP3:ARHGAP25:NR4A2:STAT1:SAMSN1:ITGB2:APOL6:APOL1:CSF2RB:RAC2:APOBEC3G:TYMP:CTNNB1:HCLS1:PPARGC1A:IRF1:LCP2:CMAHP:BTN3A2:BTN3A1:HLA-G:HLA-E:PSMB9:HLA-DPB1:PDK4:DLC1:CEBPD:SLA:PIM2:SEPT6	http://www.gsea-msigdb.org/gsea/msigdb/cards/WALLACE_PROSTATE_CANCER_RACE_UP
Curated_gene_sets	BUYTAERT_PHOTODYNAMIC_THERAPY_STRESS_UP	821	112	8.15983e-08	9.35151e-06	CDC42:SFPQ:PLK3:CTH:HIST2H2AA3:HIST2H2AA4:GON4L:PTGS2:CNIH3:ARID4B:UPF2:NRBF2:ZMIZ1:PPIF:SORBS1:IRF7:GTF2H1:CELF1:NXF1:SLC2A3:ATF7IP:LMBR1L:DDIT3:NAP1L1:KITLG:OASL:RHOF:ZNF140:UFM1:RCBTB1:IRF9:FOS:TJP1:SPSB3:ADCY7:MT1X:CTNS:EIF1:PLEKHM1:TOB1:ABHD3:RIOK3:ZNF24:MBP:KDM4B:ZNF557:INSR:FBXL12:PLEKHF1:CEBPG:ZFP36:PSG1:PSG7:CYTH2:PPP1R15A:ZNF473:RSAD2:HS1BP3:ITSN2:FOSL2:RMND5A:CNNM4:IL1A:ZEB2:BAZ2B:AC00…	http://www.gsea-msigdb.org/gsea/msigdb/cards/BUYTAERT_PHOTODYNAMIC_THERAPY_STRESS_UP
Canonical_Pathways	REACTOME_NEGATIVE_EPIGENETIC_REGULATION_OF_RRNA_EXPRESSION	106	27	8.53769e-08	9.45961e-06	HIST2H4A:HIST2H2AA3:HIST2H2AA4:HIST2H4B:HIST2H2BE:ARID4B:GTF2H1:H2AFX:HIST4H4:MBD2:H2BFS:SMARCA5:HIST1H4B:HIST1H2BC:HIST1H2BD:HIST1H2BE:HIST1H4D:HIST1H2BF:HIST1H2BG:HIST1H3E:HIST1H3G:HIST1H2BI:HIST1H2BJ:HIST1H4I:HIST1H2AJ:HIST1H2BM:GTF2H5:TBP	http://www.gsea-msigdb.org/gsea/msigdb/cards/REACTOME_NEGATIVE_EPIGENETIC_REGULATION_OF_RRNA_EXPRESSION
Canonical_Pathways	REACTOME_TRANSCRIPTIONAL_REGULATION_OF_GRANULOPOIESIS	87	24	8.60356e-08	9.45961e-06	HIST2H4A:HIST2H2AA3:HIST2H2AA4:HIST2H4B:HIST2H2BE:H2AFX:HIST4H4:PML:CEBPB:H2BFS:DEK:HIST1H4B:HIST1H2BC:HIST1H2BD:HIST1H2BE:HIST1H4D:HIST1H2BF:HIST1H2BG:HIST1H3E:HIST1H3G:HIST1H2BI:HIST1H2BJ:HIST1H4I:HIST1H2AJ:HIST1H2BM	http://www.gsea-msigdb.org/gsea/msigdb/cards/REACTOME_TRANSCRIPTIONAL_REGULATION_OF_GRANULOPOIESIS
Curated_gene_sets	REACTOME_NEGATIVE_EPIGENETIC_REGULATION_OF_RRNA_EXPRESSION	106	27	8.53769e-08	9.46563e-06	HIST2H4A:HIST2H2AA3:HIST2H2AA4:HIST2H4B:HIST2H2BE:ARID4B:GTF2H1:H2AFX:HIST4H4:MBD2:H2BFS:SMARCA5:HIST1H4B:HIST1H2BC:HIST1H2BD:HIST1H2BE:HIST1H4D:HIST1H2BF:HIST1H2BG:HIST1H3E:HIST1H3G:HIST1H2BI:HIST1H2BJ:HIST1H4I:HIST1H2AJ:HIST1H2BM:GTF2H5:TBP	http://www.gsea-msigdb.org/gsea/msigdb/cards/REACTOME_NEGATIVE_EPIGENETIC_REGULATION_OF_RRNA_EXPRESSION
Curated_gene_sets	REACTOME_TRANSCRIPTIONAL_REGULATION_OF_GRANULOPOIESIS	87	24	8.60356e-08	9.46563e-06	HIST2H4A:HIST2H2AA3:HIST2H2AA4:HIST2H4B:HIST2H2BE:H2AFX:HIST4H4:PML:CEBPB:H2BFS:DEK:HIST1H4B:HIST1H2BC:HIST1H2BD:HIST1H2BE:HIST1H4D:HIST1H2BF:HIST1H2BG:HIST1H3E:HIST1H3G:HIST1H2BI:HIST1H2BJ:HIST1H4I:HIST1H2AJ:HIST1H2BM	http://www.gsea-msigdb.org/gsea/msigdb/cards/REACTOME_TRANSCRIPTIONAL_REGULATION_OF_GRANULOPOIESIS
Chemical_and_Genetic_pertubation	UROSEVIC_RESPONSE_TO_IMIQUIMOD	20	11	9.52779e-08	1.01486e-05	IFI6:IRF7:RARRES3:TRAFD1:OAS2:OASL:IFI35:SECTM1:RSAD2:STAT1:MICB	http://www.gsea-msigdb.org/gsea/msigdb/cards/UROSEVIC_RESPONSE_TO_IMIQUIMOD
Computational_gene_sets	MORF_TPT1	102	27	3.57276e-08	1.02181e-05	RPL22:YBX1:RPS27:EIF4G2:RPS13:FAU:CFL1:RPS25:TUBA1B:PCBP2:RPLP0:TPT1:RPS29:RPS19:RPL18:RPS5:RPL31:RPL32:RPL29:EIF4A2:RPL34:RPS18:RPS10:RPL12:SLC25A6:RPL36A:RPL10	http://www.gsea-msigdb.org/gsea/msigdb/cards/MORF_TPT1
Curated_gene_sets	UROSEVIC_RESPONSE_TO_IMIQUIMOD	20	11	9.52779e-08	1.02769e-05	IFI6:IRF7:RARRES3:TRAFD1:OAS2:OASL:IFI35:SECTM1:RSAD2:STAT1:MICB	http://www.gsea-msigdb.org/gsea/msigdb/cards/UROSEVIC_RESPONSE_TO_IMIQUIMOD
Immunologic_signatures	GSE2706_2H_VS_8H_LPS_STIM_DC_DN	189	38	2.18114e-07	1.09552e-05	IGSF21:NUP210L:CD48:SFT2D2:LINC00467:TRIM5:PRR5L:UBE2L6:STAT2:PLXNC1:TRAFD1:HAPLN3:MT2A:MT1X:NLRC5:CCL5:CNP:IFI35:JAK3:ZNF567:MAP4K4:NCK2:SP140:APOL2:APOBEC3A:APOBEC3G:CD38:KIAA1211:DDX60L:HLA-G:ETV7:DYNLT1:ITGB8:IGF2BP3:GRB10:TMEM140:JAK2:STX17	http://www.gsea-msigdb.org/gsea/msigdb/cards/GSE2706_2H_VS_8H_LPS_STIM_DC_DN
Canonical_Pathways	REACTOME_RNA_POLYMERASE_I_PROMOTER_ESCAPE	88	24	1.09112e-07	1.14256e-05	HIST2H4A:HIST2H2AA3:HIST2H2AA4:HIST2H4B:HIST2H2BE:GTF2H1:H2AFX:HIST4H4:H2BFS:HIST1H4B:HIST1H2BC:HIST1H2BD:HIST1H2BE:HIST1H4D:HIST1H2BF:HIST1H2BG:HIST1H3E:HIST1H3G:HIST1H2BI:HIST1H2BJ:HIST1H4I:HIST1H2AJ:HIST1H2BM:GTF2H5:TBP	http://www.gsea-msigdb.org/gsea/msigdb/cards/REACTOME_RNA_POLYMERASE_I_PROMOTER_ESCAPE
Curated_gene_sets	REACTOME_RNA_POLYMERASE_I_PROMOTER_ESCAPE	88	24	1.09112e-07	1.15428e-05	HIST2H4A:HIST2H2AA3:HIST2H2AA4:HIST2H4B:HIST2H2BE:GTF2H1:H2AFX:HIST4H4:H2BFS:HIST1H4B:HIST1H2BC:HIST1H2BD:HIST1H2BE:HIST1H4D:HIST1H2BF:HIST1H2BG:HIST1H3E:HIST1H3G:HIST1H2BI:HIST1H2BJ:HIST1H4I:HIST1H2AJ:HIST1H2BM:GTF2H5:TBP	http://www.gsea-msigdb.org/gsea/msigdb/cards/REACTOME_RNA_POLYMERASE_I_PROMOTER_ESCAPE
Immunologic_signatures	GSE7509_DC_VS_MONOCYTE_WITH_FCGRIIB_STIM_DN	197	39	2.32384e-07	1.15528e-05	RERE:THEMIS2:SFT2D2:IFITM3:IRF7:TRIM21:LMO2:BIRC2:ETV6:STAT2:TRAFD1:OAS2:OASL:IRF9:CTNS:XAF1:IFI35:MYL12A:ZFP36:CEACAM1:NUP62:RSAD2:STRN:ARHGAP25:ARID5A:CASP10:SP110:RBCK1:FBXO7:APOBEC3G:LCP2:BAK1:DYNLT1:IGF2BP3:ZC3HAV1:TRIM14:SLC31A2:TOR1B:XIAP	http://www.gsea-msigdb.org/gsea/msigdb/cards/GSE7509_DC_VS_MONOCYTE_WITH_FCGRIIB_STIM_DN
Computational_gene_sets	MODULE_84	541	82	5.47071e-08	1.17347e-05	TNFRSF1B:MST1L:RUNX3:CD52:DPYD:S100A4:MNDA:CD48:FCER1G:PTPN7:CELF2:CHST15:FAM53B:PTPRE:LMO2:UBE2L6:MS4A7:RARRES3:PTPRCAP:CTSC:NNMT:KCNA5:KRT86:GCH1:KIAA0430:ITGAL:CES1:CYBA:ATP2A3:ANKFY1:CCL5:CCL3:IFI35:SECTM1:S1PR4:ICAM1:ICAM3:JUNB:TYROBP:CEACAM3:PSG7:APOC1:CCDC9:NKG7:LAIR1:QPCT:GNLY:IL1B:IL1RN:ITGA6:STAT1:FN1:SAMSN1:ITGB2:COL6A2:MB:IL2RB:RAC2:CYTH4:TYMP:HCLS1:CXCL1:IRF1:CYSTM1:GPX3:ADAM19:DOCK2…	http://www.gsea-msigdb.org/gsea/msigdb/cards/MODULE_84
Cancer_modules	MODULE_84	541	82	5.47071e-08	1.17894e-05	TNFRSF1B:MST1L:RUNX3:CD52:DPYD:S100A4:MNDA:CD48:FCER1G:PTPN7:CELF2:CHST15:FAM53B:PTPRE:LMO2:UBE2L6:MS4A7:RARRES3:PTPRCAP:CTSC:NNMT:KCNA5:KRT86:GCH1:KIAA0430:ITGAL:CES1:CYBA:ATP2A3:ANKFY1:CCL5:CCL3:IFI35:SECTM1:S1PR4:ICAM1:ICAM3:JUNB:TYROBP:CEACAM3:PSG7:APOC1:CCDC9:NKG7:LAIR1:QPCT:GNLY:IL1B:IL1RN:ITGA6:STAT1:FN1:SAMSN1:ITGB2:COL6A2:MB:IL2RB:RAC2:CYTH4:TYMP:HCLS1:CXCL1:IRF1:CYSTM1:GPX3:ADAM19:DOCK2…	http://www.gsea-msigdb.org/gsea/msigdb/cards/MODULE_84
Reactome	REACTOME_BASE_EXCISION_REPAIR	90	24	1.73322e-07	1.18095e-05	HIST2H4A:HIST2H2AA3:HIST2H2AA4:HIST2H4B:HIST2H2BE:POLD4:H2AFX:HIST4H4:MPG:TERF2IP:H2BFS:OGG1:HIST1H4B:HIST1H2BC:HIST1H2BD:HIST1H2BE:HIST1H4D:HIST1H2BF:HIST1H2BG:HIST1H2BI:HIST1H2BJ:HIST1H4I:HIST1H2AJ:HIST1H2BM:POLB	http://www.gsea-msigdb.org/gsea/msigdb/cards/REACTOME_BASE_EXCISION_REPAIR
Canonical_Pathways	REACTOME_INTERFERON_SIGNALING	200	40	1.23089e-07	1.23033e-05	IFI6:PTAFR:TRIM62:GBP3:TRIM8:IFITM3:IRF7:TRIM21:TRIM34:TRIM5:EIF4G2:UBE2L6:STAT2:OAS3:OAS2:OASL:IRF9:PML:CIITA:MT2A:XAF1:IFI35:ICAM1:NUP62:RSAD2:STAT1:UBA7:KPNA4:EIF4A2:IRF1:HLA-G:HLA-A:HLA-E:HLA-DPA1:HLA-DPB1:KPNA7:JAK2:IFNA6:TRIM14:FLNA	http://www.gsea-msigdb.org/gsea/msigdb/cards/REACTOME_INTERFERON_SIGNALING
Chemical_and_Genetic_pertubation	ENK_UV_RESPONSE_KERATINOCYTE_UP	533	80	1.20271e-07	1.24105e-05	TNFRSF1B:YBX1:CTH:VPS72:TAGLN2:CACNA1E:PPIF:PTPRE:NXF1:FAU:CFL1:RBM4:POLD4:PCSK7:PHB2:PFDN5:AP1G2:FOS:TMED3:MPG:ST3GAL2:CYBA:ACADVL:CHRNB1:EIF1:TOB1:SUPT4H1:GADD45B:JUNB:IER2:TECR:CEBPG:ZFP36:PSG7:ERCC1:CYTH2:RPL18:PPP1R15A:RPS5:DTNB:QPCT:COX5B:IL1B:NR4A2:EIF6:ERGIC3:BLCAP:CEBPB:DDT:TST:RAB5A:EIF1B:RPL29:KPNA4:CXCL1:CCNI:UBE2D3:F2RL1:HIST1H2BC:HIST1H2BI:HIST1H2BM:HIST1H2AL:HLA-G:HLA-A:HLA-E:RPS10…	http://www.gsea-msigdb.org/gsea/msigdb/cards/ENK_UV_RESPONSE_KERATINOCYTE_UP
Curated_gene_sets	ENK_UV_RESPONSE_KERATINOCYTE_UP	533	80	1.20271e-07	1.24832e-05	TNFRSF1B:YBX1:CTH:VPS72:TAGLN2:CACNA1E:PPIF:PTPRE:NXF1:FAU:CFL1:RBM4:POLD4:PCSK7:PHB2:PFDN5:AP1G2:FOS:TMED3:MPG:ST3GAL2:CYBA:ACADVL:CHRNB1:EIF1:TOB1:SUPT4H1:GADD45B:JUNB:IER2:TECR:CEBPG:ZFP36:PSG7:ERCC1:CYTH2:RPL18:PPP1R15A:RPS5:DTNB:QPCT:COX5B:IL1B:NR4A2:EIF6:ERGIC3:BLCAP:CEBPB:DDT:TST:RAB5A:EIF1B:RPL29:KPNA4:CXCL1:CCNI:UBE2D3:F2RL1:HIST1H2BC:HIST1H2BI:HIST1H2BM:HIST1H2AL:HLA-G:HLA-A:HLA-E:RPS10…	http://www.gsea-msigdb.org/gsea/msigdb/cards/ENK_UV_RESPONSE_KERATINOCYTE_UP
Curated_gene_sets	REACTOME_INTERFERON_SIGNALING	200	40	1.23089e-07	1.25391e-05	IFI6:PTAFR:TRIM62:GBP3:TRIM8:IFITM3:IRF7:TRIM21:TRIM34:TRIM5:EIF4G2:UBE2L6:STAT2:OAS3:OAS2:OASL:IRF9:PML:CIITA:MT2A:XAF1:IFI35:ICAM1:NUP62:RSAD2:STAT1:UBA7:KPNA4:EIF4A2:IRF1:HLA-G:HLA-A:HLA-E:HLA-DPA1:HLA-DPB1:KPNA7:JAK2:IFNA6:TRIM14:FLNA	http://www.gsea-msigdb.org/gsea/msigdb/cards/REACTOME_INTERFERON_SIGNALING
Immunologic_signatures	GSE9988_ANTI_TREM1_VS_LOW_LPS_MONOCYTE_UP	198	39	2.66651e-07	1.27365e-05	BCAR3:LY9:CHST15:SLC8B1:ATP6V1D:STARD5:ORAI3:ZNF668:ZNF668:MT2A:MT1E:MT1F:MT1H:MT1X:RNASEK:LASP1:PLEKHM1:RIOK3:TNFSF14:KLF2:SERTAD3:LPIN1:DHRS9:CEBPB:FBXO7:CYTH4:NAA50:KLHL6:PCYT1A:HEXB:LHFPL2:MGAT1:GFOD1:KCTD7:LIMK1:FKBP15:ATP6V1G1:TNFSF15:PLCXD1:SNX12	http://www.gsea-msigdb.org/gsea/msigdb/cards/GSE9988_ANTI_TREM1_VS_LOW_LPS_MONOCYTE_UP
Immunologic_signatures	GSE22886_DAY0_VS_DAY7_MONOCYTE_IN_CULTURE_UP	198	39	2.66651e-07	1.27365e-05	TNFRSF1B:AMPD2:NOTCH2:NOTCH2NL:IRF7:NXF1:FAU:USP15:GCH1:SRSF5:SPSB3:NDE1:PSMB10:CBFA2T3:LIMD2:GADD45B:S1PR4:KDM4B:ICAM3:JUNB:IER2:KLF2:ZFP36:SP110:PPM1F:APOL3:GTPBP1:APOBEC3A:CCNG2:LPCAT1:CHD1:KIAA0141:NEDD9:BTN3A1:BTN3A3:SMARCD3:CEBPD:DENND3:SEMA4D	http://www.gsea-msigdb.org/gsea/msigdb/cards/GSE22886_DAY0_VS_DAY7_MONOCYTE_IN_CULTURE_UP
Immunologic_signatures	GSE22886_DAY1_VS_DAY7_MONOCYTE_IN_CULTURE_UP	198	39	2.66651e-07	1.27365e-05	TNFRSF4:PLK3:NOTCH2NL:GON4L:SLAMF1:PTGS2:PPIF:IRF7:RHOG:NXF1:ATG2A:CDC42EP2:OASL:HCAR3:GCH1:STARD5:AKAP13:NDE1:MT1F:CCL1:CCL5:CYTH1:GADD45B:ICAM1:EPS15L1:PPP1R15A:RSAD2:FOSL2:USP34:IL1A:APOL3:CCRL2:LPCAT1:LCP2:HLA-E:RGL2:NRF1:SLC2A6:PIM2	http://www.gsea-msigdb.org/gsea/msigdb/cards/GSE22886_DAY1_VS_DAY7_MONOCYTE_IN_CULTURE_UP
Immunologic_signatures	GSE45739_UNSTIM_VS_ACD3_ACD28_STIM_WT_CD4_TCELL_DN	198	39	2.66651e-07	1.27365e-05	RUNX3:SLAMF7:XCL1:PIP4K2A:TSPAN32:CARS:PRR5L:PLA2G16:ATG2A:CTSW:H2AFX:KLRD1:YBX3:RHOF:PPM1A:ITPK1:ITGAL:MT2A:MT1E:MT1F:CCL5:TBKBP1:GATA6:NKG7:RMND5A:ZEB2:IL2RB:GGA1:APOBEC3G:TTC38:CYB561D2:XXcos-LUCA11.4:MANF:NAA50:ADRB2:NT5E:CHST12:SRPK2:CLIC3:IDS:IDS	http://www.gsea-msigdb.org/gsea/msigdb/cards/GSE45739_UNSTIM_VS_ACD3_ACD28_STIM_WT_CD4_TCELL_DN
GO_bp	GO_LYMPHOCYTE_ACTIVATION	709	101	4.21817e-08	1.34798e-05	TNFRSF4:TNFRSF14:TNFRSF1B:CDC42:RUNX3:CTPS1:NOTCH2:GON4L:MNDA:SLAMF1:SLAMF7:LY9:FCER1G:XCL1:ITPKB:ITGB1:PPP3CB:ZMIZ1:GPAM:ADAM8:BAD:TBC1D10C:FADD:TIRAP:CLEC7A:RIPK3:IGHE:LAT:SPN:ITGAL:PYCARD:PSMB10:FLOT2:CCL5:ERBB2:STAT5B:DUSP3:UNC13D:TCF3:ZBTB7A:TNFSF14:ICAM1:MIR27A:JAK3:CEBPG:NFKBID:TYROBP:POU2F2:CEACAM1:ERCC1:NCR1:RSAD2:ZFP36L2:NCK2:IL1B:SLC11A1:HDAC4:SIRPB1:PREX1:CEBPB:SAMSN1:ITGB2:FBXO7:RAC2…	http://www.gsea-msigdb.org/gsea/msigdb/cards/GO_LYMPHOCYTE_ACTIVATION
Immunologic_signatures	GSE3920_IFNA_VS_IFNG_TREATED_FIBROBLAST_UP	191	38	2.8901e-07	1.36704e-05	SLAMF7:POGK:XCL1:CHST15:FAM53B:PTPRE:PLA2G16:KLRD1:LMBR1L:PPP1R12A:APAF1:DCAF5:ASB2:SLC28A2:SPPL2A:LRRK1:SNTB2:ATP2A3:GAS7:BCAS3:ERN1:LPIN2:ICAM1:KCNK6:NKG7:ZEB2:UBR3:PREX1:SAMSN1:ITGB2:PTGER4:JADE2:GFOD1:HACE1:NOD1:PTK2B:KIF13B:CD274	http://www.gsea-msigdb.org/gsea/msigdb/cards/GSE3920_IFNA_VS_IFNG_TREATED_FIBROBLAST_UP
Reactome	REACTOME_RHO_GTPASES_ACTIVATE_PKNS	91	24	2.17137e-07	1.40475e-05	RHOC:HIST2H4A:HIST2H2AA3:HIST2H2AA4:HIST2H4B:HIST2H2BE:H2AFX:HIST4H4:PPP1R12A:MYH10:H2BFS:HIST1H4B:HIST1H2BC:HIST1H2BD:HIST1H2BE:HIST1H4D:HIST1H2BF:HIST1H2BG:HIST1H3E:HIST1H3G:HIST1H2BI:HIST1H2BJ:HIST1H4I:HIST1H2AJ:HIST1H2BM	http://www.gsea-msigdb.org/gsea/msigdb/cards/REACTOME_RHO_GTPASES_ACTIVATE_PKNS
Reactome	REACTOME_CELLULAR_RESPONSES_TO_EXTERNAL_STIMULI	532	79	2.2491e-07	1.40475e-05	RPS6KA1:GPX7:PRKAB2:HIST2H4A:HIST2H2AA3:HIST2H2AA4:HIST2H4B:HIST2H2BE:LAMTOR2:MDM4:HSPA14:CUL2:HSPA12A:H2AFX:ETS1:HIST4H4:PRKAG1:TUBA1B:TUBA1A:TUBA1C:PTGES3:PRKAB1:CDC16:EGLN3:ACTR10:FOS:DCTN5:DNAJA2:MT2A:MT1E:MT1A:MT1B:MT1F:MT1H:MT1X:PSMB10:TERF2IP:CYBA:DNAJC7:RPTOR:CHMP6:WTIP:DEDD2:NUP62:MAP4K4:IL1A:ATG16L1:CEBPB:H2BFS:CABIN1:KB-318B8.7:H1F0:TOMM22:CBX6:ST13:MAPKAPK3:UBE2D3:GPX3:ATOX1:HIST1H4B:…	http://www.gsea-msigdb.org/gsea/msigdb/cards/REACTOME_CELLULAR_RESPONSES_TO_EXTERNAL_STIMULI
Immunologic_signatures	GSE25085_FETAL_BM_VS_ADULT_BM_SP4_THYMIC_IMPLANT_UP	199	39	3.05597e-07	1.41797e-05	TPM3:LY9:IRF7:TRIM21:TRIM34:BATF2:UNC93B1:TAPBPL:DDIT3:OAS2:WSB2:OASL:HCAR2:DPH6:SPPL2A:MVP:CNP:IFI35:PPP1R15A:CMPK2:RSAD2:MAT2A:IFIH1:SP110:ZBP1:COL6A2:FAM208A:RTP4:CD180:ADAM19:LCP2:SAMD9L:LMBR1:LRP12:JAK2:ZFAND5:SEMA4D:TRIM14:SLC31A2	http://www.gsea-msigdb.org/gsea/msigdb/cards/GSE25085_FETAL_BM_VS_ADULT_BM_SP4_THYMIC_IMPLANT_UP
Immunologic_signatures	GSE7548_NAIVE_VS_DAY7_PCC_IMMUNIZATION_CD4_TCELL_DN	199	39	3.05597e-07	1.41797e-05	MNDA:SFT2D2:IFITM3:IRF7:TRIM21:NXF1:RBM4:BIRC2:TRAFD1:OAS2:PRKAB1:OASL:GCH1:PML:MVP:MT2A:TERF2IP:XAF1:IFI35:MYL12A:IER2:ZFP36:RSAD2:VAMP5:ARID5A:CASP10:SP110:RBCK1:APOL1:CSF2RB:APOBEC3G:RAB5A:UBA7:MICB:BAK1:DYNLT1:ZC3HAV1:PTK2B:TOR1B	http://www.gsea-msigdb.org/gsea/msigdb/cards/GSE7548_NAIVE_VS_DAY7_PCC_IMMUNIZATION_CD4_TCELL_DN
Reactome	REACTOME_DNA_DAMAGE_TELOMERE_STRESS_INDUCED_SENESCENCE	79	22	2.44756e-07	1.44118e-05	HIST2H4A:HIST2H2AA3:HIST2H2AA4:HIST2H4B:HIST2H2BE:H2AFX:HIST4H4:TERF2IP:H2BFS:CABIN1:KB-318B8.7:H1F0:HIST1H4B:HIST1H2BC:HIST1H2BD:HIST1H2BE:HIST1H4D:HIST1H2BF:HIST1H2BG:HIST1H2BI:HIST1H2BJ:HIST1H4I:HIST1H2AJ:HIST1H2BM	http://www.gsea-msigdb.org/gsea/msigdb/cards/REACTOME_DNA_DAMAGE_TELOMERE_STRESS_INDUCED_SENESCENCE
Reactome	REACTOME_ERCC6_CSB_AND_EHMT2_G9A_POSITIVELY_REGULATE_RRNA_EXPRESSION	73	21	2.49971e-07	1.44118e-05	HIST2H4A:HIST2H2AA3:HIST2H2AA4:HIST2H4B:HIST2H2BE:H2AFX:HIST4H4:H2BFS:HIST1H4B:HIST1H2BC:HIST1H2BD:HIST1H2BE:HIST1H4D:HIST1H2BF:HIST1H2BG:HIST1H3E:HIST1H3G:HIST1H2BI:HIST1H2BJ:HIST1H4I:HIST1H2AJ:HIST1H2BM	http://www.gsea-msigdb.org/gsea/msigdb/cards/REACTOME_ERCC6_CSB_AND_EHMT2_G9A_POSITIVELY_REGULATE_RRNA_EXPRESSION
GO_bp	GO_REGULATION_OF_MULTI_ORGANISM_PROCESS	401	66	4.82647e-08	1.47811e-05	PTAFR:TRIM62:PPIH:DHX9:TRIM8:HTRA1:IFITM3:TSPAN32:TRIM21:TRIM5:NLRP10:BAD:CFL1:BIRC2:NLRX1:TIRAP:PCBP2:OAS3:OASL:RNASE10:PPIB:PML:PYCARD:CYBA:CCL5:CCL3:SUPT4H1:PRKCA:RIOK3:ELANE:ZFP36:CARD8:SIGLEC11:RSAD2:BCL2L11:IL1B:STAT1:HDAC4:MAVS:PLCB1:UFD1L:APOBEC3A:APOBEC3G:ZNF502:FAM208A:PDE5A:CD180:F2RL1:LHFPL2:CHD1:TRIM27:MICB:SRPK1:SNX3:HS3ST5:DYNLT1:PARK2:NOD1:POLR2J:SRPK2:ZC3HAV1:TRIM14:GSN:CDK9:NOTC…	http://www.gsea-msigdb.org/gsea/msigdb/cards/GO_REGULATION_OF_MULTI_ORGANISM_PROCESS
Curated_gene_sets	ZWANG_DOWN_BY_2ND_EGF_PULSE	304	53	1.50685e-07	1.50713e-05	U1:SESN2:TCEANC2:HIST2H2BA:FCER1A:HSD17B7:RNA5SP62:BTG2:DISP1:OR2T34:GPAM:OR5B3:WNK1:VAMP1:CSAD:RPS29:FAM219B:DET1:SLX4:ZNF646:ZNF431:ZNF738:ZNF493:ZNF429:ZNF724P:PLEKHF1:ZNF792:ZNF526:SMG9:CYTH2:SLC38A11:PPIL3:TIGD1:TTC38:ZNF589:FAM43A:ZNF721:HIST1H2BF:HIST1H3E:HIST1H2AM:TOB2P1:POLH:KCTD7:STAG3L4:STAG3L1:PDK4:RNU4-74P:SLC26A7:ZNF79:KRBOX4:FAM156A:JPX:ARMCX6	http://www.gsea-msigdb.org/gsea/msigdb/cards/ZWANG_DOWN_BY_2ND_EGF_PULSE
Chemical_and_Genetic_pertubation	ZWANG_DOWN_BY_2ND_EGF_PULSE	304	53	1.50685e-07	1.50776e-05	U1:SESN2:TCEANC2:HIST2H2BA:FCER1A:HSD17B7:RNA5SP62:BTG2:DISP1:OR2T34:GPAM:OR5B3:WNK1:VAMP1:CSAD:RPS29:FAM219B:DET1:SLX4:ZNF646:ZNF431:ZNF738:ZNF493:ZNF429:ZNF724P:PLEKHF1:ZNF792:ZNF526:SMG9:CYTH2:SLC38A11:PPIL3:TIGD1:TTC38:ZNF589:FAM43A:ZNF721:HIST1H2BF:HIST1H3E:HIST1H2AM:TOB2P1:POLH:KCTD7:STAG3L4:STAG3L1:PDK4:RNU4-74P:SLC26A7:ZNF79:KRBOX4:FAM156A:JPX:ARMCX6	http://www.gsea-msigdb.org/gsea/msigdb/cards/ZWANG_DOWN_BY_2ND_EGF_PULSE
GO_bp	GO_RESPONSE_TO_INTERFERON_GAMMA	194	40	5.17463e-08	1.52134e-05	PTAFR:TRIM62:XCL1:TRIM8:IFITM3:IRF7:TRIM21:TRIM34:TRIM5:CDC42EP2:OAS3:OAS2:OASL:IRF9:GCH1:PML:CIITA:MT2A:NLRC5:CCL1:CCL5:CCL3:CCL3L3:STXBP4:CDC42EP4:ICAM1:ACTR2:STAT1:SLC11A1:RAB43:IRF1:EDN1:HLA-G:HLA-A:HLA-E:HLA-DPA1:HLA-DPB1:JAK2:GSN:ASS1	http://www.gsea-msigdb.org/gsea/msigdb/cards/GO_RESPONSE_TO_INTERFERON_GAMMA
Immunologic_signatures	GSE14000_UNSTIM_VS_16H_LPS_DC_DN	200	39	3.49807e-07	1.54933e-05	ECE1:RUNX3:HIST2H2BE:SLAMF7:HSD17B7:SFT2D2:IRF7:TRIM21:BATF2:IRF9:GCH1:PML:STARD5:MT2A:MT1X:CNP:IFI35:MBD2:GADD45B:HSH2D:MVB12A:JAK3:CMPK2:NCK2:IFIH1:PLAGL2:APOL2:GTPBP1:USP53:ADAM19:HIST1H2BC:HIST1H3E:HCP5:MICB:GRB10:PTK2B:CD274:STX17:SLC31A2	http://www.gsea-msigdb.org/gsea/msigdb/cards/GSE14000_UNSTIM_VS_16H_LPS_DC_DN
Immunologic_signatures	GSE24634_IL4_VS_CTRL_TREATED_NAIVE_CD4_TCELL_DAY3_DN	200	39	3.49807e-07	1.54933e-05	SLAMF7:CHI3L1:MDM4:IFITM3:IRF7:TRIM21:UBE2L6:RARRES3:PTPRCAP:DDIT3:PLXNC1:CARS2:GCH1:MVP:PSMB10:CHRNB1:ICAM3:LPIN1:VAMP5:IL1A:STAT1:SP110:SP140:RBCK1:APOL6:APOL3:APOL2:APOL1:TYMP:UBA7:CD38:CXCL1:IRF1:TMCO6:BTN3A3:PSMB9:PVRIG:IL11RA:GK	http://www.gsea-msigdb.org/gsea/msigdb/cards/GSE24634_IL4_VS_CTRL_TREATED_NAIVE_CD4_TCELL_DAY3_DN
Immunologic_signatures	GSE35825_UNTREATED_VS_IFNG_STIM_MACROPHAGE_UP	200	39	3.49807e-07	1.54933e-05	SLAMF7:PTGS2:CHI3L1:IRF7:TRIM21:TRIM5:BATF2:RHOF:HCAR2:IRF9:GCH1:PML:NLRC5:PLLP:LPIN2:HSH2D:PGPEP1:PLEKHF1:EHD3:TMEM178A:IL1A:IL1RN:STAT1:SPTLC3:TMEM189:SAMSN1:CSNK1E:GTPBP1:MAP4:RTP4:PCYT1A:CCNG2:MTMR12:GRAMD3:HSPA1B:STX11:ZC3HAV1:URM1:SLC2A6	http://www.gsea-msigdb.org/gsea/msigdb/cards/GSE35825_UNTREATED_VS_IFNG_STIM_MACROPHAGE_UP
Immunologic_signatures	GSE39820_CTRL_VS_TGFBETA1_IL6_CD4_TCELL_DN	200	39	3.49807e-07	1.54933e-05	GRK5:MADD:GAB2:CTSC:ETV6:DUSP16:CELA1:RP11-307N16.6:SPATA13:RCBTB1:LTB4R:ATP6V1D:EIF2B2:CORO7:AMFR:MT2A:ZNRF1:CRK:TAX1BP3:CNP:TMUB2:ME2:HS1BP3:FOSL2:UGP2:SMOX:CYTH4:PFN2:NCBP2-AS2:CD38:HEXB:TMEM30A:NT5E:ZNF655:CREB3L2:BIN3:REXO4:CHM:TSPAN6:SASH3	http://www.gsea-msigdb.org/gsea/msigdb/cards/GSE39820_CTRL_VS_TGFBETA1_IL6_CD4_TCELL_DN
Immunologic_signatures	GSE34006_WT_VS_A2AR_KO_TREG_DN	200	39	3.49807e-07	1.54933e-05	CDH23:IRF7:TRIM21:TRIM34:TAPBPL:STAT2:TRAFD1:OAS3:OAS2:OASL:IRF9:GCH1:ZFYVE26:PML:PSMB10:ZFP90:ANKFY1:IFI35:PRKCG:CMPK2:RSAD2:ARID5A:IFIH1:STAT1:RNF114:ZBP1:PMEPA1:CCRL2:DNAJC13:RTP4:HRASLS:IRF1:MGAT1:ATXN1:HLA-E:PSMB9:TMEM140:CD274:TLR7	http://www.gsea-msigdb.org/gsea/msigdb/cards/GSE34006_WT_VS_A2AR_KO_TREG_DN
Chemical_and_Genetic_pertubation	GRAESSMANN_APOPTOSIS_BY_DOXORUBICIN_UP	1121	142	1.60678e-07	1.56047e-05	MTHFR:ECE1:SESN2:MYCBP:PLK3:CPT2:SSX2IP:GBP3:AMPD2:RPS27:MNDA:BTG2:PFKFB2:PPIF:GSTO1:ZRANB1:ADAM8:IRF7:TRIM21:TRIM34:TRIM5:TMEM132A:AHNAK:PLA2G16:RBM4:NLRX1:NINJ2:STRAP:LMBR1L:ERBB3:PA2G4:STAT2:SPRYD4:DDIT3:APAF1:TRAFD1:OAS3:OAS2:WSB2:OASL:DENR:FBXO33:GCH1:PPM1A:ATP6V1D:KIAA0247:NPC2:EIF2B2:FOS:HERC1:PML:STARD5:RBL2:GFOD2:ST3GAL2:ZNRF1:ACADVL:KCTD11:DRG2:ZNHIT3:LASP1:PTRF:IFI35:ARMC7:POLRMT:CIRBP…	http://www.gsea-msigdb.org/gsea/msigdb/cards/GRAESSMANN_APOPTOSIS_BY_DOXORUBICIN_UP
Curated_gene_sets	GRAESSMANN_APOPTOSIS_BY_DOXORUBICIN_UP	1121	142	1.60678e-07	1.57837e-05	MTHFR:ECE1:SESN2:MYCBP:PLK3:CPT2:SSX2IP:GBP3:AMPD2:RPS27:MNDA:BTG2:PFKFB2:PPIF:GSTO1:ZRANB1:ADAM8:IRF7:TRIM21:TRIM34:TRIM5:TMEM132A:AHNAK:PLA2G16:RBM4:NLRX1:NINJ2:STRAP:LMBR1L:ERBB3:PA2G4:STAT2:SPRYD4:DDIT3:APAF1:TRAFD1:OAS3:OAS2:WSB2:OASL:DENR:FBXO33:GCH1:PPM1A:ATP6V1D:KIAA0247:NPC2:EIF2B2:FOS:HERC1:PML:STARD5:RBL2:GFOD2:ST3GAL2:ZNRF1:ACADVL:KCTD11:DRG2:ZNHIT3:LASP1:PTRF:IFI35:ARMC7:POLRMT:CIRBP…	http://www.gsea-msigdb.org/gsea/msigdb/cards/GRAESSMANN_APOPTOSIS_BY_DOXORUBICIN_UP
Canonical_Pathways	REACTOME_BASE_EXCISION_REPAIR	90	24	1.73322e-07	1.65711e-05	HIST2H4A:HIST2H2AA3:HIST2H2AA4:HIST2H4B:HIST2H2BE:POLD4:H2AFX:HIST4H4:MPG:TERF2IP:H2BFS:OGG1:HIST1H4B:HIST1H2BC:HIST1H2BD:HIST1H2BE:HIST1H4D:HIST1H2BF:HIST1H2BG:HIST1H2BI:HIST1H2BJ:HIST1H4I:HIST1H2AJ:HIST1H2BM:POLB	http://www.gsea-msigdb.org/gsea/msigdb/cards/REACTOME_BASE_EXCISION_REPAIR
Reactome	REACTOME_ESTROGEN_DEPENDENT_GENE_EXPRESSION	147	32	2.98653e-07	1.65808e-05	HIST2H4A:HIST2H2AA3:HIST2H2AA4:HIST2H4B:HIST2H2BE:USF1:GPAM:H2AFX:HIST4H4:PTGES3:FOS:YY1:KDM4B:GREB1:H2BFS:CHD1:HIST1H4B:HIST1H2BC:HIST1H2BD:HIST1H2BE:HIST1H4D:HIST1H2BF:HIST1H2BG:HIST1H3E:HIST1H3G:HIST1H2BI:HIST1H2BJ:HIST1H4I:HIST1H2AJ:HIST1H2BM:TBP:POLR2J:CDK9	http://www.gsea-msigdb.org/gsea/msigdb/cards/REACTOME_ESTROGEN_DEPENDENT_GENE_EXPRESSION
Curated_gene_sets	REACTOME_BASE_EXCISION_REPAIR	90	24	1.73322e-07	1.67271e-05	HIST2H4A:HIST2H2AA3:HIST2H2AA4:HIST2H4B:HIST2H2BE:POLD4:H2AFX:HIST4H4:MPG:TERF2IP:H2BFS:OGG1:HIST1H4B:HIST1H2BC:HIST1H2BD:HIST1H2BE:HIST1H4D:HIST1H2BF:HIST1H2BG:HIST1H2BI:HIST1H2BJ:HIST1H4I:HIST1H2AJ:HIST1H2BM:POLB	http://www.gsea-msigdb.org/gsea/msigdb/cards/REACTOME_BASE_EXCISION_REPAIR
GO_bp	GO_POSITIVE_REGULATION_OF_MULTICELLULAR_ORGANISMAL_PROCESS	1771	209	5.92931e-08	1.67617e-05	TNFRSF14:MST1L:EPHB2:RUNX3:PTAFR:CPT2:MIR101-1:CTH:SRGAP2C:PRKAB2:LY9:USF1:FCER1G:XCL1:DHX9:PTGS2:MIR181B1:CHI3L1:ITPKB:DISC1:ITGB1:H2AFY2:ZMIZ1:PTEN:GSTO1:GPAM:ADAM8:IRF7:NLRP10:FSHB:BAD:FADD:NUMA1:VSTM5:BIRC2:PDGFD:NLRX1:TIRAP:ETS1:MIR200C:CLEC9A:YBX3:CELA1:ACVRL1:ERBB3:DDIT3:NAP1L1:KITLG:PLXNC1:TMEM119:PRKAB1:RNF10:HCAR2:KL:CPNE6:GCH1:FOS:LTK:PPIB:BBS4:CHRNB4:FES:POLR3K:METRN:POLR3E:SPN:PYCARD…	http://www.gsea-msigdb.org/gsea/msigdb/cards/GO_POSITIVE_REGULATION_OF_MULTICELLULAR_ORGANISMAL_PROCESS
Chemical_and_Genetic_pertubation	LENAOUR_DENDRITIC_CELL_MATURATION_DN	130	30	1.81153e-07	1.70904e-05	TNFRSF1B:PTAFR:S100A4:FCER1G:CHI3L1:BTG2:PPIF:HTRA1:IRF7:LTA4H:PPIB:ITGAL:CES1:TAX1BP3:ATP2A3:DHX8:ZFP36L2:IL1B:SLC11A1:ALG3:CD180:LHFPL2:PDLIM7:HIST1H2BE:MICB:ME1:PTK2B:GK:GLA:IDS:IDS	http://www.gsea-msigdb.org/gsea/msigdb/cards/LENAOUR_DENDRITIC_CELL_MATURATION_DN
Curated_gene_sets	LENAOUR_DENDRITIC_CELL_MATURATION_DN	130	30	1.81153e-07	1.71814e-05	TNFRSF1B:PTAFR:S100A4:FCER1G:CHI3L1:BTG2:PPIF:HTRA1:IRF7:LTA4H:PPIB:ITGAL:CES1:TAX1BP3:ATP2A3:DHX8:ZFP36L2:IL1B:SLC11A1:ALG3:CD180:LHFPL2:PDLIM7:HIST1H2BE:MICB:ME1:PTK2B:GK:GLA:IDS:IDS	http://www.gsea-msigdb.org/gsea/msigdb/cards/LENAOUR_DENDRITIC_CELL_MATURATION_DN
GO_bp	GO_INTRACELLULAR_TRANSPORT	1815	213	6.77539e-08	1.84099e-05	RPL22:PEX14:CDC42:KPNA6:SFPQ:PLK3:ZFYVE9:CPT2:SSX2IP:PRKAB2:SNAPIN:RPS27:FCER1G:DHX9:PTGS2:CNIH3:UPF2:SLIT1:RPS13:PRR5L:PEX16:VPS37C:NXF1:AP5B1:RBM4:TBC1D10C:UNC93B1:NUMA1:GAB2:CTSC:TIMM8B:RPS25:HYOU1:CBL:DDX25:VAMP1:PHB2:DUSP16:C2CD5:PRKAG1:TUBA1B:TUBA1A:TUBA1C:ATP5G2:BLOC1S1:XPOT:RAB3IP:PPP1R12A:LIN7A:RPLP0:ARL11:AP1G2:RNF31:GEMIN2:RPS29:ACTR10:PPM1A:SPTB:SRSF5:NPC2:ZDHHC22:CALM1:BBS4:PML:TMED3…	http://www.gsea-msigdb.org/gsea/msigdb/cards/GO_INTRACELLULAR_TRANSPORT
GO_bp	GO_NUCLEOSOME_ORGANIZATION	174	37	7.01329e-08	1.84099e-05	SETSIP:HIST2H2BF:HIST2H4A:HIST2H2BD:HIST2H4B:HIST2H2BE:VPS72:H2AFY2:H2AFX:HIST4H4:SMARCC2:NAP1L1:STRA13:ASF1B:HAT1:H2BFS:CABIN1:KB-318B8.7:H1F0:SMARCA5:CENPK:HIST1H4B:HIST1H1T:HIST1H2BC:HIST1H2BD:HIST1H2BE:HIST1H4D:HIST1H2BF:HIST1H2BG:HIST1H3E:HIST1H3G:HIST1H2BI:HIST1H2BJ:HIST1H4I:HIST1H2BM:SMARCD3:TSPYL5:ANP32B	http://www.gsea-msigdb.org/gsea/msigdb/cards/GO_NUCLEOSOME_ORGANIZATION
Canonical_Pathways	REACTOME_RHO_GTPASES_ACTIVATE_PKNS	91	24	2.17137e-07	1.97831e-05	RHOC:HIST2H4A:HIST2H2AA3:HIST2H2AA4:HIST2H4B:HIST2H2BE:H2AFX:HIST4H4:PPP1R12A:MYH10:H2BFS:HIST1H4B:HIST1H2BC:HIST1H2BD:HIST1H2BE:HIST1H4D:HIST1H2BF:HIST1H2BG:HIST1H3E:HIST1H3G:HIST1H2BI:HIST1H2BJ:HIST1H4I:HIST1H2AJ:HIST1H2BM	http://www.gsea-msigdb.org/gsea/msigdb/cards/REACTOME_RHO_GTPASES_ACTIVATE_PKNS
Canonical_Pathways	REACTOME_CELLULAR_RESPONSES_TO_EXTERNAL_STIMULI	532	79	2.2491e-07	1.97831e-05	RPS6KA1:GPX7:PRKAB2:HIST2H4A:HIST2H2AA3:HIST2H2AA4:HIST2H4B:HIST2H2BE:LAMTOR2:MDM4:HSPA14:CUL2:HSPA12A:H2AFX:ETS1:HIST4H4:PRKAG1:TUBA1B:TUBA1A:TUBA1C:PTGES3:PRKAB1:CDC16:EGLN3:ACTR10:FOS:DCTN5:DNAJA2:MT2A:MT1E:MT1A:MT1B:MT1F:MT1H:MT1X:PSMB10:TERF2IP:CYBA:DNAJC7:RPTOR:CHMP6:WTIP:DEDD2:NUP62:MAP4K4:IL1A:ATG16L1:CEBPB:H2BFS:CABIN1:KB-318B8.7:H1F0:TOMM22:CBX6:ST13:MAPKAPK3:UBE2D3:GPX3:ATOX1:HIST1H4B:…	http://www.gsea-msigdb.org/gsea/msigdb/cards/REACTOME_CELLULAR_RESPONSES_TO_EXTERNAL_STIMULI
Curated_gene_sets	REACTOME_RHO_GTPASES_ACTIVATE_PKNS	91	24	2.17137e-07	2.02452e-05	RHOC:HIST2H4A:HIST2H2AA3:HIST2H2AA4:HIST2H4B:HIST2H2BE:H2AFX:HIST4H4:PPP1R12A:MYH10:H2BFS:HIST1H4B:HIST1H2BC:HIST1H2BD:HIST1H2BE:HIST1H4D:HIST1H2BF:HIST1H2BG:HIST1H3E:HIST1H3G:HIST1H2BI:HIST1H2BJ:HIST1H4I:HIST1H2AJ:HIST1H2BM	http://www.gsea-msigdb.org/gsea/msigdb/cards/REACTOME_RHO_GTPASES_ACTIVATE_PKNS
Canonical_Pathways	REACTOME_DNA_DAMAGE_TELOMERE_STRESS_INDUCED_SENESCENCE	79	22	2.44756e-07	2.03588e-05	HIST2H4A:HIST2H2AA3:HIST2H2AA4:HIST2H4B:HIST2H2BE:H2AFX:HIST4H4:TERF2IP:H2BFS:CABIN1:KB-318B8.7:H1F0:HIST1H4B:HIST1H2BC:HIST1H2BD:HIST1H2BE:HIST1H4D:HIST1H2BF:HIST1H2BG:HIST1H2BI:HIST1H2BJ:HIST1H4I:HIST1H2AJ:HIST1H2BM	http://www.gsea-msigdb.org/gsea/msigdb/cards/REACTOME_DNA_DAMAGE_TELOMERE_STRESS_INDUCED_SENESCENCE
Canonical_Pathways	REACTOME_ERCC6_CSB_AND_EHMT2_G9A_POSITIVELY_REGULATE_RRNA_EXPRESSION	73	21	2.49971e-07	2.03588e-05	HIST2H4A:HIST2H2AA3:HIST2H2AA4:HIST2H4B:HIST2H2BE:H2AFX:HIST4H4:H2BFS:HIST1H4B:HIST1H2BC:HIST1H2BD:HIST1H2BE:HIST1H4D:HIST1H2BF:HIST1H2BG:HIST1H3E:HIST1H3G:HIST1H2BI:HIST1H2BJ:HIST1H4I:HIST1H2AJ:HIST1H2BM	http://www.gsea-msigdb.org/gsea/msigdb/cards/REACTOME_ERCC6_CSB_AND_EHMT2_G9A_POSITIVELY_REGULATE_RRNA_EXPRESSION
Curated_gene_sets	REACTOME_CELLULAR_RESPONSES_TO_EXTERNAL_STIMULI	532	79	2.2491e-07	2.06205e-05	RPS6KA1:GPX7:PRKAB2:HIST2H4A:HIST2H2AA3:HIST2H2AA4:HIST2H4B:HIST2H2BE:LAMTOR2:MDM4:HSPA14:CUL2:HSPA12A:H2AFX:ETS1:HIST4H4:PRKAG1:TUBA1B:TUBA1A:TUBA1C:PTGES3:PRKAB1:CDC16:EGLN3:ACTR10:FOS:DCTN5:DNAJA2:MT2A:MT1E:MT1A:MT1B:MT1F:MT1H:MT1X:PSMB10:TERF2IP:CYBA:DNAJC7:RPTOR:CHMP6:WTIP:DEDD2:NUP62:MAP4K4:IL1A:ATG16L1:CEBPB:H2BFS:CABIN1:KB-318B8.7:H1F0:TOMM22:CBX6:ST13:MAPKAPK3:UBE2D3:GPX3:ATOX1:HIST1H4B:…	http://www.gsea-msigdb.org/gsea/msigdb/cards/REACTOME_CELLULAR_RESPONSES_TO_EXTERNAL_STIMULI
Reactome	REACTOME_TELOMERE_MAINTENANCE	81	22	3.94545e-07	2.11222e-05	HIST2H4A:HIST2H2AA3:HIST2H2AA4:HIST2H4B:HIST2H2BE:POLD4:H2AFX:HIST4H4:TERF2IP:H2BFS:HIST1H4B:HIST1H2BC:HIST1H2BD:HIST1H2BE:HIST1H4D:HIST1H2BF:HIST1H2BG:HIST1H2BI:HIST1H2BJ:HIST1H4I:HIST1H2AJ:HIST1H2BM:DKC1	http://www.gsea-msigdb.org/gsea/msigdb/cards/REACTOME_TELOMERE_MAINTENANCE
Curated_gene_sets	THUM_SYSTOLIC_HEART_FAILURE_UP	427	67	2.41934e-07	2.13714e-05	CD52:SDC3:ST3GAL3:MIR101-1:NOTCH2:ENSA:PRUNE:MNDA:FCER1G:JMJD4:ZNF672:ITGB1:CTSC:JAM3:CCT2:NAP1L1:OASL:MAPK1IP1L:EIF1:RIOK3:GADD45B:DPP9:TYROBP:LAIR1:ZFP36L2:ACTR2:MAT2A:GNLY:TMEM182:HNMT:DHRS9:STAT1:SLC11A1:EPHA4:LINC00657:ITGB2:IL2RB:RAC2:PACSIN2:RAB5A:CRTAP:ST3GAL6:SLC9A9:KPNA4:CCNG2:MATR3:DOCK2:PDLIM7:PRPF4B:EDN1:CMAHP:HIST1H3E:BTN3A2:HLA-DPA1:NT5E:PRDM1:NHSL1:IGFBP3:GIMAP2:LMBR1:ADAM9:PTK2:J…	http://www.gsea-msigdb.org/gsea/msigdb/cards/THUM_SYSTOLIC_HEART_FAILURE_UP
Curated_gene_sets	NUYTTEN_EZH2_TARGETS_UP	1031	132	2.42014e-07	2.13714e-05	CDC42:EPHB2:THEMIS2:CTH:GBP3:RTCA:RHOC:TSPAN2:PRKAB2:CDC42SE1:S100A4:PTGS2:PFKFB2:CNIH3:KMO:PIP4K2A:FUT11:PPIF:GRK5:ADAM8:TRIM21:TRIM5:LMO2:UBE2L6:TMEM132A:DAGLA:HRASLS2:BATF2:CTSC:BIRC2:CARD17:FDX1:CLEC7A:STAT2:DDIT3:USP15:KITLG:OAS3:OASL:ZFYVE26:DCAF5:ASB2:PML:MVP:MT2A:MT1E:MT1A:MT1B:MT1X:CDH11:ANKFY1:XAF1:DUSP3:CDC42EP4:CYTH1:SECTM1:GATA6:KCTD1:B4GALT6:SETBP1:ICAM1:SLC44A2:JUNB:CEACAM1:NUP62:U…	http://www.gsea-msigdb.org/gsea/msigdb/cards/NUYTTEN_EZH2_TARGETS_UP
Curated_gene_sets	REACTOME_DNA_DAMAGE_TELOMERE_STRESS_INDUCED_SENESCENCE	79	22	2.44756e-07	2.13714e-05	HIST2H4A:HIST2H2AA3:HIST2H2AA4:HIST2H4B:HIST2H2BE:H2AFX:HIST4H4:TERF2IP:H2BFS:CABIN1:KB-318B8.7:H1F0:HIST1H4B:HIST1H2BC:HIST1H2BD:HIST1H2BE:HIST1H4D:HIST1H2BF:HIST1H2BG:HIST1H2BI:HIST1H2BJ:HIST1H4I:HIST1H2AJ:HIST1H2BM	http://www.gsea-msigdb.org/gsea/msigdb/cards/REACTOME_DNA_DAMAGE_TELOMERE_STRESS_INDUCED_SENESCENCE
Curated_gene_sets	REACTOME_ERCC6_CSB_AND_EHMT2_G9A_POSITIVELY_REGULATE_RRNA_EXPRESSION	73	21	2.49971e-07	2.14858e-05	HIST2H4A:HIST2H2AA3:HIST2H2AA4:HIST2H4B:HIST2H2BE:H2AFX:HIST4H4:H2BFS:HIST1H4B:HIST1H2BC:HIST1H2BD:HIST1H2BE:HIST1H4D:HIST1H2BF:HIST1H2BG:HIST1H3E:HIST1H3G:HIST1H2BI:HIST1H2BJ:HIST1H4I:HIST1H2AJ:HIST1H2BM	http://www.gsea-msigdb.org/gsea/msigdb/cards/REACTOME_ERCC6_CSB_AND_EHMT2_G9A_POSITIVELY_REGULATE_RRNA_EXPRESSION
Chemical_and_Genetic_pertubation	THUM_SYSTOLIC_HEART_FAILURE_UP	427	67	2.41934e-07	2.15981e-05	CD52:SDC3:ST3GAL3:MIR101-1:NOTCH2:ENSA:PRUNE:MNDA:FCER1G:JMJD4:ZNF672:ITGB1:CTSC:JAM3:CCT2:NAP1L1:OASL:MAPK1IP1L:EIF1:RIOK3:GADD45B:DPP9:TYROBP:LAIR1:ZFP36L2:ACTR2:MAT2A:GNLY:TMEM182:HNMT:DHRS9:STAT1:SLC11A1:EPHA4:LINC00657:ITGB2:IL2RB:RAC2:PACSIN2:RAB5A:CRTAP:ST3GAL6:SLC9A9:KPNA4:CCNG2:MATR3:DOCK2:PDLIM7:PRPF4B:EDN1:CMAHP:HIST1H3E:BTN3A2:HLA-DPA1:NT5E:PRDM1:NHSL1:IGFBP3:GIMAP2:LMBR1:ADAM9:PTK2:J…	http://www.gsea-msigdb.org/gsea/msigdb/cards/THUM_SYSTOLIC_HEART_FAILURE_UP
Chemical_and_Genetic_pertubation	NUYTTEN_EZH2_TARGETS_UP	1031	132	2.42014e-07	2.15981e-05	CDC42:EPHB2:THEMIS2:CTH:GBP3:RTCA:RHOC:TSPAN2:PRKAB2:CDC42SE1:S100A4:PTGS2:PFKFB2:CNIH3:KMO:PIP4K2A:FUT11:PPIF:GRK5:ADAM8:TRIM21:TRIM5:LMO2:UBE2L6:TMEM132A:DAGLA:HRASLS2:BATF2:CTSC:BIRC2:CARD17:FDX1:CLEC7A:STAT2:DDIT3:USP15:KITLG:OAS3:OASL:ZFYVE26:DCAF5:ASB2:PML:MVP:MT2A:MT1E:MT1A:MT1B:MT1X:CDH11:ANKFY1:XAF1:DUSP3:CDC42EP4:CYTH1:SECTM1:GATA6:KCTD1:B4GALT6:SETBP1:ICAM1:SLC44A2:JUNB:CEACAM1:NUP62:U…	http://www.gsea-msigdb.org/gsea/msigdb/cards/NUYTTEN_EZH2_TARGETS_UP
GO_bp	GO_CELLULAR_MACROMOLECULE_CATABOLIC_PROCESS	1139	145	8.80041e-08	2.23045e-05	RPL22:FBXO44:FBXO6:TNFRSF1B:USP48:UBXN11:YBX1:PLK3:SERBP1:CSDE1:RPS27:DHX9:MIR181B1:BTG2:UPF2:CUL2:PTEN:ZRANB1:USP47:RPS13:PRR5L:UBE2L6:VPS37C:CTSW:ARRB1:KCTD21:CTSC:BIRC2:RPS25:CBL:TIRAP:YBX3:CELA1:PCBP2:DDIT3:USP15:APAF1:UBE3B:OAS2:RPLP0:CSNK1A1L:NUDT15:UGGT2:CDC16:FBXO33:RPS29:PML:DET1:SPSB3:DNASE1:GSPT1:KCTD13:AMFR:PSMB10:ZNRF1:CBFA2T3:SCO1:GID4:TMEM199:RFFL:TMUB2:TOB1:TOM1L1:CCDC47:ERN1:PRKC…	http://www.gsea-msigdb.org/gsea/msigdb/cards/GO_CELLULAR_MACROMOLECULE_CATABOLIC_PROCESS
Canonical_Pathways	REACTOME_ESTROGEN_DEPENDENT_GENE_EXPRESSION	147	32	2.98653e-07	2.34549e-05	HIST2H4A:HIST2H2AA3:HIST2H2AA4:HIST2H4B:HIST2H2BE:USF1:GPAM:H2AFX:HIST4H4:PTGES3:FOS:YY1:KDM4B:GREB1:H2BFS:CHD1:HIST1H4B:HIST1H2BC:HIST1H2BD:HIST1H2BE:HIST1H4D:HIST1H2BF:HIST1H2BG:HIST1H3E:HIST1H3G:HIST1H2BI:HIST1H2BJ:HIST1H4I:HIST1H2AJ:HIST1H2BM:TBP:POLR2J:CDK9	http://www.gsea-msigdb.org/gsea/msigdb/cards/REACTOME_ESTROGEN_DEPENDENT_GENE_EXPRESSION
GO_cc	GO_CHROMATIN	557	83	9.66033e-08	2.4175e-05	RUNX3:SFPQ:HIST2H2BF:HIST2H4A:HIST2H2AA3:HIST2H2BD:HIST2H2AA4:HIST2H4B:HIST2H2BE:HIST2H2AB:YY1AP1:USF1:DHX9:AHCTF1:H2AFY2:ARRB1:H2AFX:HIST4H4:SMARCC2:YY1:PML:SLX4:RBL2:EME1:BCAS3:MBD2:TCF3:ZBTB7A:UHRF1:JUNB:ASF1B:KLF2:EXOSC5:NCR1:INO80B:ZEB2:HAT1:STAT1:PLCB1:CEBPB:H2BFS:H1F0:CBX6:CBX7:CTNNB1:FAM208A:PPARGC1A:PDS5A:SMARCA5:ZFP42:IRF1:AFF4:HIST1H4B:HIST1H1T:HIST1H2BC:HIST1H2BD:HIST1H2BE:HIST1H4D:HI…	http://www.gsea-msigdb.org/gsea/msigdb/cards/GO_CHROMATIN
Immunologic_signatures	GSE21546_ELK1_KO_VS_SAP1A_KO_AND_ELK1_KO_DP_THYMOCYTES_UP	196	38	5.71253e-07	2.50734e-05	AGTRAP:USP48:IFI6:TMEM53:NRBF2:IFITM3:IRF7:TRIM21:STAT2:OAS3:OASL:IRF9:ADCY7:MT2A:MT1F:NLRC5:IFI35:ZNF24:CMPK2:RSAD2:STAT1:SP110:DIS3L2:RBCK1:APOL2:GTPBP1:ARSA:SLC9A9:DDX60L:BTN3A2:BTN3A1:HLA-A:HLA-E:SENP6:SAMD9L:TMEM140:ZNF252P:TRIM14	http://www.gsea-msigdb.org/gsea/msigdb/cards/GSE21546_ELK1_KO_VS_SAP1A_KO_AND_ELK1_KO_DP_THYMOCYTES_UP
Reactome	REACTOME_RNA_POLYMERASE_I_TRANSCRIPTION	108	26	4.86849e-07	2.5165e-05	HIST2H4A:HIST2H2AA3:HIST2H2AA4:HIST2H4B:HIST2H2BE:GTF2H1:H2AFX:HIST4H4:PTRF:MBD2:H2BFS:HIST1H4B:HIST1H2BC:HIST1H2BD:HIST1H2BE:HIST1H4D:HIST1H2BF:HIST1H2BG:HIST1H3E:HIST1H3G:HIST1H2BI:HIST1H2BJ:HIST1H4I:HIST1H2AJ:HIST1H2BM:GTF2H5:TBP	http://www.gsea-msigdb.org/gsea/msigdb/cards/REACTOME_RNA_POLYMERASE_I_TRANSCRIPTION
Curated_gene_sets	REACTOME_ESTROGEN_DEPENDENT_GENE_EXPRESSION	147	32	2.98653e-07	2.52752e-05	HIST2H4A:HIST2H2AA3:HIST2H2AA4:HIST2H4B:HIST2H2BE:USF1:GPAM:H2AFX:HIST4H4:PTGES3:FOS:YY1:KDM4B:GREB1:H2BFS:CHD1:HIST1H4B:HIST1H2BC:HIST1H2BD:HIST1H2BE:HIST1H4D:HIST1H2BF:HIST1H2BG:HIST1H3E:HIST1H3G:HIST1H2BI:HIST1H2BJ:HIST1H4I:HIST1H2AJ:HIST1H2BM:TBP:POLR2J:CDK9	http://www.gsea-msigdb.org/gsea/msigdb/cards/REACTOME_ESTROGEN_DEPENDENT_GENE_EXPRESSION
Reactome	REACTOME_RMTS_METHYLATE_HISTONE_ARGININES	76	21	5.2634e-07	2.62995e-05	HIST2H4A:HIST2H2AA3:HIST2H2AA4:HIST2H4B:HIST2H2AB:H2AFX:HIST4H4:SMARCC2:HIST1H4B:HIST1H4D:HIST1H3E:HIST1H3G:HIST1H2AG:HIST1H4I:HIST1H2AH:HIST1H2AI:HIST1H2AJ:HIST1H2AL:HIST1H2AM:ARID1B:SMARCD3:JAK2	http://www.gsea-msigdb.org/gsea/msigdb/cards/REACTOME_RMTS_METHYLATE_HISTONE_ARGININES
GO_cc	GO_ANCHORING_JUNCTION	552	82	1.31605e-07	2.63473e-05	RPL22:IGSF21:CDC42:SSX2IP:PRUNE:ITGB1:SORBS1:RHOG:EIF4G2:RPS13:AHNAK:CFL1:REXO2:HYOU1:CBL:JAM3:PCBP2:PPP1R12A:LIN7A:TCHP:RPLP0:RPS29:TJP1:FMN1:ACTC1:TMOD3:PPIB:FES:CDH11:SNTB2:CDH13:CYBA:FLII:FLOT2:LASP1:CDC42EP4:CYTH1:TBCD:PIP5K1C:ICAM1:WTIP:RPS19:CEACAM1:CYTH2:RPL18:RPS5:RAB10:EHD3:ACTR2:CTNNA2:RPL31:MAP4K4:EPB41L5:ITGA6:CASS4:ITGB2:RAC2:PACSIN2:PARVG:CLASP2:CTNNB1:LPP:PDLIM5:PALLD:PDLIM7:NEDD9…	http://www.gsea-msigdb.org/gsea/msigdb/cards/GO_ANCHORING_JUNCTION
GO_bp	GO_INTERFERON_GAMMA_MEDIATED_SIGNALING_PATHWAY	88	24	1.09112e-07	2.67325e-05	PTAFR:TRIM62:TRIM8:IRF7:TRIM21:TRIM34:TRIM5:OAS3:OAS2:OASL:IRF9:PML:CIITA:MT2A:NLRC5:ICAM1:STAT1:IRF1:HLA-G:HLA-A:HLA-E:HLA-DPA1:HLA-DPB1:JAK2	http://www.gsea-msigdb.org/gsea/msigdb/cards/GO_INTERFERON_GAMMA_MEDIATED_SIGNALING_PATHWAY
GO_cc	GO_CATALYTIC_COMPLEX	1351	165	1.79987e-07	2.69878e-05	RERE:FBXO44:FBXO6:SDHB:DHDDS:SESN2:AGL:PRKAB2:DPM3:KRTCAP2:YY1AP1:USF1:PIGC:DHX9:TAF5L:DHTKD1:CUL2:NRBF2:PPP3CB:DYDC2:SORBS1:TRIM21:TAF10:USP47:GTF2H1:UBE2L6:TMEM258:POLD4:FADD:KDM4E:SDHD:SDHD:PRKAG1:ACVRL1:ORMDL2:SMARCC2:PPP1R12A:PRKAB1:CDC16:RPPH1:RNF31:FBXO33:GNG2:DCAF5:CALM1:ASB2:YY1:NOP10:DET1:POLR3K:SPSB3:POLR3E:KCTD13:PYCARD:PSMB10:CYBA:SPG7:MED11:GID4:DHX8:ERN1:DNAH17:MBD2:POLRMT:ABCA7:LS…	http://www.gsea-msigdb.org/gsea/msigdb/cards/GO_CATALYTIC_COMPLEX
GO_cc	GO_NUCLEOLUS	1342	164	1.88726e-07	2.69878e-05	SCARNA16:PEX14:SNORA70:RUNX3:SCARNA17:SNORA63:SNORA63:SNORD55:PLK3:SNORA26:CPT2:SNORA31:U3:SNORA51:SCARNA16:SNORA31:YY1AP1:SNORA26:MNDA:SNORA63:SNORA67:SNORA67:DHX9:SNORA70:SNORA70:SNORA72:SNORA26:SNORA36B:SNORA72:SNORA51:SNORA31:CUL2:BMS1:U3:SNORA31:SNORA12:SNORA54:SCARNA16:RPS13:SNORA1:SNORA31:SDHAF2:RBM14:RBM4:POLD4:SNORA1:SNORA8:SNORA18:SNORD39:REXO2:RPS25:SCARNA10:EMG1:NANOG:SNORA75:SNORA75:…	http://www.gsea-msigdb.org/gsea/msigdb/cards/GO_NUCLEOLUS
Immunologic_signatures	GSE21546_UNSTIM_VS_ANTI_CD3_STIM_ELK1_KO_DP_THYMOCYTES_UP	189	37	6.23877e-07	2.71387e-05	AGTRAP:VWA5B1:IFI6:THEMIS2:HIST2H2AA3:HIST2H2AA4:IFITM3:IRF7:TRIM21:TMEM258:STAT2:OAS3:OASL:RNF31:IRF9:PML:ABHD2:SNX29:NLRC5:XAF1:IFI35:CMPK2:RSAD2:HNMT:STAT1:SP110:APOL6:CSF2RB:RTP4:DDX60L:IRF1:BTN3A2:HLA-E:NOD1:PVRIG:TRIM56:TMEM140:ZC3HAV1	http://www.gsea-msigdb.org/gsea/msigdb/cards/GSE21546_UNSTIM_VS_ANTI_CD3_STIM_ELK1_KO_DP_THYMOCYTES_UP
Reactome	REACTOME_FORMATION_OF_THE_BETA_CATENIN:TCF_TRANSACTIVATING_COMPLEX	89	23	5.72093e-07	2.76635e-05	RUNX3:HIST2H4A:HIST2H2AA3:HIST2H2AA4:HIST2H4B:HIST2H2BE:H2AFX:HIST4H4:H2BFS:CTNNB1:HIST1H4B:HIST1H2BC:HIST1H2BD:HIST1H2BE:HIST1H4D:HIST1H2BF:HIST1H2BG:HIST1H3E:HIST1H3G:HIST1H2BI:HIST1H2BJ:HIST1H4I:HIST1H2AJ:HIST1H2BM	http://www.gsea-msigdb.org/gsea/msigdb/cards/REACTOME_FORMATION_OF_THE_BETA_CATENIN:TCF_TRANSACTIVATING_COMPLEX
GO_bp	GO_POSITIVE_REGULATION_OF_CYTOKINE_PRODUCTION	445	70	1.19225e-07	2.82678e-05	TNFRSF14:PTAFR:LY9:FCER1G:XCL1:DHX9:PTGS2:ADAM8:IRF7:NLRP10:FADD:BIRC2:NLRX1:TIRAP:CLEC9A:DDIT3:POLR3K:POLR3E:SPN:PYCARD:CYBA:CCL1:CCL3:STAT5B:ADCYAP1:RIOK3:MBP:ELANE:CEBPG:LSM14A:TYROBP:CARD8:RSAD2:DDX1:IL1A:IL1B:IL1RN:IFIH1:STAT1:SLC11A1:MAVS:PLCB1:CEBPB:ZBP1:UFD1L:DDT:OSM:CTNNB1:SPON2:PTGER4:ISL1:PIK3R1:F2RL1:IRF1:HLA-G:HLA-E:HSPA1B:HLA-DPA1:HLA-DPB1:AKIRIN2:NOD1:CRCP:SERPINE1:GSDMD:JAK2:CD274…	http://www.gsea-msigdb.org/gsea/msigdb/cards/GO_POSITIVE_REGULATION_OF_CYTOKINE_PRODUCTION
Reactome	REACTOME_CYTOKINE_SIGNALING_IN_IMMUNE_SYSTEM	854	112	6.064e-07	2.8406e-05	TNFRSF4:TNFRSF14:TNFRSF1B:CDC42:RPS6KA1:IFI6:PTAFR:TRIM62:GBP3:LAMTOR2:PTGS2:PTPN7:ITGB1:TRIM8:GSTO1:IFITM3:IRF7:TRIM21:TRIM34:TRIM5:EIF4G2:UBE2L6:CFL1:ARRB1:GAB2:BIRC2:CBL:NANOG:DUSP16:ERBB3:STAT2:KITLG:OAS3:OAS2:RPLP0:OASL:KL:KBTBD7:RASA3:IRF9:SPTB:FOS:CALM1:IGHE:PML:CIITA:LAT:BOLA2:BOLA2B:ITGAX:MMP2:MT2A:PSMB10:CRK:XAF1:CCL5:CCL3:CCL3L3:ERBB2:NKIRAS2:STAT5B:IFI35:DUSP3:TNFSF14:ICAM1:JUNB:JAK3:…	http://www.gsea-msigdb.org/gsea/msigdb/cards/REACTOME_CYTOKINE_SIGNALING_IN_IMMUNE_SYSTEM
Curated_gene_sets	LU_EZH2_TARGETS_UP	287	50	3.41591e-07	2.84711e-05	PUSL1:ENSA:S100A4:DPM3:KRTCAP2:MTX1:RPL13AP6:IRF7:PEX16:UBE2L6:RARRES3:DDIT3:OASL:RHOF:SNHG10:FAM219B:MPG:GFOD2:PSMB10:EMC6:RPAIN:MIEN1:IFI35:LSM7:RPLP0P6:PPP3R1:LINC00152:HNRNPA3:HSCB:ZMAT5:CBY1:TOMM22:PHF5A:NCAPH2:OGG1:ZNF589:CYB561D2:XXcos-LUCA11.4:MAPKAPK3:LPCAT1:ATOX1:STK19:PSMB9:TMEM30A:VOPP1:STYXL1:LAMTOR4:MFSD3:CDK9:FNBP1:CLIC3	http://www.gsea-msigdb.org/gsea/msigdb/cards/LU_EZH2_TARGETS_UP
TF_targets	AP2_Q6	260	48	9.72494e-08	2.96611e-05	USP48:ZNF644:TSPAN2:GRK5:CELF1:DAGLA:WNK1:ATF7IP:ATP5G2:RAB3IP:PLXNC1:ARHGAP5:SPTB:CRK:GAS7:HS3ST3B1:CNP:LIMD2:GATA6:NFKBID:HCST:CYTH2:RAB10:MAPRE3:ZNF513:TMEM178A:CNNM4:SLC25A12:WDR12:SMOX:PLAGL2:H1F0:CBX6:EPHB1:PDE5A:MARCH6:GPBP1:IRF1:FAM53C:GALNT10:PRR7:AKIRIN2:ICA1:NRF1:ZDHHC2:DNAI1:CDK9:ASS1	http://www.gsea-msigdb.org/gsea/msigdb/cards/AP2_Q6
Chemical_and_Genetic_pertubation	LU_EZH2_TARGETS_UP	287	50	3.41591e-07	2.96824e-05	PUSL1:ENSA:S100A4:DPM3:KRTCAP2:MTX1:RPL13AP6:IRF7:PEX16:UBE2L6:RARRES3:DDIT3:OASL:RHOF:SNHG10:FAM219B:MPG:GFOD2:PSMB10:EMC6:RPAIN:MIEN1:IFI35:LSM7:RPLP0P6:PPP3R1:LINC00152:HNRNPA3:HSCB:ZMAT5:CBY1:TOMM22:PHF5A:NCAPH2:OGG1:ZNF589:CYB561D2:XXcos-LUCA11.4:MAPKAPK3:LPCAT1:ATOX1:STK19:PSMB9:TMEM30A:VOPP1:STYXL1:LAMTOR4:MFSD3:CDK9:FNBP1:CLIC3	http://www.gsea-msigdb.org/gsea/msigdb/cards/LU_EZH2_TARGETS_UP
Canonical_Pathways	REACTOME_TELOMERE_MAINTENANCE	81	22	3.94545e-07	2.99174e-05	HIST2H4A:HIST2H2AA3:HIST2H2AA4:HIST2H4B:HIST2H2BE:POLD4:H2AFX:HIST4H4:TERF2IP:H2BFS:HIST1H4B:HIST1H2BC:HIST1H2BD:HIST1H2BE:HIST1H4D:HIST1H2BF:HIST1H2BG:HIST1H2BI:HIST1H2BJ:HIST1H4I:HIST1H2AJ:HIST1H2BM:DKC1	http://www.gsea-msigdb.org/gsea/msigdb/cards/REACTOME_TELOMERE_MAINTENANCE
Reactome	REACTOME_POSITIVE_EPIGENETIC_REGULATION_OF_RRNA_EXPRESSION	103	25	6.80258e-07	3.03827e-05	HIST2H4A:HIST2H2AA3:HIST2H2AA4:HIST2H4B:HIST2H2BE:H2AFX:HIST4H4:SF3B1:H2BFS:SMARCA5:DEK:HIST1H4B:HIST1H2BC:HIST1H2BD:HIST1H2BE:HIST1H4D:HIST1H2BF:HIST1H2BG:HIST1H3E:HIST1H3G:HIST1H2BI:HIST1H2BJ:HIST1H4I:HIST1H2AJ:HIST1H2BM:TBP	http://www.gsea-msigdb.org/gsea/msigdb/cards/REACTOME_POSITIVE_EPIGENETIC_REGULATION_OF_RRNA_EXPRESSION
Reactome	REACTOME_EPIGENETIC_REGULATION_OF_GENE_EXPRESSION	145	31	6.89133e-07	3.03827e-05	HIST2H4A:HIST2H2AA3:HIST2H2AA4:HIST2H4B:HIST2H2BE:ARID4B:GTF2H1:H2AFX:HIST4H4:MBD2:UHRF1:SF3B1:H2BFS:SMARCA5:DEK:HIST1H4B:HIST1H2BC:HIST1H2BD:HIST1H2BE:HIST1H4D:HIST1H2BF:HIST1H2BG:HIST1H3E:HIST1H3G:HIST1H2BI:HIST1H2BJ:HIST1H4I:HIST1H2AJ:HIST1H2BM:PHF1:GTF2H5:TBP	http://www.gsea-msigdb.org/gsea/msigdb/cards/REACTOME_EPIGENETIC_REGULATION_OF_GENE_EXPRESSION
Immunologic_signatures	GSE4984_UNTREATED_VS_GALECTIN1_TREATED_DC_UP	190	37	7.13993e-07	3.07839e-05	SESN2:MIR101-1:S100A4:RPS27:FCER1G:TRIM8:AP5B1:CFL1:ETV6:ATF7IP:TMEM119:ARL11:ITPRIPL2:ST3GAL2:GAS7:TMEM106A:DUSP3:PLEKHM1:KCNJ2:ELANE:RFX2:PSENEN:ZFP36:ZEB2:GCNT7:KRT8P12:BMP2K:COL4A3BP:CHD1:CYSTM1:PDLIM7:HIST1H1T:HIST1H2BC:CREB5:SMARCD3:PTK2B:JAK2	http://www.gsea-msigdb.org/gsea/msigdb/cards/GSE4984_UNTREATED_VS_GALECTIN1_TREATED_DC_UP
GO_bp	GO_POSITIVE_REGULATION_OF_IMMUNE_SYSTEM_PROCESS	1147	145	1.34349e-07	3.08584e-05	TNFRSF4:TNFRSF14:CDC42:RUNX3:THEMIS2:PTAFR:SFPQ:MNDA:FCER1G:SH2D1B:XCL1:DHX9:ITPKB:ZMIZ1:GPAM:ADAM8:IRF7:MUC5AC:TRIM5:NLRP10:BAD:RBM14:UNC93B1:FADD:GAB2:BIRC2:PDGFD:NLRX1:TIRAP:ETS1:WNK1:C1RL:CLEC7A:KITLG:HCAR2:RNF31:EIF2B2:FOS:IGHE:FES:LAT:SPN:PYCARD:NLRC5:PSMB10:ATXN1L:CYBA:CRK:TMEM102:FLOT2:CCL1:CCL5:CCL3:STAT5B:DUSP3:MIR142:PRKCA:CD300LF:UNC13D:RIOK3:ELANE:TNFSF14:ICAM1:ICAM3:JAK3:LSM14A:GPI:…	http://www.gsea-msigdb.org/gsea/msigdb/cards/GO_POSITIVE_REGULATION_OF_IMMUNE_SYSTEM_PROCESS
Curated_gene_sets	ONKEN_UVEAL_MELANOMA_UP	789	106	3.81781e-07	3.1346e-05	USP48:SFPQ:CTPS1:PRUNE:MTX1:LAMTOR2:TAGLN2:FCER1G:CAMSAP2:CELF2:MYOF:HTRA1:IFITM3:RARRES3:ARRB1:CTSC:H2AFX:SLC2A3:ORMDL2:PPP1R12A:PLXNC1:SNRNP35:NUDT15:RCBTB1:UGGT2:TM9SF2:CDC16:AP1G2:IRF9:GCH1:CALM1:CCNDBP1:AKAP13:PMM2:GSPT1:BOLA2:MMP2:MT2A:ACADVL:PRKCA:TBC1D16:SGSH:ABHD3:ME2:MBD2:LSM14A:TYROBP:SH3YL1:ASAP2:GREB1:ZFP36L2:AUP1:ZEB2:NR4A2:BAZ2B:AC009961.3:ITGA6:STAT1:SP110:HDAC4:ZMYND8:DGCR2:APOBE…	http://www.gsea-msigdb.org/gsea/msigdb/cards/ONKEN_UVEAL_MELANOMA_UP
Immunologic_signatures	GSE9988_ANTI_TREM1_VS_LPS_MONOCYTE_UP	198	38	7.43818e-07	3.1512e-05	BCAR3:LY9:NRBF2:CHST15:SLC8B1:ORAI3:ITGAX:MT1E:RNASEK:LASP1:PLEKHM1:SGSH:RIOK3:TSHZ1:TNFSF14:KLF2:LPIN1:ARID5A:DHRS9:CEBPB:FBXO7:CYTH4:SEC22C:MAPKAPK3:NAA50:KLHL6:HEXB:LHFPL2:MGAT1:GFOD1:AKIRIN2:KCTD7:LIMK1:FKBP15:ATP6V1G1:TNFSF15:PLCXD1:SNX12	http://www.gsea-msigdb.org/gsea/msigdb/cards/GSE9988_ANTI_TREM1_VS_LPS_MONOCYTE_UP
Immunologic_signatures	GSE42021_CD24HI_VS_CD24LOW_TREG_THYMUS_DN	198	38	7.43818e-07	3.1512e-05	IFI6:THEMIS2:DPYD:ZNF672:IFITM3:IRF7:TRIM5:LMO2:TRAFD1:OAS3:OAS2:OASL:IRF9:GCH1:PML:CLUHP3:XAF1:CNP:IFI35:GATA6:ZNF93:CEACAM1:ZNF419:RSAD2:SLC35F6:RASGRP3:IFIH1:SP110:RBCK1:RNF114:APOL1:TRANK1:JADE2:HLA-A:IGFBP3:TMEM140:TRIM14:KDM5C	http://www.gsea-msigdb.org/gsea/msigdb/cards/GSE42021_CD24HI_VS_CD24LOW_TREG_THYMUS_DN
Curated_gene_sets	REACTOME_TELOMERE_MAINTENANCE	81	22	3.94545e-07	3.19175e-05	HIST2H4A:HIST2H2AA3:HIST2H2AA4:HIST2H4B:HIST2H2BE:POLD4:H2AFX:HIST4H4:TERF2IP:H2BFS:HIST1H4B:HIST1H2BC:HIST1H2BD:HIST1H2BE:HIST1H4D:HIST1H2BF:HIST1H2BG:HIST1H2BI:HIST1H2BJ:HIST1H4I:HIST1H2AJ:HIST1H2BM:DKC1	http://www.gsea-msigdb.org/gsea/msigdb/cards/REACTOME_TELOMERE_MAINTENANCE
Chemical_and_Genetic_pertubation	ONKEN_UVEAL_MELANOMA_UP	789	106	3.81781e-07	3.23242e-05	USP48:SFPQ:CTPS1:PRUNE:MTX1:LAMTOR2:TAGLN2:FCER1G:CAMSAP2:CELF2:MYOF:HTRA1:IFITM3:RARRES3:ARRB1:CTSC:H2AFX:SLC2A3:ORMDL2:PPP1R12A:PLXNC1:SNRNP35:NUDT15:RCBTB1:UGGT2:TM9SF2:CDC16:AP1G2:IRF9:GCH1:CALM1:CCNDBP1:AKAP13:PMM2:GSPT1:BOLA2:MMP2:MT2A:ACADVL:PRKCA:TBC1D16:SGSH:ABHD3:ME2:MBD2:LSM14A:TYROBP:SH3YL1:ASAP2:GREB1:ZFP36L2:AUP1:ZEB2:NR4A2:BAZ2B:AC009961.3:ITGA6:STAT1:SP110:HDAC4:ZMYND8:DGCR2:APOBE…	http://www.gsea-msigdb.org/gsea/msigdb/cards/ONKEN_UVEAL_MELANOMA_UP
Immunologic_signatures	GSE6259_FLT3L_INDUCED_DEC205_POS_DC_VS_CD8_TCELL_DN	183	36	7.78186e-07	3.26838e-05	THEMIS2:SDC3:GBP3:IRF7:TRIM21:TRIM5:ETV6:OAS2:RNF31:IRF9:ZFYVE26:PML:LRRK1:NMRAL1:NLRC5:PSMB10:CYBA:ANKFY1:CNP:ICAM1:MVB12A:NKG7:CMPK2:STAT1:EIF6:RNF114:ZBP1:POLDIP3:RTP4:PSMB9:TREML2:NOD1:ZC3HAV1:CD274:TRIM14:NOTCH1	http://www.gsea-msigdb.org/gsea/msigdb/cards/GSE6259_FLT3L_INDUCED_DEC205_POS_DC_VS_CD8_TCELL_DN
Immunologic_signatures	GSE1112_HY_CD8AB_VS_HY_CD8AA_THYMOCYTE_RTOC_CULTURE_UP	191	37	8.161e-07	3.34121e-05	FBXO6:RUNX3:PTGS2:H2AFY2:PPIF:MYOF:UBE2L6:RARRES3:SLC2A3:STAT2:USP15:HCAR3:LTB4R:NLRC5:EIF1:SECTM1:IER2:RSAD2:STAT1:NDUFA10:APOL6:APOL1:SERPINI1:RTP4:SUB1:THBS4:HINT1:IRF1:BTN3A1:PSMB9:HLA-DPA1:HLA-DPB1:BAK1:VPS41:BCL7B:SAMD9L:POLB	http://www.gsea-msigdb.org/gsea/msigdb/cards/GSE1112_HY_CD8AB_VS_HY_CD8AA_THYMOCYTE_RTOC_CULTURE_UP
Immunologic_signatures	GSE46606_UNSTIM_VS_CD40L_IL2_IL5_1DAY_STIMULATED_IRF4_KO_BCELL_DN	191	37	8.161e-07	3.34121e-05	KIF2C:TSPAN2:CDC42SE1:XCL1:FAM107B:ZMIZ1:WNK1:ATF7IP:RAB3IP:PLXNC1:PPM1A:EMP2:CDC42EP4:CYTH1:TSHZ1:DPP9:TNPO2:MED29:HS1BP3:PDRG1:FBXO7:BRD1:LRIG1:FXR1:HES1:KIF13A:ZSCAN12:SRSF12:CREB5:PDK4:ZC2HC1A:WWP1:ZNF250:ZNF79:RP11-203J24.9:ST6GALNAC6:KRBOX4:ZNF449	http://www.gsea-msigdb.org/gsea/msigdb/cards/GSE46606_UNSTIM_VS_CD40L_IL2_IL5_1DAY_STIMULATED_IRF4_KO_BCELL_DN
Immunologic_signatures	GSE6092_B_BURGDOFERI_VS_B_BURGDORFERI_AND_IFNG_STIM_ENDOTHELIAL_CELL_DN	191	37	8.161e-07	3.34121e-05	TNFRSF1B:ST3GAL3:SLC39A1:FAM20B:IFITM3:PEX16:BATF2:BIRC2:HCAR2:DENR:RP11-307N16.6:SPATA13:STARD5:SPN:MVP:ITGAL:ITGAX:PSMB10:TSHZ1:GADD45B:EPHA4:PLAGL2:SAMSN1:PRDM1:STX11:TAGAP:ITGB8:NOD1:SEPT7:IKZF1:SERPINE1:GPR85:HTRA4:CD274:TNFSF15:TRAF2:GK:MORF4L2	http://www.gsea-msigdb.org/gsea/msigdb/cards/GSE6092_B_BURGDOFERI_VS_B_BURGDORFERI_AND_IFNG_STIM_ENDOTHELIAL_CELL_DN
Reactome	REACTOME_MEIOTIC_RECOMBINATION	84	22	7.8083e-07	3.34418e-05	HIST2H4A:HIST2H2AA3:HIST2H2AA4:HIST2H4B:HIST2H2BE:H2AFX:HIST4H4:H2BFS:MLH1:HIST1H4B:HIST1H2BC:HIST1H2BD:HIST1H2BE:HIST1H4D:HIST1H2BF:HIST1H2BG:HIST1H3E:HIST1H3G:HIST1H2BI:HIST1H2BJ:HIST1H4I:HIST1H2AJ:HIST1H2BM	http://www.gsea-msigdb.org/gsea/msigdb/cards/REACTOME_MEIOTIC_RECOMBINATION
Immunologic_signatures	GSE3337_CTRL_VS_4H_IFNG_IN_CD8POS_DC_DN	199	38	8.47249e-07	3.4114e-05	XCL1:PPP3CB:TRIM21:NXF1:FAU:CTSC:KRT84:MDM1:CHPT1:ARHGAP5:GPR132:NOP10:ZNF106:PML:GSPT1:LAT:PSMB10:CCL1:IFI35:CEBPG:FBL:NCK2:STAT1:ATP5O:UBA7:ST3GAL6:MED28:GRAMD3:IRF1:HIST1H2BD:TCF19:PSMB9:PRDM1:ENPP1:ARFGEF1:SLA:RP11-203J24.9:ST6GALNAC6:TLR7	http://www.gsea-msigdb.org/gsea/msigdb/cards/GSE3337_CTRL_VS_4H_IFNG_IN_CD8POS_DC_DN
Immunologic_signatures	GSE19198_1H_VS_24H_IL21_TREATED_TCELL_DN	199	38	8.47249e-07	3.4114e-05	BCAR3:AMPD2:CD48:SLAMF7:LY9:MYOF:PTPRE:TSPAN32:SLC25A45:FCHSD2:ROBO3:TUBA1A:OAS2:HMGN2P46:ITGAL:XAF1:CCL5:AFTPH:IFIH1:SLC25A12:PLCB1:ITGB2-AS1:CABIN1:KB-318B8.7:APOL3:CSF2RB:CYTH4:CBX6:PLCD1:UBA7:MANF:PPARGC1B:MIR146A:HLA-G:ME1:GSTK1:CD274:SLC2A6:PHPT1	http://www.gsea-msigdb.org/gsea/msigdb/cards/GSE19198_1H_VS_24H_IL21_TREATED_TCELL_DN
GO_bp	GO_T_CELL_ACTIVATION	457	71	1.59026e-07	3.44808e-05	TNFRSF4:TNFRSF14:TNFRSF1B:CDC42:RUNX3:CTPS1:LY9:FCER1G:XCL1:ITPKB:PPP3CB:ZMIZ1:GPAM:ADAM8:BAD:FADD:CLEC7A:RIPK3:LAT:SPN:ITGAL:PYCARD:PSMB10:FLOT2:CCL5:ERBB2:STAT5B:DUSP3:TNFSF14:ICAM1:MIR27A:JAK3:NFKBID:CEACAM1:RSAD2:ZFP36L2:NCK2:IL1B:SLC11A1:SIRPB1:PREX1:CEBPB:RAC2:GRAP2:NCAPH2:CTNNB1:HES1:PDE5A:PTGER4:PIK3R1:F2RL1:IRF1:DOCK2:PRR7:BTN2A2:BTN3A1:HLA-G:HLA-E:MICB:HLA-DPA1:HLA-DPB1:TREML2:PRDM1:KIF…	http://www.gsea-msigdb.org/gsea/msigdb/cards/GO_T_CELL_ACTIVATION
GO_bp	GO_REGULATION_OF_IMMUNE_RESPONSE	1072	137	1.59503e-07	3.44808e-05	TNFRSF14:TNFRSF1B:CDC42:THEMIS2:PTAFR:SFPQ:MNDA:FCER1A:CD48:SLAMF7:FCER1G:SH2D1B:XCL1:DHX9:ITGB1:PPP3CB:ADAM8:IRF7:MUC5AC:TRIM5:NLRP10:RBM14:UNC93B1:FADD:GAB2:BIRC2:NLRX1:TIRAP:WNK1:C1RL:CLEC7A:KLRD1:TRAFD1:RNF31:RIPK3:EIF2B2:FOS:CALM1:IGHE:SPPL2A:FES:LAT:ITGAL:PYCARD:ADCY7:NLRC5:PSMB10:CYBA:CRK:CCL5:STAT5B:DUSP3:CD300LF:UNC13D:ADCYAP1:RIOK3:ELANE:ICAM1:ICAM3:JAK3:LSM14A:NFKBID:HCST:TYROBP:RPS19:…	http://www.gsea-msigdb.org/gsea/msigdb/cards/GO_REGULATION_OF_IMMUNE_RESPONSE
Curated_gene_sets	DOUGLAS_BMI1_TARGETS_DN	314	53	4.33262e-07	3.45417e-05	PAFAH2:IFI6:KPNA6:FGGY:TPM3:COX15:TAF10:PEX16:FCHSD2:PGM2L1:BIRC2:NECAP1:TM7SF3:FAM19A2:APAF1:OAS3:KATNAL1:IRF9:ZFYVE26:CCNDBP1:MVP:NKIRAS2:IFI35:DUSP3:B4GALT6:MED16:ICAM1:STAT1:TIGD1:RBCK1:H1F0:OXNAD1:TCTA:ACAD9:LPP:PCYT1A:TMEM175:RBM47:CCNG2:SLC10A7:DDX60L:SKP2:ISL1:APBB3:BTN3A1:PSMB9:ENPP1:DBNL:STYXL1:SEMA3A:PCMTD1:TSPYL5:TOR1B	http://www.gsea-msigdb.org/gsea/msigdb/cards/DOUGLAS_BMI1_TARGETS_DN
Canonical_Pathways	REACTOME_RNA_POLYMERASE_I_TRANSCRIPTION	108	26	4.86849e-07	3.5686e-05	HIST2H4A:HIST2H2AA3:HIST2H2AA4:HIST2H4B:HIST2H2BE:GTF2H1:H2AFX:HIST4H4:PTRF:MBD2:H2BFS:HIST1H4B:HIST1H2BC:HIST1H2BD:HIST1H2BE:HIST1H4D:HIST1H2BF:HIST1H2BG:HIST1H3E:HIST1H3G:HIST1H2BI:HIST1H2BJ:HIST1H4I:HIST1H2AJ:HIST1H2BM:GTF2H5:TBP	http://www.gsea-msigdb.org/gsea/msigdb/cards/REACTOME_RNA_POLYMERASE_I_TRANSCRIPTION
Chemical_and_Genetic_pertubation	DOUGLAS_BMI1_TARGETS_DN	314	53	4.33262e-07	3.57658e-05	PAFAH2:IFI6:KPNA6:FGGY:TPM3:COX15:TAF10:PEX16:FCHSD2:PGM2L1:BIRC2:NECAP1:TM7SF3:FAM19A2:APAF1:OAS3:KATNAL1:IRF9:ZFYVE26:CCNDBP1:MVP:NKIRAS2:IFI35:DUSP3:B4GALT6:MED16:ICAM1:STAT1:TIGD1:RBCK1:H1F0:OXNAD1:TCTA:ACAD9:LPP:PCYT1A:TMEM175:RBM47:CCNG2:SLC10A7:DDX60L:SKP2:ISL1:APBB3:BTN3A1:PSMB9:ENPP1:DBNL:STYXL1:SEMA3A:PCMTD1:TSPYL5:TOR1B	http://www.gsea-msigdb.org/gsea/msigdb/cards/DOUGLAS_BMI1_TARGETS_DN
Immunologic_signatures	GSE6269_FLU_VS_STREP_PNEUMO_INF_PBMC_UP	169	34	9.10545e-07	3.58495e-05	IFI6:IFITM3:IRF7:UBE2L6:NXF1:COX8A:OAS3:OAS2:OASL:IRF9:GCH1:ZWILCH:PML:XAF1:IFI35:NUP62:ZNF264:RSAD2:IFIH1:STAT1:SP110:ZBP1:SON:PRR5:TYMP:TRANK1:MAP4:RTP4:HLA-A:HLA-E:PSMB9:CHST12:UBE2D4:TRIM14	http://www.gsea-msigdb.org/gsea/msigdb/cards/GSE6269_FLU_VS_STREP_PNEUMO_INF_PBMC_UP
Immunologic_signatures	GSE22886_NAIVE_BCELL_VS_NEUTROPHIL_DN	200	38	9.63933e-07	3.58495e-05	TNFRSF1B:ECE1:IFI6:AMPD2:MTX1:MNDA:FCER1G:PTGS2:NRBF2:ADAM8:IFITM3:GAB2:CTSC:TIMM8B:NINJ2:CLEC7A:PLXNC1:HCAR3:ITPK1:NOP10:PPCDC:KCNJ2:SECTM1:S1PR4:TYROBP:QPCT:NDUFB3:CSF2RB:APOBEC3A:MAPKAPK3:CXCL1:CLTB:HCP5:TMEM140:CEBPD:TOPORS-AS1:SEMA4D:SLC31A2	http://www.gsea-msigdb.org/gsea/msigdb/cards/GSE22886_NAIVE_BCELL_VS_NEUTROPHIL_DN
Immunologic_signatures	GSE38681_WT_VS_LYL1_KO_LYMPHOID_PRIMED_MULTIPOTENT_PROGENITOR_DN	200	38	9.63933e-07	3.58495e-05	SFT2D2:FAM208B:PTPRE:IRF7:TRIM21:TRIM34:STAT2:TRAFD1:OAS2:OASL:IRF9:GCH1:ZFYVE26:PML:ANKFY1:CHRNB1:CNP:IFI35:CMPK2:RSAD2:ARID5A:IFIH1:STAT1:RNF114:ZBP1:CCRL2:ST3GAL6:DNAJC13:PDCD10:RTP4:IRF1:HLA-G:HLA-E:STK19:PSMB9:TMEM140:CD274:PIM2	http://www.gsea-msigdb.org/gsea/msigdb/cards/GSE38681_WT_VS_LYL1_KO_LYMPHOID_PRIMED_MULTIPOTENT_PROGENITOR_DN
Immunologic_signatures	GSE36527_CD69_NEG_VS_POS_TREG_CD62L_LOS_KLRG1_NEG_UP	200	38	9.63933e-07	3.58495e-05	SLAMF1:FAM208B:MYOF:IRF7:TRIM21:TRIM34:STAT2:TRAFD1:OAS2:OASL:IRF9:GCH1:PML:PSMB10:ANKFY1:CNP:IFI35:ICAM1:HOOK2:MVB12A:CMPK2:RSAD2:IFIH1:STAT1:RNF114:ZBP1:CCRL2:RTP4:IRF1:HLA-E:PSMB9:RPS10:TRAM2:TMEM140:CD274:NOTCH1:TLR7:PIM2	http://www.gsea-msigdb.org/gsea/msigdb/cards/GSE36527_CD69_NEG_VS_POS_TREG_CD62L_LOS_KLRG1_NEG_UP
Immunologic_signatures	GSE10325_MYELOID_VS_LUPUS_MYELOID_DN	200	38	9.63933e-07	3.58495e-05	IFI6:KMO:IRF7:UBE2L6:FAM168A:SLC2A3:CHST11:OASL:MAPK1IP1L:CALM1:MT2A:MT1F:MT1H:MT1X:XAF1:IFI35:DHX8:LAIR1:RSAD2:TMSB10:IL1RN:IFIH1:STAT1:RBCK1:GID8:APOL6:APOL1:TRANK1:RTP4:UBE2K:ATOX1:HLA-A:MICB:SNTB1:TMEM2:SEMA4D:TOR1B:GK	http://www.gsea-msigdb.org/gsea/msigdb/cards/GSE10325_MYELOID_VS_LUPUS_MYELOID_DN
Immunologic_signatures	GSE24292_WT_VS_PPARG_KO_MACROPHAGE_DN	200	38	9.63933e-07	3.58495e-05	SLAMF7:LY9:POGK:TRIM21:TRIM34:VPS37C:KCTD21:WNK1:GPR19:FMNL3:ORMDL2:ADSSL1:SNX29:TMEM219:XAF1:IFI35:TMEM106A:PLEKHM1:PSENEN:CCDC9:LAIR1:NCK2:BCL2L11:IKZF2:PDLIM5:JADE2:TFEB:DAGLB:SLC25A40:PTK2B:POLB:ZC2HC1A:WWP1:SLA:ZFAND5:TRIM14:GPR34:DOCK11	http://www.gsea-msigdb.org/gsea/msigdb/cards/GSE24292_WT_VS_PPARG_KO_MACROPHAGE_DN
Immunologic_signatures	GSE27786_LIN_NEG_VS_NKCELL_DN	200	38	9.63933e-07	3.58495e-05	MTHFR:TRIM8:TMEM86A:FAU:ETS1:PFDN5:KBTBD7:COMMD6:KIAA0247:ITPK1:DNAJC17:FAM219B:PPCDC:STARD5:ITPRIPL2:ATXN1L:TAX1BP3:GAS7:IFI35:CD300LF:TRAPPC8:ABCA7:ICAM1:KCNK6:QPCT:ARHGAP25:STAT1:CSNK1E:GRAP2:HES1:ATOX1:TFEB:IKZF1:ATP6V1F:BIN3:PCMTD1:CDK9:TMEM185A	http://www.gsea-msigdb.org/gsea/msigdb/cards/GSE27786_LIN_NEG_VS_NKCELL_DN
Immunologic_signatures	GSE36392_MAC_VS_NEUTROPHIL_IL25_TREATED_LUNG_UP	200	38	9.63933e-07	3.58495e-05	BCL2L15:SH2D1B:JMJD4:TSNAX:UPF2:CHST15:NXF1:TBC1D10C:RPS25:C2CD5:RCBTB1:HERC1:SCAPER:MAPK8IP3:TLDC1:XAF1:CHRNB1:SUPT4H1:LIMD2:CCDC47:NT5C:SECTM1:KLF2:POU2F2:ZFP36L2:PDRG1:SLC35C2:RNF114:DSCR3:TCTA:LRIG1:FXR1:NOP16:HIST1H2BD:SRPK1:SAMD9L:ARFGEF1:GSDMD	http://www.gsea-msigdb.org/gsea/msigdb/cards/GSE36392_MAC_VS_NEUTROPHIL_IL25_TREATED_LUNG_UP
Immunologic_signatures	GSE32986_CURDLAN_HIGHDOSE_VS_GMCSF_AND_CURDLAN_HIGHDOSE_STIM_DC_DN	200	38	9.63933e-07	3.58495e-05	TNFRSF1B:RFX5:PTGS2:CDC42EP2:FCHSD2:RP11-307N16.6:SPATA13:GPR132:CIITA:DNAJA2:KCTD11:LIMD2:MOB3A:GADD45B:ICAM1:SLC44A2:JUNB:NFKBID:ZFP36:PPP1R15A:PPP6R1:IL1A:IL1B:UBE2F:SAMSN1:CCRL2:CXCL1:SUB1:PTGER4:IRF1:LCP2:RPS18:PRDM1:STX11:TAGAP:JAK2:SLC31A2:FNBP1:SLC2A6	http://www.gsea-msigdb.org/gsea/msigdb/cards/GSE32986_CURDLAN_HIGHDOSE_VS_GMCSF_AND_CURDLAN_HIGHDOSE_STIM_DC_DN
Immunologic_signatures	GSE2770_UNTREATED_VS_IL12_TREATED_ACT_CD4_TCELL_2H_UP	200	38	9.63933e-07	3.58495e-05	TSPAN2:S100A4:TAGLN2:PTGS2:CHI3L1:OAT:EIF4G2:LMO2:BEST1:BAD:NAP1L1:LIN7A:ZMYM2:SRSF5:ITPK1:ABHD2:MPG:KIAA0556:GAS7:FLII:STAT5B:TOB1:ST6GALNAC2:S1PR4:CEACAM4:HAT1:ATP5O:DGCR2:CBX7:PACSIN2:TATDN2:SCAP:UBA7:RPL29:MAN2B2:DOCK2:SRPK1:DCTN3	http://www.gsea-msigdb.org/gsea/msigdb/cards/GSE2770_UNTREATED_VS_IL12_TREATED_ACT_CD4_TCELL_2H_UP
GO_bp	GO_CHROMATIN_ASSEMBLY	158	34	1.73144e-07	3.63603e-05	SETSIP:HIST2H2BF:HIST2H4A:HIST2H2BD:HIST2H4B:HIST2H2BE:H2AFY2:H2AFX:HIST4H4:NAP1L1:STRA13:ASF1B:HAT1:H2BFS:CABIN1:KB-318B8.7:H1F0:SMARCA5:CENPK:HIST1H4B:HIST1H1T:HIST1H2BC:HIST1H2BD:HIST1H2BE:HIST1H4D:HIST1H2BF:HIST1H2BG:HIST1H3E:HIST1H3G:HIST1H2BI:HIST1H2BJ:HIST1H4I:HIST1H2BM:TSPYL5:ANP32B	http://www.gsea-msigdb.org/gsea/msigdb/cards/GO_CHROMATIN_ASSEMBLY
Curated_gene_sets	SPIELMAN_LYMPHOBLAST_EUROPEAN_VS_ASIAN_DN	587	84	4.65924e-07	3.6615e-05	RERE:THEMIS2:SFPQ:CSDE1:SLAMF1:SLAMF7:BTG2:HSPA14:PPP3CB:PTEN:GRK5:PTPRE:UBE2L6:BIRC2:YAF2:PRKAG1:CCT2:OAS3:OAS2:PRKAB1:TM9SF2:CDC16:KLHDC2:PPM1A:ATP6V1D:PNMA1:TMED3:CRK:DPH1:GOSR2:RIOK3:B4GALT6:ZNF24:EXOSC5:VRK3:ZNF264:BRE:MTIF2:UGP2:ACTR2:TGOLN2:NCK2:SF3B1:NDUFA10:ERGIC3:SON:ATP5O:DSCR3:PITPNB:APOL1:RAC2:ST13:MLH1:GOLGA4:NME6:PDCD10:PCYT1A:CD38:UBE2K:PDLIM5:UBE2D3:PDCD6:NDUFS4:SLC12A2:GRM6:ATXN…	http://www.gsea-msigdb.org/gsea/msigdb/cards/SPIELMAN_LYMPHOBLAST_EUROPEAN_VS_ASIAN_DN
Canonical_Pathways	REACTOME_RMTS_METHYLATE_HISTONE_ARGININES	76	21	5.2634e-07	3.73362e-05	HIST2H4A:HIST2H2AA3:HIST2H2AA4:HIST2H4B:HIST2H2AB:H2AFX:HIST4H4:SMARCC2:HIST1H4B:HIST1H4D:HIST1H3E:HIST1H3G:HIST1H2AG:HIST1H4I:HIST1H2AH:HIST1H2AI:HIST1H2AJ:HIST1H2AL:HIST1H2AM:ARID1B:SMARCD3:JAK2	http://www.gsea-msigdb.org/gsea/msigdb/cards/REACTOME_RMTS_METHYLATE_HISTONE_ARGININES
Chemical_and_Genetic_pertubation	SPIELMAN_LYMPHOBLAST_EUROPEAN_VS_ASIAN_DN	587	84	4.65924e-07	3.75239e-05	RERE:THEMIS2:SFPQ:CSDE1:SLAMF1:SLAMF7:BTG2:HSPA14:PPP3CB:PTEN:GRK5:PTPRE:UBE2L6:BIRC2:YAF2:PRKAG1:CCT2:OAS3:OAS2:PRKAB1:TM9SF2:CDC16:KLHDC2:PPM1A:ATP6V1D:PNMA1:TMED3:CRK:DPH1:GOSR2:RIOK3:B4GALT6:ZNF24:EXOSC5:VRK3:ZNF264:BRE:MTIF2:UGP2:ACTR2:TGOLN2:NCK2:SF3B1:NDUFA10:ERGIC3:SON:ATP5O:DSCR3:PITPNB:APOL1:RAC2:ST13:MLH1:GOLGA4:NME6:PDCD10:PCYT1A:CD38:UBE2K:PDLIM5:UBE2D3:PDCD6:NDUFS4:SLC12A2:GRM6:ATXN…	http://www.gsea-msigdb.org/gsea/msigdb/cards/SPIELMAN_LYMPHOBLAST_EUROPEAN_VS_ASIAN_DN
Curated_gene_sets	REACTOME_RNA_POLYMERASE_I_TRANSCRIPTION	108	26	4.86849e-07	3.77205e-05	HIST2H4A:HIST2H2AA3:HIST2H2AA4:HIST2H4B:HIST2H2BE:GTF2H1:H2AFX:HIST4H4:PTRF:MBD2:H2BFS:HIST1H4B:HIST1H2BC:HIST1H2BD:HIST1H2BE:HIST1H4D:HIST1H2BF:HIST1H2BG:HIST1H3E:HIST1H3G:HIST1H2BI:HIST1H2BJ:HIST1H4I:HIST1H2AJ:HIST1H2BM:GTF2H5:TBP	http://www.gsea-msigdb.org/gsea/msigdb/cards/REACTOME_RNA_POLYMERASE_I_TRANSCRIPTION
GO_bp	GO_MYELOID_LEUKOCYTE_MEDIATED_IMMUNITY	548	81	1.93526e-07	3.83935e-05	TNFRSF1B:PTAFR:AGL:LAMTOR2:MNDA:FCER1G:CHI3L1:ADAM8:RHOG:TBC1D10C:GAB2:CTSC:CBL:SLC2A3:PA2G4:ARHGAP9:CCT2:LTA4H:APAF1:RHOF:ATP11A:ACTR10:ATP6V1D:NPC2:CHRNB4:FES:DNASE1:LAT:MVP:ITGAL:PYCARD:ITGAX:CYBA:P2RX1:CCL3:RAB37:UNC13D:TTR:ELANE:LRG1:SLC44A2:GPI:TYROBP:CEACAM6:CEACAM3:CEACAM1:LAIR1:DDX1:RAB10:QPCT:ACTR2:SLC11A1:CAB39:SIRPB1:MAVS:ITGB2:RAC2:SYNGR1:ARSA:JAGN1:NIT2:DNAJC13:SPON2:CXCL1:LPCAT1:HE…	http://www.gsea-msigdb.org/gsea/msigdb/cards/GO_MYELOID_LEUKOCYTE_MEDIATED_IMMUNITY
GO_bp	GO_REGULATION_OF_CELL_DEATH	1697	199	1.96295e-07	3.83935e-05	MIR200B:TNFRSF4:TNFRSF1B:PRAMEF4:PRAMEF25:PAFAH2:RPS6KA1:IFI6:SFPQ:PLK3:MIR101-1:SERBP1:CTH:BCL2L15:NOTCH2:MNDA:FCER1G:PTGS2:MIR181B1:BTG2:MDM4:NUAK2:ITPKB:KMO:ITGB1:KCNMA1:PPIF:PTEN:TCTN3:GPAM:GRK5:ADAM8:IRF7:USP47:MADD:BAD:CFL1:FADD:ARHGEF17:ARRB1:CTSC:BIRC2:CARD17:HYOU1:CBL:NTF3:PHB2:YBX3:TM7SF3:ERBB3:PA2G4:DDIT3:KITLG:APAF1:CHST11:HCAR2:UFM1:TPT1:RIPK3:EGLN3:PNMA1:FOS:ACTC1:LTK:PML:AKAP13:TME…	http://www.gsea-msigdb.org/gsea/msigdb/cards/GO_REGULATION_OF_CELL_DEATH
GO_bp	GO_NEGATIVE_REGULATION_OF_VIRAL_PROCESS	97	25	1.98497e-07	3.83935e-05	TRIM62:TRIM8:IFITM3:TRIM21:TRIM5:OAS3:OASL:PML:CCL5:CCL3:ZFP36:RSAD2:STAT1:MAVS:APOBEC3A:APOBEC3G:FAM208A:TRIM27:SRPK1:SNX3:PARK2:SRPK2:ZC3HAV1:TRIM14:GSN	http://www.gsea-msigdb.org/gsea/msigdb/cards/GO_NEGATIVE_REGULATION_OF_VIRAL_PROCESS
Immunologic_signatures	GSE16450_CTRL_VS_IFNA_6H_STIM_IMMATURE_NEURON_CELL_LINE_DN	193	37	1.06226e-06	3.89122e-05	NBPF1:CAMSAP2:AHNAK:RARRES3:TBC1D10C:NUMA1:VAMP1:AP1G2:FAM219B:KIAA0430:NDE1:ORAI3:NLRC5:DPEP2:GRAP:NBR2:TBCD:MBP:S1PR4:ZFP36L2:MIAT:CYTH4:CBY1:CTNNB1:ARHGEF3:CCNG2:MAP3K1:PIK3R1:ADRB2:BTN3A1:BTN3A3:B3GALT4:GIMAP2:PCMTD1:NTNG2:P2RY8:GAB3	http://www.gsea-msigdb.org/gsea/msigdb/cards/GSE16450_CTRL_VS_IFNA_6H_STIM_IMMATURE_NEURON_CELL_LINE_DN
Immunologic_signatures	GSE37605_C57BL6_VS_NOD_FOXP3_FUSION_GFP_TREG_DN	193	37	1.06226e-06	3.89122e-05	PLK3:PTGS2:BTG2:NUAK2:CH25H:MS4A7:MRPL48:GAB2:FOS:JDP2:SNTB2:TMEM199:CCL3:TMEM106A:ELANE:JUNB:IER2:ZFP36:FOSL2:IL1A:CEBPB:CSNK1E:GTPBP1:CBX7:OXNAD1:CCRL2:MAPKAPK3:RAB43:MED28:PTGER4:SNX24:ATOX1:EDN1:GTF2H5:SERPINE1:CEBPD:ZFAND5	http://www.gsea-msigdb.org/gsea/msigdb/cards/GSE37605_C57BL6_VS_NOD_FOXP3_FUSION_GFP_TREG_DN
Canonical_Pathways	REACTOME_FORMATION_OF_THE_BETA_CATENIN:TCF_TRANSACTIVATING_COMPLEX	89	23	5.72093e-07	3.93135e-05	RUNX3:HIST2H4A:HIST2H2AA3:HIST2H2AA4:HIST2H4B:HIST2H2BE:H2AFX:HIST4H4:H2BFS:CTNNB1:HIST1H4B:HIST1H2BC:HIST1H2BD:HIST1H2BE:HIST1H4D:HIST1H2BF:HIST1H2BG:HIST1H3E:HIST1H3G:HIST1H2BI:HIST1H2BJ:HIST1H4I:HIST1H2AJ:HIST1H2BM	http://www.gsea-msigdb.org/gsea/msigdb/cards/REACTOME_FORMATION_OF_THE_BETA_CATENIN:TCF_TRANSACTIVATING_COMPLEX
Curated_gene_sets	ALTEMEIER_RESPONSE_TO_LPS_WITH_MECHANICAL_VENTILATION	122	28	5.16666e-07	3.94748e-05	CTPS1:GBP3:FCER1G:CH25H:IRF7:TRIM5:STAT2:OAS3:OAS2:HCAR2:GCH1:MT2A:CCL3:JUNB:CMPK2:IL1A:IL1B:IL1RN:IFIH1:STAT1:CSF2RB:CCRL2:LCP2:SERPINE1:SLC26A4:CEBPD:SLA:GK	http://www.gsea-msigdb.org/gsea/msigdb/cards/ALTEMEIER_RESPONSE_TO_LPS_WITH_MECHANICAL_VENTILATION
Curated_gene_sets	REACTOME_RMTS_METHYLATE_HISTONE_ARGININES	76	21	5.2634e-07	3.9663e-05	HIST2H4A:HIST2H2AA3:HIST2H2AA4:HIST2H4B:HIST2H2AB:H2AFX:HIST4H4:SMARCC2:HIST1H4B:HIST1H4D:HIST1H3E:HIST1H3G:HIST1H2AG:HIST1H4I:HIST1H2AH:HIST1H2AI:HIST1H2AJ:HIST1H2AL:HIST1H2AM:ARID1B:SMARCD3:JAK2	http://www.gsea-msigdb.org/gsea/msigdb/cards/REACTOME_RMTS_METHYLATE_HISTONE_ARGININES
GO_bp	GO_POSITIVE_REGULATION_OF_MOLECULAR_FUNCTION	1740	203	2.13583e-07	4.02522e-05	EPHB2:PTAFR:TRIM62:CTH:RHOC:LAMTOR2:XCL1:DHX9:CHI3L1:PFKFB2:ITGB1:PTEN:TRIM8:GSTO1:ADAM8:RHOG:TRIM21:TRIM34:TRIM5:MADD:BAD:CDC42EP2:TBC1D10C:FADD:KCNE3:ARRB1:PDGFD:TIRAP:WNK1:KCNA1:NTF3:PHB2:PRKAG1:ERBB3:PTGES3:ARHGAP9:DDIT3:CCT2:PPP1R12A:KITLG:APAF1:RASA3:RNF31:RIPK3:ARHGAP5:EGLN3:GCH1:CALM1:PPP1R14D:PML:CHRNA3:KIAA1199:AKAP13:MAPK8IP3:SLX4:EMP2:LAT:TBC1D10B:PYCARD:DNAJA2:ADCY7:AMFR:TERF2IP:CYBA…	http://www.gsea-msigdb.org/gsea/msigdb/cards/GO_POSITIVE_REGULATION_OF_MOLECULAR_FUNCTION
Canonical_Pathways	REACTOME_CYTOKINE_SIGNALING_IN_IMMUNE_SYSTEM	854	112	6.064e-07	4.04083e-05	TNFRSF4:TNFRSF14:TNFRSF1B:CDC42:RPS6KA1:IFI6:PTAFR:TRIM62:GBP3:LAMTOR2:PTGS2:PTPN7:ITGB1:TRIM8:GSTO1:IFITM3:IRF7:TRIM21:TRIM34:TRIM5:EIF4G2:UBE2L6:CFL1:ARRB1:GAB2:BIRC2:CBL:NANOG:DUSP16:ERBB3:STAT2:KITLG:OAS3:OAS2:RPLP0:OASL:KL:KBTBD7:RASA3:IRF9:SPTB:FOS:CALM1:IGHE:PML:CIITA:LAT:BOLA2:BOLA2B:ITGAX:MMP2:MT2A:PSMB10:CRK:XAF1:CCL5:CCL3:CCL3L3:ERBB2:NKIRAS2:STAT5B:IFI35:DUSP3:TNFSF14:ICAM1:JUNB:JAK3:…	http://www.gsea-msigdb.org/gsea/msigdb/cards/REACTOME_CYTOKINE_SIGNALING_IN_IMMUNE_SYSTEM
Chemical_and_Genetic_pertubation	ALTEMEIER_RESPONSE_TO_LPS_WITH_MECHANICAL_VENTILATION	122	28	5.16666e-07	4.06198e-05	CTPS1:GBP3:FCER1G:CH25H:IRF7:TRIM5:STAT2:OAS3:OAS2:HCAR2:GCH1:MT2A:CCL3:JUNB:CMPK2:IL1A:IL1B:IL1RN:IFIH1:STAT1:CSF2RB:CCRL2:LCP2:SERPINE1:SLC26A4:CEBPD:SLA:GK	http://www.gsea-msigdb.org/gsea/msigdb/cards/ALTEMEIER_RESPONSE_TO_LPS_WITH_MECHANICAL_VENTILATION
Reactome	REACTOME_MITOTIC_PROPHASE	140	30	9.83002e-07	4.09311e-05	HIST2H4A:HIST2H2AA3:HIST2H2AA4:HIST2H4B:HIST2H2BE:ENSA:NUMA1:H2AFX:HIST4H4:LEMD3:VRK1:PRKCA:LPIN2:NUP62:LPIN1:H2BFS:NCAPH2:HIST1H4B:HIST1H2BC:HIST1H2BD:HIST1H2BE:HIST1H4D:HIST1H2BF:HIST1H2BG:HIST1H3E:HIST1H3G:HIST1H2BI:HIST1H2BJ:HIST1H4I:HIST1H2AJ:HIST1H2BM	http://www.gsea-msigdb.org/gsea/msigdb/cards/REACTOME_MITOTIC_PROPHASE
Curated_gene_sets	REACTOME_FORMATION_OF_THE_BETA_CATENIN:TCF_TRANSACTIVATING_COMPLEX	89	23	5.72093e-07	4.25282e-05	RUNX3:HIST2H4A:HIST2H2AA3:HIST2H2AA4:HIST2H4B:HIST2H2BE:H2AFX:HIST4H4:H2BFS:CTNNB1:HIST1H4B:HIST1H2BC:HIST1H2BD:HIST1H2BE:HIST1H4D:HIST1H2BF:HIST1H2BG:HIST1H3E:HIST1H3G:HIST1H2BI:HIST1H2BJ:HIST1H4I:HIST1H2AJ:HIST1H2BM	http://www.gsea-msigdb.org/gsea/msigdb/cards/REACTOME_FORMATION_OF_THE_BETA_CATENIN:TCF_TRANSACTIVATING_COMPLEX
Canonical_Pathways	REACTOME_POSITIVE_EPIGENETIC_REGULATION_OF_RRNA_EXPRESSION	103	25	6.80258e-07	4.32973e-05	HIST2H4A:HIST2H2AA3:HIST2H2AA4:HIST2H4B:HIST2H2BE:H2AFX:HIST4H4:SF3B1:H2BFS:SMARCA5:DEK:HIST1H4B:HIST1H2BC:HIST1H2BD:HIST1H2BE:HIST1H4D:HIST1H2BF:HIST1H2BG:HIST1H3E:HIST1H3G:HIST1H2BI:HIST1H2BJ:HIST1H4I:HIST1H2AJ:HIST1H2BM:TBP	http://www.gsea-msigdb.org/gsea/msigdb/cards/REACTOME_POSITIVE_EPIGENETIC_REGULATION_OF_RRNA_EXPRESSION
Canonical_Pathways	REACTOME_EPIGENETIC_REGULATION_OF_GENE_EXPRESSION	145	31	6.89133e-07	4.32973e-05	HIST2H4A:HIST2H2AA3:HIST2H2AA4:HIST2H4B:HIST2H2BE:ARID4B:GTF2H1:H2AFX:HIST4H4:MBD2:UHRF1:SF3B1:H2BFS:SMARCA5:DEK:HIST1H4B:HIST1H2BC:HIST1H2BD:HIST1H2BE:HIST1H4D:HIST1H2BF:HIST1H2BG:HIST1H3E:HIST1H3G:HIST1H2BI:HIST1H2BJ:HIST1H4I:HIST1H2AJ:HIST1H2BM:PHF1:GTF2H5:TBP	http://www.gsea-msigdb.org/gsea/msigdb/cards/REACTOME_EPIGENETIC_REGULATION_OF_GENE_EXPRESSION
GO_bp	GO_CELL_KILLING	160	34	2.37566e-07	4.36527e-05	LCE3B:SLAMF7:XCL1:PPP3CB:BAD:FADD:CTSC:CLEC2A:RIPK3:DNASE1:EMP2:CRK:STAT5B:UNC13D:ELANE:ICAM1:CEBPG:TYROBP:RPS19:CEACAM1:NCR1:GNLY:BCL2L11:DEFB128:APOL1:HRG:F2RL1:HIST1H2BJ:HLA-G:HLA-A:HLA-E:MICB:DEFA6:DEFB103A	http://www.gsea-msigdb.org/gsea/msigdb/cards/GO_CELL_KILLING
Curated_gene_sets	REACTOME_CYTOKINE_SIGNALING_IN_IMMUNE_SYSTEM	854	112	6.064e-07	4.44774e-05	TNFRSF4:TNFRSF14:TNFRSF1B:CDC42:RPS6KA1:IFI6:PTAFR:TRIM62:GBP3:LAMTOR2:PTGS2:PTPN7:ITGB1:TRIM8:GSTO1:IFITM3:IRF7:TRIM21:TRIM34:TRIM5:EIF4G2:UBE2L6:CFL1:ARRB1:GAB2:BIRC2:CBL:NANOG:DUSP16:ERBB3:STAT2:KITLG:OAS3:OAS2:RPLP0:OASL:KL:KBTBD7:RASA3:IRF9:SPTB:FOS:CALM1:IGHE:PML:CIITA:LAT:BOLA2:BOLA2B:ITGAX:MMP2:MT2A:PSMB10:CRK:XAF1:CCL5:CCL3:CCL3L3:ERBB2:NKIRAS2:STAT5B:IFI35:DUSP3:TNFSF14:ICAM1:JUNB:JAK3:…	http://www.gsea-msigdb.org/gsea/msigdb/cards/REACTOME_CYTOKINE_SIGNALING_IN_IMMUNE_SYSTEM
GO_bp	GO_VIRAL_GENE_EXPRESSION	190	38	2.51235e-07	4.50385e-05	RPL22:TRIM62:RPS27:USF1:DHX9:TRIM8:IFITM3:TRIM21:RPS13:RPS25:PCBP2:RPLP0:DENR:RPS29:CCL5:CCL3:SUPT4H1:RPS28:ZFP36:RPS19:RPL18:NUP62:RPS5:RPL31:RPL32:RPL29:RPL34:CHD1:TRIM27:RPS18:RPS10:EIF3B:POLR2J:TRIM14:RPL12:CDK9:RPL36A:RPL10	http://www.gsea-msigdb.org/gsea/msigdb/cards/GO_VIRAL_GENE_EXPRESSION
Cancer_gene_neighborhoods	MORF_NPM1	162	34	3.23791e-07	4.60863e-05	RPL22:YBX1:RPS27:EIF4G2:RPS13:FAU:CFL1:RPS25:PHB2:STRAP:TUBA1B:PCBP2:CCT2:NAP1L1:RPLP0:TPT1:RPS29:RPS28:RPS19:RPL18:RPS5:RPL31:RPL32:RPL29:EIF4A2:CCNI:RPL34:HINT1:RPS18:RPS10:ANP32B:RPL12:SLC25A6:RPL36A	http://www.gsea-msigdb.org/gsea/msigdb/cards/MORF_NPM1
Curated_gene_sets	RATTENBACHER_BOUND_BY_CELF1	421	65	6.51021e-07	4.71219e-05	HIST2H2AA3:HIST2H2AA4:CELF2:PTPRE:GTF2H1:NUMA1:CLEC7A:TUBA1C:SCN8A:SPRYD4:UFM1:KBTBD7:LAT:SLC7A6OS:GID4:RFFL:ERN1:TBC1D16:PIEZO2:RNF138:MBP:LSM7:RPS28:JUNB:IER2:SMIM7:CEBPG:ZNF573:ADCK4:CEACAM6:SLC35F6:FOSL2:STRN:LINC00152:SLC38A11:HNRNPA3:EPHA4:ANKMY1:SLC4A11:SMOX:CSNK1E:GTPBP1:ST13:TTC38:RABL2B:TGM4:ABHD14B:LPP:MARCH1:LNPEP:LIX1:PPIC:AFF4:PPARGC1B:MIR146A:PSMG4:HIST1H2BI:ENPP1:IKZF1:PPP1R35:ATP…	http://www.gsea-msigdb.org/gsea/msigdb/cards/RATTENBACHER_BOUND_BY_CELF1
Canonical_Pathways	REACTOME_MEIOTIC_RECOMBINATION	84	22	7.8083e-07	4.76957e-05	HIST2H4A:HIST2H2AA3:HIST2H2AA4:HIST2H4B:HIST2H2BE:H2AFX:HIST4H4:H2BFS:MLH1:HIST1H4B:HIST1H2BC:HIST1H2BD:HIST1H2BE:HIST1H4D:HIST1H2BF:HIST1H2BG:HIST1H3E:HIST1H3G:HIST1H2BI:HIST1H2BJ:HIST1H4I:HIST1H2AJ:HIST1H2BM	http://www.gsea-msigdb.org/gsea/msigdb/cards/REACTOME_MEIOTIC_RECOMBINATION
Computational_gene_sets	MORF_NPM1	162	34	3.23791e-07	4.7808e-05	RPL22:YBX1:RPS27:EIF4G2:RPS13:FAU:CFL1:RPS25:PHB2:STRAP:TUBA1B:PCBP2:CCT2:NAP1L1:RPLP0:TPT1:RPS29:RPS28:RPS19:RPL18:RPS5:RPL31:RPL32:RPL29:EIF4A2:CCNI:RPL34:HINT1:RPS18:RPS10:ANP32B:RPL12:SLC25A6:RPL36A	http://www.gsea-msigdb.org/gsea/msigdb/cards/MORF_NPM1
Computational_gene_sets	MODULE_60	422	66	3.34322e-07	4.7808e-05	TNFRSF14:MTHFR:TNFRSF1B:ECE1:CD52:PLK3:NTNG1:HIST2H2BE:S100A4:FCER1G:UBE2L6:RARRES3:PLA2G16:TM7SF2:PTPRCAP:NNMT:KCNA5:SPTB:TJP1:ACTC1:MPG:MAPK8IP3:PKMYT1:CES1:PSMB10:CHRNB1:CCL5:IFI35:GNG7:S1PR4:ICAM3:JAK3:PSG7:APOC1:PPP1R15A:NKG7:LAIR1:VAMP5:FN1:COL6A2:DDT:MB:TST:RAC2:GTPBP1:PPP6R2:TYMP:OGG1:TRANK1:AMT:HYAL1:MAPKAPK3:TNNC1:HCLS1:BDH1:PDLIM5:JADE2:KIAA0141:GPX3:RGL2:POLR2J:SMARCD3:ROR2:TIMM17B:KD…	http://www.gsea-msigdb.org/gsea/msigdb/cards/MODULE_60
Cancer_modules	MODULE_60	422	66	3.34322e-07	4.80309e-05	TNFRSF14:MTHFR:TNFRSF1B:ECE1:CD52:PLK3:NTNG1:HIST2H2BE:S100A4:FCER1G:UBE2L6:RARRES3:PLA2G16:TM7SF2:PTPRCAP:NNMT:KCNA5:SPTB:TJP1:ACTC1:MPG:MAPK8IP3:PKMYT1:CES1:PSMB10:CHRNB1:CCL5:IFI35:GNG7:S1PR4:ICAM3:JAK3:PSG7:APOC1:PPP1R15A:NKG7:LAIR1:VAMP5:FN1:COL6A2:DDT:MB:TST:RAC2:GTPBP1:PPP6R2:TYMP:OGG1:TRANK1:AMT:HYAL1:MAPKAPK3:TNNC1:HCLS1:BDH1:PDLIM5:JADE2:KIAA0141:GPX3:RGL2:POLR2J:SMARCD3:ROR2:TIMM17B:KD…	http://www.gsea-msigdb.org/gsea/msigdb/cards/MODULE_60
Curated_gene_sets	REACTOME_POSITIVE_EPIGENETIC_REGULATION_OF_RRNA_EXPRESSION	103	25	6.80258e-07	4.85987e-05	HIST2H4A:HIST2H2AA3:HIST2H2AA4:HIST2H4B:HIST2H2BE:H2AFX:HIST4H4:SF3B1:H2BFS:SMARCA5:DEK:HIST1H4B:HIST1H2BC:HIST1H2BD:HIST1H2BE:HIST1H4D:HIST1H2BF:HIST1H2BG:HIST1H3E:HIST1H3G:HIST1H2BI:HIST1H2BJ:HIST1H4I:HIST1H2AJ:HIST1H2BM:TBP	http://www.gsea-msigdb.org/gsea/msigdb/cards/REACTOME_POSITIVE_EPIGENETIC_REGULATION_OF_RRNA_EXPRESSION
Curated_gene_sets	REACTOME_EPIGENETIC_REGULATION_OF_GENE_EXPRESSION	145	31	6.89133e-07	4.86016e-05	HIST2H4A:HIST2H2AA3:HIST2H2AA4:HIST2H4B:HIST2H2BE:ARID4B:GTF2H1:H2AFX:HIST4H4:MBD2:UHRF1:SF3B1:H2BFS:SMARCA5:DEK:HIST1H4B:HIST1H2BC:HIST1H2BD:HIST1H2BE:HIST1H4D:HIST1H2BF:HIST1H2BG:HIST1H3E:HIST1H3G:HIST1H2BI:HIST1H2BJ:HIST1H4I:HIST1H2AJ:HIST1H2BM:PHF1:GTF2H5:TBP	http://www.gsea-msigdb.org/gsea/msigdb/cards/REACTOME_EPIGENETIC_REGULATION_OF_GENE_EXPRESSION
Chemical_and_Genetic_pertubation	RATTENBACHER_BOUND_BY_CELF1	421	65	6.51021e-07	4.99924e-05	HIST2H2AA3:HIST2H2AA4:CELF2:PTPRE:GTF2H1:NUMA1:CLEC7A:TUBA1C:SCN8A:SPRYD4:UFM1:KBTBD7:LAT:SLC7A6OS:GID4:RFFL:ERN1:TBC1D16:PIEZO2:RNF138:MBP:LSM7:RPS28:JUNB:IER2:SMIM7:CEBPG:ZNF573:ADCK4:CEACAM6:SLC35F6:FOSL2:STRN:LINC00152:SLC38A11:HNRNPA3:EPHA4:ANKMY1:SLC4A11:SMOX:CSNK1E:GTPBP1:ST13:TTC38:RABL2B:TGM4:ABHD14B:LPP:MARCH1:LNPEP:LIX1:PPIC:AFF4:PPARGC1B:MIR146A:PSMG4:HIST1H2BI:ENPP1:IKZF1:PPP1R35:ATP…	http://www.gsea-msigdb.org/gsea/msigdb/cards/RATTENBACHER_BOUND_BY_CELF1
Immunologic_signatures	GSE21360_NAIVE_VS_PRIMARY_MEMORY_CD8_TCELL_DN	195	37	1.37597e-06	5.00277e-05	CNR2:HIST2H4A:MYOF:TRIM5:UBE2L6:AHNAK:NUMA1:LPAR5:CLEC7A:KITLG:PLXNC1:ARL11:GNG2:NPC2:ADSSL1:FMN1:ADCY7:RAI1:STARD3:PLEKHM1:CD300LF:CYTH1:TBC1D16:MBP:TYROBP:APOC1:RSAD2:ZFP36L2:NCK2:IQSEC1:SLC9A9:HEXB:GPX3:RGL2:SAMD9L:LRP12:GLA	http://www.gsea-msigdb.org/gsea/msigdb/cards/GSE21360_NAIVE_VS_PRIMARY_MEMORY_CD8_TCELL_DN
Curated_gene_sets	REACTOME_MEIOTIC_RECOMBINATION	84	22	7.8083e-07	5.43715e-05	HIST2H4A:HIST2H2AA3:HIST2H2AA4:HIST2H4B:HIST2H2BE:H2AFX:HIST4H4:H2BFS:MLH1:HIST1H4B:HIST1H2BC:HIST1H2BD:HIST1H2BE:HIST1H4D:HIST1H2BF:HIST1H2BG:HIST1H3E:HIST1H3G:HIST1H2BI:HIST1H2BJ:HIST1H4I:HIST1H2AJ:HIST1H2BM	http://www.gsea-msigdb.org/gsea/msigdb/cards/REACTOME_MEIOTIC_RECOMBINATION
GO_bp	GO_APOPTOTIC_PROCESS	1956	223	3.11669e-07	5.45422e-05	MIR200B:TNFRSF4:TNFRSF1B:PRAMEF4:PRAMEF25:PAFAH2:RPS6KA1:IFI6:SFPQ:PLK3:SERBP1:CTH:MAGI3:BCL2L15:NOTCH2:MNDA:FCER1G:PTGS2:MIR181B1:CHI3L1:BTG2:MDM4:NUAK2:ITPKB:ITGB1:CUL2:KCNMA1:PPIF:PTEN:TCTN3:SFRP5:GPAM:GRK5:TIAL1:ADAM8:IRF7:TAF10:USP47:MADD:BAD:CFL1:FADD:ARHGEF17:ARRB1:CTSC:BIRC2:CARD17:HYOU1:CBL:NTF3:PHB2:YBX3:ETV6:ERBB3:PA2G4:DDIT3:KITLG:APAF1:CHST11:TCHP:HCAR2:UFM1:TPT1:RIPK3:G2E3:EGLN3:PNM…	http://www.gsea-msigdb.org/gsea/msigdb/cards/GO_APOPTOTIC_PROCESS
Immunologic_signatures	GSE7509_UNSTIM_VS_IFNA_STIM_IMMATURE_DC_DN	188	36	1.51729e-06	5.47571e-05	TNFRSF14:SDC3:DPYD:SLAMF7:MIR181B1:TRIM5:AHNAK:BATF2:UNC93B1:PDGFD:OAS3:SLC28A2:CIITA:KIAA0556:ITGAL:NLRC5:PSMB10:XAF1:LPIN2:ICAM1:PPP6R1:SP110:GRAP2:CCRL2:KLHL6:IRF1:PSMB9:PRDM1:STX11:NOD1:SAMD9L:SEMA4D:TRIM14:SLC2A6:NOTCH1:SLC7A3	http://www.gsea-msigdb.org/gsea/msigdb/cards/GSE7509_UNSTIM_VS_IFNA_STIM_IMMATURE_DC_DN
Immunologic_signatures	GSE34205_HEALTHY_VS_FLU_INF_INFANT_PBMC_UP	196	37	1.56323e-06	5.60004e-05	FCER1A:CBL:ARHGAP9:NAP1L1:CLLU1:TPT1:COMMD6:PPP1R3E:SNHG10:YY1:CIITA:ORAI3:GID4:KDM4B:FBL:RPL18:ZNF264:RPS5:RPL31:ERGIC3:CBX7:ST13:RPL32:ULK4:LINC00877:ERBB2IP:GALNT10:TRIM27:HLA-DPB1:RPS18:RPS10:TMED4:KCTD7:SNAI2:SLC25A6:MMGT1:RPL10	http://www.gsea-msigdb.org/gsea/msigdb/cards/GSE34205_HEALTHY_VS_FLU_INF_INFANT_PBMC_UP
Curated_gene_sets	GOBERT_OLIGODENDROCYTE_DIFFERENTIATION_DN	1064	133	8.17258e-07	5.61967e-05	FBXO6:MYCBP:PLK3:SERBP1:TSPAN2:HIST2H2AA3:HIST2H2AA4:PRUNE:RFX5:SNAPIN:CAMSAP2:SHISA4:SORBS1:HTRA1:FAM53B:PTPRE:TMEM80:RHOG:PTPRCAP:DDX25:JAM3:NINJ2:KCNA1:TM7SF3:CELA1:SCN8A:FAM19A2:PLXNC1:CHPT1:KATNAL1:ARHGAP5:NPC2:FOS:CCNDBP1:SCAMP2:MAPK8IP3:CORO7:NMRAL1:KIAA0430:KCTD13:PLLP:GINS3:GAS7:RFFL:CCL5:CNP:BCAS3:PRKCA:CYTH1:TBC1D16:ABHD3:ZNF24:MBP:ABCA7:GADD45B:GNG7:ARMC6:ZNF429:ADCK4:ERCC1:WDR35:KLHL…	http://www.gsea-msigdb.org/gsea/msigdb/cards/GOBERT_OLIGODENDROCYTE_DIFFERENTIATION_DN
Reactome	REACTOME_POST_TRANSLATIONAL_PROTEIN_MODIFICATION	1427	168	1.40517e-06	5.69283e-05	PEX14:FBXO44:FBXO6:USP48:CD52:DHDDS:ST3GAL3:ALG14:NTNG1:HIST2H2BF:HIST2H4A:HIST2H2AA3:HIST2H2AA4:HIST2H4B:HIST2H2BE:HIST2H2AB:DPM3:PIGM:PIGC:MDM4:CNIH3:CUL2:PTEN:ZRANB1:FUOM:MUC5AC:TAF10:USP47:TMEM132A:NEU3:ARRB1:CTSC:BIRC2:PLET1:HIST4H4:ASB8:TUBA1B:TUBA1A:TUBA1C:USP15:WSB2:KBTBD7:COMMD6:UGGT2:ACTR10:SPTB:DCAF5:CALM1:ASB2:YY1:DPH6:THSD4:PML:TMED3:MSLN:SPSB3:RAB26:PRSS21:PMM2:DCTN5:AMFR:PSMB10:ST3…	http://www.gsea-msigdb.org/gsea/msigdb/cards/REACTOME_POST_TRANSLATIONAL_PROTEIN_MODIFICATION
GO_bp	GO_NEGATIVE_REGULATION_OF_MULTI_ORGANISM_PROCESS	177	36	3.34256e-07	5.71344e-05	TRIM62:TRIM8:HTRA1:IFITM3:TRIM21:TRIM5:NLRX1:TIRAP:PCBP2:OAS3:OASL:PML:CCL5:CCL3:RIOK3:ELANE:ZFP36:CARD8:SIGLEC11:RSAD2:STAT1:MAVS:UFD1L:APOBEC3A:APOBEC3G:FAM208A:TRIM27:MICB:SRPK1:SNX3:PARK2:SRPK2:ZC3HAV1:TRIM14:GSN:TSPAN6	http://www.gsea-msigdb.org/gsea/msigdb/cards/GO_NEGATIVE_REGULATION_OF_MULTI_ORGANISM_PROCESS
Canonical_Pathways	REACTOME_MITOTIC_PROPHASE	140	30	9.83002e-07	5.84222e-05	HIST2H4A:HIST2H2AA3:HIST2H2AA4:HIST2H4B:HIST2H2BE:ENSA:NUMA1:H2AFX:HIST4H4:LEMD3:VRK1:PRKCA:LPIN2:NUP62:LPIN1:H2BFS:NCAPH2:HIST1H4B:HIST1H2BC:HIST1H2BD:HIST1H2BE:HIST1H4D:HIST1H2BF:HIST1H2BG:HIST1H3E:HIST1H3G:HIST1H2BI:HIST1H2BJ:HIST1H4I:HIST1H2AJ:HIST1H2BM	http://www.gsea-msigdb.org/gsea/msigdb/cards/REACTOME_MITOTIC_PROPHASE
Immunologic_signatures	GSE3720_UNSTIM_VS_LPS_STIM_VD2_GAMMADELTA_TCELL_UP	181	35	1.66658e-06	5.9267e-05	PUSL1:RPL22:AADACL4:RCSD1:PIP4K2A:TRIM21:FCHSD2:HIST4H4:SPRYD4:CCT2:RPLP0:BOLA2:ITGAX:ZNRF1:GRAP:BCAS3:RNF138:ME2:HSH2D:RPS19:RPL18:TMSB10:RPL32:VIPR1:RPL29:RTP4:F2RL1:NOP16:ZSCAN12:RPS10:PPP1R35:PDLIM2:RPL12:RPL36A:DKC1	http://www.gsea-msigdb.org/gsea/msigdb/cards/GSE3720_UNSTIM_VS_LPS_STIM_VD2_GAMMADELTA_TCELL_UP
Reactome	REACTOME_SIGNALING_BY_RHO_GTPASES	449	67	1.51613e-06	5.98072e-05	CDC42:KIF2C:RHOC:HIST2H4A:HIST2H2AA3:HIST2H2AA4:HIST2H4B:HIST2H2BE:RPS27:AHCTF1:ITGB1:RHOG:CFL1:ARHGEF17:H2AFX:HIST4H4:TUBA1B:TUBA1A:TUBA1C:FMNL3:ARHGAP9:PPP1R12A:RHOF:ARHGAP5:CALM1:ZWILCH:AKAP13:NDE1:CYBA:TAX1BP3:MYH10:PRKCA:ACTR2:ARHGAP25:ARHGEF4:SPC25:PREX1:H2BFS:RAC2:CLASP2:CTNNB1:ARHGEF3:PFN2:FAM13A:CENPK:HIST1H4B:HIST1H2BC:HIST1H2BD:HIST1H2BE:HIST1H4D:HIST1H2BF:HIST1H2BG:HIST1H3E:HIST1H3G:H…	http://www.gsea-msigdb.org/gsea/msigdb/cards/REACTOME_SIGNALING_BY_RHO_GTPASES
GO_bp	GO_POSITIVE_REGULATION_OF_CELL_ADHESION	397	63	3.64705e-07	6.09223e-05	TNFRSF14:CDC42:RUNX3:PTAFR:XCL1:ITPKB:ZMIZ1:GPAM:ADAM8:BAD:FADD:ETS1:MIP:RNASE10:FMN1:EMP2:PYCARD:CDH13:CRK:TMEM102:FLOT2:CCL5:ERBB2:STAT5B:PRKCA:UNC13D:ELANE:TNFSF14:ICAM1:JAK3:NFKBID:CEACAM6:MAP4K4:NCK2:IL1B:EPB41L5:ITGA6:FN1:SIRPB1:PREX1:CASS4:PPM1F:GRAP2:HYAL1:HRG:HES1:DMP1:PIK3R1:ADAM19:NEDD9:BTN2A2:HLA-G:HLA-E:HLA-DPA1:HLA-DPB1:PODXL:PTK2B:ADAM9:JAK2:CD274:PDCD1LG2:SASH3:FLNA	http://www.gsea-msigdb.org/gsea/msigdb/cards/GO_POSITIVE_REGULATION_OF_CELL_ADHESION
Chemical_and_Genetic_pertubation	GOBERT_OLIGODENDROCYTE_DIFFERENTIATION_DN	1064	133	8.17258e-07	6.13315e-05	FBXO6:MYCBP:PLK3:SERBP1:TSPAN2:HIST2H2AA3:HIST2H2AA4:PRUNE:RFX5:SNAPIN:CAMSAP2:SHISA4:SORBS1:HTRA1:FAM53B:PTPRE:TMEM80:RHOG:PTPRCAP:DDX25:JAM3:NINJ2:KCNA1:TM7SF3:CELA1:SCN8A:FAM19A2:PLXNC1:CHPT1:KATNAL1:ARHGAP5:NPC2:FOS:CCNDBP1:SCAMP2:MAPK8IP3:CORO7:NMRAL1:KIAA0430:KCTD13:PLLP:GINS3:GAS7:RFFL:CCL5:CNP:BCAS3:PRKCA:CYTH1:TBC1D16:ABHD3:ZNF24:MBP:ABCA7:GADD45B:GNG7:ARMC6:ZNF429:ADCK4:ERCC1:WDR35:KLHL…	http://www.gsea-msigdb.org/gsea/msigdb/cards/GOBERT_OLIGODENDROCYTE_DIFFERENTIATION_DN
GO_cc	GO_CELL_SUBSTRATE_JUNCTION	409	64	4.9077e-07	6.14076e-05	RPL22:CDC42:PRUNE:ITGB1:SORBS1:RHOG:RPS13:AHNAK:CFL1:REXO2:HYOU1:CBL:PCBP2:PPP1R12A:RPLP0:RPS29:ACTC1:PPIB:FES:SNTB2:CDH13:CYBA:FLII:FLOT2:LASP1:PIP5K1C:ICAM1:RPS19:RPL18:RPS5:RAB10:EHD3:ACTR2:RPL31:MAP4K4:EPB41L5:ITGA6:CASS4:ITGB2:RAC2:PACSIN2:PARVG:CLASP2:CTNNB1:LPP:PALLD:ERBB2IP:PDLIM7:NEDD9:HSPA1B:RPS18:RPS10:ITGB8:LIMK1:DLC1:PTK2B:ADAM9:SNTB1:PTK2:JAK2:GSN:RPL12:AIF1L:FLNA	http://www.gsea-msigdb.org/gsea/msigdb/cards/GO_CELL_SUBSTRATE_JUNCTION
Immunologic_signatures	GSE12366_GC_VS_MEMORY_BCELL_DN	197	37	1.7739e-06	6.21757e-05	MIR101-1:NOTCH2:CD48:FCGR2C:TAF5L:ITGB1:ZMIZ1:PGM2L1:JAM3:LEMD3:PLXNC1:OAS3:ITPK1:STARD5:CTNS:RAB37:S1PR4:ZBTB7A:KLF2:ZNF264:ZNF419:SH3YL1:ZFP36L2:SERTAD2:ARHGAP25:TGOLN2:STAT1:PARVG:CRTAP:EIF4A2:MAP3K1:CHD1:GALNT10:ATXN1:HCP5:SRPK2:CLIC3	http://www.gsea-msigdb.org/gsea/msigdb/cards/GSE12366_GC_VS_MEMORY_BCELL_DN
Immunologic_signatures	GSE13485_DAY3_VS_DAY7_YF17D_VACCINE_PBMC_DN	197	37	1.7739e-06	6.21757e-05	IFI6:KIF2C:HIST2H2BE:IFITM3:IRF7:UBE2L6:KITLG:OAS3:OAS2:OASL:GCH1:EIF2B2:MSLN:XAF1:GADD45B:MVB12A:CMPK2:RSAD2:IL1RN:IFIH1:SPC25:STAT1:SP110:SMOX:ZBP1:APOL6:APOBEC3A:RTP4:CD38:DDX60L:HIST1H2BJ:HIST1H2AI:HIST1H2AM:SAMD9L:SNTB1:JAK2:TOR1B	http://www.gsea-msigdb.org/gsea/msigdb/cards/GSE13485_DAY3_VS_DAY7_YF17D_VACCINE_PBMC_DN
Reactome	REACTOME_CHROMOSOME_MAINTENANCE	108	25	1.74392e-06	6.64788e-05	HIST2H4A:HIST2H2AA3:HIST2H2AA4:HIST2H4B:HIST2H2BE:POLD4:H2AFX:HIST4H4:TERF2IP:STRA13:H2BFS:SMARCA5:CENPK:HIST1H4B:HIST1H2BC:HIST1H2BD:HIST1H2BE:HIST1H4D:HIST1H2BF:HIST1H2BG:HIST1H2BI:HIST1H2BJ:HIST1H4I:HIST1H2AJ:HIST1H2BM:DKC1	http://www.gsea-msigdb.org/gsea/msigdb/cards/REACTOME_CHROMOSOME_MAINTENANCE
Reactome	REACTOME_RHO_GTPASE_EFFECTORS	320	52	1.79446e-06	6.64788e-05	CDC42:KIF2C:RHOC:HIST2H4A:HIST2H2AA3:HIST2H2AA4:HIST2H4B:HIST2H2BE:RPS27:AHCTF1:ITGB1:RHOG:CFL1:H2AFX:HIST4H4:TUBA1B:TUBA1A:TUBA1C:FMNL3:PPP1R12A:CALM1:ZWILCH:NDE1:CYBA:TAX1BP3:MYH10:PRKCA:ACTR2:SPC25:H2BFS:RAC2:CLASP2:CTNNB1:PFN2:CENPK:HIST1H4B:HIST1H2BC:HIST1H2BD:HIST1H2BE:HIST1H4D:HIST1H2BF:HIST1H2BG:HIST1H3E:HIST1H3G:HIST1H2BI:HIST1H2BJ:HIST1H4I:HIST1H2AJ:HIST1H2BM:KLC4:LIMK1:PTK2:FLNA	http://www.gsea-msigdb.org/gsea/msigdb/cards/REACTOME_RHO_GTPASE_EFFECTORS
Reactome	REACTOME_DEVELOPMENTAL_BIOLOGY	1100	135	1.8183e-06	6.64788e-05	RPL22:CDC42:EPHB2:RPS6KA1:MED18:RHOC:HIST2H4A:HIST2H2AA3:HIST2H2AA4:HIST2H4B:HIST2H2BE:LCE3B:LCE1C:LCE1B:RPS27:UPF2:ITGB1:CUL2:PPP3CB:SLIT1:KRTAP5-2:RPS13:FAU:CFL1:GAB2:RPS25:H2AFX:ROBO3:NANOG:HIST4H4:TUBA1B:TUBA1A:TUBA1C:SCN8A:KRT86:KRT84:PLXNC1:RPLP0:RPS29:SPTB:YY1:PML:FES:GSPT1:MMP2:PSMB10:MED11:MYH10:ERBB2:KRTAP4-11:KRTAP4-3:KRT35:ADAM11:PRKCA:MYL12A:GATA6:MED16:TCF3:PIP5K1C:RPS28:PSENEN:TYRO…	http://www.gsea-msigdb.org/gsea/msigdb/cards/REACTOME_DEVELOPMENTAL_BIOLOGY
Curated_gene_sets	REACTOME_MITOTIC_PROPHASE	140	30	9.83002e-07	6.67592e-05	HIST2H4A:HIST2H2AA3:HIST2H2AA4:HIST2H4B:HIST2H2BE:ENSA:NUMA1:H2AFX:HIST4H4:LEMD3:VRK1:PRKCA:LPIN2:NUP62:LPIN1:H2BFS:NCAPH2:HIST1H4B:HIST1H2BC:HIST1H2BD:HIST1H2BE:HIST1H4D:HIST1H2BF:HIST1H2BG:HIST1H3E:HIST1H3G:HIST1H2BI:HIST1H2BJ:HIST1H4I:HIST1H2AJ:HIST1H2BM	http://www.gsea-msigdb.org/gsea/msigdb/cards/REACTOME_MITOTIC_PROPHASE
GO_bp	GO_LEUKOCYTE_MEDIATED_IMMUNITY	857	113	4.13285e-07	6.75033e-05	TNFRSF1B:PTAFR:AGL:LAMTOR2:MNDA:SLAMF7:FCER1G:SH2D1B:XCL1:CHI3L1:PPP3CB:ADAM8:IRF7:RHOG:TBC1D10C:FADD:GAB2:CTSC:CBL:C1RL:SLC2A3:CLEC2A:KLRD1:PA2G4:ARHGAP9:CCT2:LTA4H:APAF1:RHOF:ATP11A:RIPK3:ACTR10:ATP6V1D:NPC2:IGHE:CHRNB4:FES:DNASE1:EMP2:LAT:MVP:ITGAL:PYCARD:ITGAX:CYBA:CRK:P2RX1:CCL3:STAT5B:RAB37:UNC13D:TTR:ELANE:LRG1:ICAM1:SLC44A2:JAK3:CEBPG:GPI:TYROBP:CEACAM6:CEACAM3:POU2F2:CEACAM1:ERCC1:LAIR1:…	http://www.gsea-msigdb.org/gsea/msigdb/cards/GO_LEUKOCYTE_MEDIATED_IMMUNITY
Reactome	REACTOME_NONHOMOLOGOUS_END_JOINING_NHEJ	69	19	1.91524e-06	6.83557e-05	HIST2H4A:HIST2H4B:HIST2H2BE:H2AFX:HIST4H4:BRE:H2BFS:HIST1H4B:HIST1H2BC:HIST1H2BD:HIST1H2BE:HIST1H4D:HIST1H2BF:HIST1H2BG:HIST1H2BI:HIST1H2BJ:HIST1H4I:HIST1H2BM:POLM	http://www.gsea-msigdb.org/gsea/msigdb/cards/REACTOME_NONHOMOLOGOUS_END_JOINING_NHEJ
Immunologic_signatures	GSE22140_HEALTHY_VS_ARTHRITIC_MOUSE_CD4_TCELL_UP	198	37	2.01062e-06	6.85017e-05	CD52:SDC3:MYCBP:CHI3L1:FAM53B:ADAM8:TAF10:RARRES3:BLOC1S1:LTA4H:HCAR3:SPN:ITGAL:PSMB10:FLOT2:TNFSF14:PNPLA6:JUNB:IER2:ZNF473:VAMP5:SIRPB1:ATP5O:ITGB2:PPM1F:TYMP:TRANK1:MASP1:HES1:BTN3A3:HCP5:PSMB9:MEA1:VOPP1:SRPK2:PTK2B:GGH	http://www.gsea-msigdb.org/gsea/msigdb/cards/GSE22140_HEALTHY_VS_ARTHRITIC_MOUSE_CD4_TCELL_UP
Immunologic_signatures	GSE26495_NAIVE_VS_PD1HIGH_CD8_TCELL_DN	198	37	2.01062e-06	6.85017e-05	TNFRSF1B:RUNX3:SESN2:S100A4:SLAMF7:ADAM8:PRR5L:AHNAK:PLA2G16:CTSC:PDGFD:KLRD1:CHST11:SH2B3:WSB2:KATNAL1:PIF1:ITGAL:SNTB2:CCL5:ERN1:NKG7:ARHGAP25:LINC00152:ZEB2:SP140:MIAT:APOBEC3G:TTC38:SERPINI1:LPP:LPCAT1:ADRB2:NEDD9:GFOD1:ATXN1:GAB3	http://www.gsea-msigdb.org/gsea/msigdb/cards/GSE26495_NAIVE_VS_PD1HIGH_CD8_TCELL_DN
Immunologic_signatures	GSE7548_DAY7_VS_DAY28_PCC_IMMUNIZATION_CD4_TCELL_DN	198	37	2.01062e-06	6.85017e-05	YBX1:HIST2H2BE:CHI3L1:FAM53B:TAF10:NXF1:RARRES3:VRK1:MT1E:MT1A:MT1F:PSMB10:SNTB2:FLOT2:POLRMT:LSM7:IER2:CEBPG:ZFP36L2:VAMP5:COX5B:SIK1:ITGB2:POLDIP3:TRANK1:UBA7:BTN3A2:BTN3A1:BTN3A3:HLA-G:PSMB9:HLA-DPA1:BAK1:GCLC:ME1:SNX3:VPS41	http://www.gsea-msigdb.org/gsea/msigdb/cards/GSE7548_DAY7_VS_DAY28_PCC_IMMUNIZATION_CD4_TCELL_DN
Immunologic_signatures	GSE13484_3H_UNSTIM_VS_YF17D_VACCINE_STIM_PBMC_DN	198	37	2.01062e-06	6.85017e-05	TNFRSF4:PTGS2:KMO:TRIM5:UBE2L6:MPZL2:USP15:TRAFD1:OAS2:OASL:HCAR3:IRF9:MT2A:MT1E:XAF1:IFI35:KCNJ2:ADCYAP1:LPIN2:GATA6:ICAM1:IER2:ARID5A:IL1A:RBCK1:EPB41L1:APOL1:APOBEC3A:TRANK1:UBA7:ADAM19:BAK1:ETV7:FGD2:CHST12:ZC3HAV1:JAK2	http://www.gsea-msigdb.org/gsea/msigdb/cards/GSE13484_3H_UNSTIM_VS_YF17D_VACCINE_STIM_PBMC_DN
GO_bp	GO_T_CELL_PROLIFERATION	179	36	4.45458e-07	7.11765e-05	TNFRSF4:TNFRSF14:TNFRSF1B:CTPS1:XCL1:PPP3CB:GPAM:FADD:RIPK3:SPN:PYCARD:PSMB10:CCL5:ERBB2:STAT5B:TNFSF14:JAK3:NCK2:IL1B:SLC11A1:CEBPB:RAC2:CTNNB1:HES1:PDE5A:IRF1:DOCK2:BTN2A2:BTN3A1:HLA-G:HLA-E:HLA-DPA1:HLA-DPB1:CD274:PDCD1LG2:SASH3	http://www.gsea-msigdb.org/gsea/msigdb/cards/GO_T_CELL_PROLIFERATION
GO_cc	GO_VACUOLE	760	102	6.59696e-07	7.33728e-05	ECE1:SDC3:SZT2:SNAPIN:LAMTOR2:MNDA:PIP4K2A:NRBF2:TIAL1:ADAM8:IFITM3:CHID1:TRIM21:TMEM138:AHNAK:AP5B1:CTSW:UNC93B1:ARRB1:CTSC:CBL:BLOC1S1:PA2G4:CCT2:ATP11A:ACTR10:ATP6V1D:ZFYVE26:NPC2:SPPL2A:HEXA:WASH3P:LAT:DOC2A:PYCARD:MT1X:TMEM208:ZNRF1:TLDC1:CTNS:ANKFY1:TMEM199:STARD3:PLEKHM1:TOM1L1:ARSG:RAB37:UNC13D:SGSH:RPTOR:TTR:ELANE:SLC44A2:KXD1:PLEKHF1:CEACAM6:SLC35F6:ATRAID:SLC30A3:ACTR2:GNLY:IL1B:SLC11A…	http://www.gsea-msigdb.org/gsea/msigdb/cards/GO_VACUOLE
Immunologic_signatures	GSE11864_CSF1_PAM3CYS_VS_CSF1_IFNG_PAM3CYS_IN_MAC_DN	191	36	2.23113e-06	7.49343e-05	GBP3:FCGR2C:SFT2D2:TRIM8:GSTO1:CTSC:TUBA1B:FAM19A2:OASL:SFTA3:SPPL2A:ITGAL:SNTB2:CHST4:CDH13:CBFA2T3:SECTM1:CEBPG:SERTAD3:VAMP5:IFIH1:DHRS9:CSF2RB:APOBEC3A:PARVG:TRANK1:ARHGEF3:EDN1:HLA-A:LY6G6E:AKIRIN2:CREB5:SH2B2:TMEM140:JAK2:PDCD1LG2	http://www.gsea-msigdb.org/gsea/msigdb/cards/GSE11864_CSF1_PAM3CYS_VS_CSF1_IFNG_PAM3CYS_IN_MAC_DN
Immunologic_signatures	GSE1460_CD4_THYMOCYTE_VS_NAIVE_CD4_TCELL_ADULT_BLOOD_DN	199	37	2.27633e-06	7.49343e-05	MST1L:S100A4:CD48:ADAM8:PEX16:AHNAK:FAU:REXO2:C1RL:LTA4H:NPC2:SPSB3:MVP:PRKCA:KLF2:NCK2:DHRS9:DDT:APOL3:APOL2:CBY1:CBX6:ST13:PPP6R2:RPL32:IQSEC1:NPRL2:LRIG1:NIT2:BTN3A3:NOD1:TMEM140:CREB3L2:GSTK1:TOPORS-AS1:ATP6V1G1:RPL10	http://www.gsea-msigdb.org/gsea/msigdb/cards/GSE1460_CD4_THYMOCYTE_VS_NAIVE_CD4_TCELL_ADULT_BLOOD_DN
Immunologic_signatures	GSE29618_PDC_VS_MDC_DN	199	37	2.27633e-06	7.49343e-05	YBX1:DPYD:S100A4:MNDA:FCGR2C:PTGS2:PPIF:ADAM8:IFITM3:RHOG:LMO2:RARRES3:ARRB1:SLC2A3:CLEC7A:YBX3:TUBA1A:BLOC1S1:PLXNC1:APAF1:OAS3:ITPK1:CIITA:ITGAX:XAF1:GAS7:LIMD2:ICAM3:JUNB:TMSB10:IL1RN:ITGB2:APOL3:PTGER4:STX11:CREB5:CEBPD	http://www.gsea-msigdb.org/gsea/msigdb/cards/GSE29618_PDC_VS_MDC_DN
Immunologic_signatures	GSE10325_CD4_TCELL_VS_LUPUS_CD4_TCELL_DN	199	37	2.27633e-06	7.49343e-05	IFI6:HNRNPA3P1:PPIF:IRF7:TRIM21:UBE2L6:YBX3:TRAFD1:OAS3:OAS2:WSB2:OASL:GCH1:MT2A:MT1E:MT1F:MT1H:MT1X:XAF1:IFI35:ME2:CEACAM1:RSAD2:RASGRP3:TMSB10:IFIH1:STAT1:SP110:RBCK1:ZNF334:APOL1:ARHGEF3:RTP4:PCYT1A:PSMB9:ICA1:ATP5J2	http://www.gsea-msigdb.org/gsea/msigdb/cards/GSE10325_CD4_TCELL_VS_LUPUS_CD4_TCELL_DN
Immunologic_signatures	GSE2405_S_AUREUS_VS_A_PHAGOCYTOPHILUM_NEUTROPHIL_DN	199	37	2.27633e-06	7.49343e-05	H6PD:MTHFR:KIAA0319L:SZT2:SIKE1:GON4L:FAM53B:VWCE:PCSK7:NLRX1:CSAD:TCHP:KATNAL1:AP1G2:RNF31:ZFYVE26:PML:GDPGP1:ATXN1L:BCAS3:RNF157:POLRMT:ABCA7:APBA3:SBSN:DEDD2:ZNF142:CBX7:SEC22C:UBA7:PXK:APBB3:KLC4:CRCP:TRIM56:RALGPS1:TOR1B	http://www.gsea-msigdb.org/gsea/msigdb/cards/GSE2405_S_AUREUS_VS_A_PHAGOCYTOPHILUM_NEUTROPHIL_DN
Curated_gene_sets	SANA_RESPONSE_TO_IFNG_UP	73	20	1.13082e-06	7.58617e-05	GBP3:UBE2L6:RARRES3:BATF2:OAS2:NLRC5:IFI35:CEACAM1:VAMP5:IFIH1:STAT1:APOL3:APOL2:APOL1:HLA-A:HLA-E:HLA-DPA1:ETV7:SAMD9L:CD274	http://www.gsea-msigdb.org/gsea/msigdb/cards/SANA_RESPONSE_TO_IFNG_UP
GO_cc	GO_TRANSFERASE_COMPLEX	772	103	7.68425e-07	7.69193e-05	FBXO44:FBXO6:DHDDS:SESN2:PRKAB2:DPM3:KRTCAP2:USF1:PIGC:TAF5L:DHTKD1:CUL2:NRBF2:DYDC2:SORBS1:TRIM21:TAF10:USP47:GTF2H1:UBE2L6:TMEM258:POLD4:KDM4E:PRKAG1:ACVRL1:ORMDL2:PRKAB1:CDC16:RNF31:FBXO33:DCAF5:ASB2:DET1:POLR3K:SPSB3:POLR3E:KCTD13:PYCARD:MED11:GID4:ERN1:POLRMT:ZBTB7A:KDM4B:INSR:FBXL12:ERCC1:ZNF513:BRE:AUP1:MAT2A:RMND5A:UBR3:CUL3:CAB39:ASB1:ING5:RBCK1:SPTLC3:GID8:PIGP:SIK1:DEPDC5:FBXO7:CBX7:BR…	http://www.gsea-msigdb.org/gsea/msigdb/cards/GO_TRANSFERASE_COMPLEX
Reactome	REACTOME_CELLULAR_SENESCENCE	191	36	2.23113e-06	7.77782e-05	RPS6KA1:HIST2H4A:HIST2H2AA3:HIST2H2AA4:HIST2H4B:HIST2H2BE:MDM4:H2AFX:ETS1:HIST4H4:CDC16:FOS:TERF2IP:MAP4K4:IL1A:CEBPB:H2BFS:CABIN1:KB-318B8.7:H1F0:CBX6:MAPKAPK3:HIST1H4B:HIST1H2BC:HIST1H2BD:HIST1H2BE:HIST1H4D:HIST1H2BF:HIST1H2BG:HIST1H3E:HIST1H3G:HIST1H2BI:HIST1H2BJ:HIST1H4I:HIST1H2AJ:HIST1H2BM:RPS6KA2:ANAPC2	http://www.gsea-msigdb.org/gsea/msigdb/cards/REACTOME_CELLULAR_SENESCENCE
Immunologic_signatures	GSE9037_CTRL_VS_LPS_4H_STIM_IRAK4_KO_BMDM_DN	200	37	2.57424e-06	7.78986e-05	MTHFR:AK2:MAGI3:RFX5:SLC39A1:ETS1:KIAA0247:TJP1:SLC28A2:KIAA1199:DOC2A:ITGAL:DNAJA2:MT2A:PSMB10:ZNRF1:XAF1:GAS7:ERN1:NUP62:RAB10:TMEM178A:IL1RN:STAT1:PER2:ARHGEF3:HCLS1:JADE1:SLC12A2:PRDM1:PLAGL1:GARS:GPR85:ZC3HAV1:TMEM176B:VAV2:BMP15	http://www.gsea-msigdb.org/gsea/msigdb/cards/GSE9037_CTRL_VS_LPS_4H_STIM_IRAK4_KO_BMDM_DN
Immunologic_signatures	GSE36009_UNSTIM_VS_LPS_STIM_DC_UP	200	37	2.57424e-06	7.78986e-05	NSUN4:TCEANC2:NUAK2:IFITM3:TRIM34:BATF2:TAPBPL:STAT2:HCAR2:DENR:IRF9:CIITA:MT1E:NLRC5:PLEKHM1:ZNF490:KLF2:PLEKHF1:ZFP14:KRTCAP3:STAT1:IKZF2:RBCK1:RNF114:ZBP1:PMEPA1:PPP1R3D:BMP2K:AMACR:PSMB9:TAGAP:NOD1:CD274:OR2S2:TMEM2:AUH:TRIM14	http://www.gsea-msigdb.org/gsea/msigdb/cards/GSE36009_UNSTIM_VS_LPS_STIM_DC_UP
Immunologic_signatures	GSE32986_UNSTIM_VS_CURDLAN_HIGHDOSE_STIM_DC_DN	200	37	2.57424e-06	7.78986e-05	U1:CD52:S100A4:RPS27:LY9:RCSD1:LINC00467:TRIM8:RARRES3:SLC25A45:NADSYN1:DUSP16:COMMD6:RPS29:AKAP13:SNX20:DPEP2:NUDT7:DYRK1B:CEACAM21:CEACAM6:RPL18:HS1BP3:VAMP5:PREX1:LINC00649:ARSA:TRANK1:UBA7:SLC9A9:RPL34:BTN3A3:RPS18:ZNF76:TRAM2:SLC12A9:MFSD3	http://www.gsea-msigdb.org/gsea/msigdb/cards/GSE32986_UNSTIM_VS_CURDLAN_HIGHDOSE_STIM_DC_DN
Immunologic_signatures	GSE5589_LPS_VS_LPS_AND_IL10_STIM_IL10_KO_MACROPHAGE_45MIN_DN	200	37	2.57424e-06	7.78986e-05	RUNX3:BCAR3:C2CD5:DDIT3:EAPP:PNMA1:SLC28A2:CIITA:BOLA2:PYCARD:ITGAX:ATP2A3:XAF1:IFI35:RAB37:NDUFA3:IL1B:SP110:PLCB1:ZBP1:CHCHD10:OSM:RAC2:CCRL2:MAPKAPK3:COX17:CYSTM1:NEDD9:HLA-G:HLA-E:PSMB9:TREML2:SAMD9L:LMTK2:JAK2:CD274:SLC2A6	http://www.gsea-msigdb.org/gsea/msigdb/cards/GSE5589_LPS_VS_LPS_AND_IL10_STIM_IL10_KO_MACROPHAGE_45MIN_DN
Immunologic_signatures	GSE36392_TYPE_2_MYELOID_VS_MAC_IL25_TREATED_LUNG_DN	200	37	2.57424e-06	7.78986e-05	TSNAX:FAM53B:FUOM:PEX16:ATG2A:GPR19:CSAD:USP15:RNF10:NOP10:DET1:TMEM208:DRG2:ME2:MOB3A:KLF2:SMIM7:FBL:EXOSC5:FKRP:ZNF524:USP34:WDR12:PDRG1:ERGIC3:HSCB:EIF1B:RAB43:MGAT1:MRS2:RGL2:SRPK1:TFEB:SLC12A9:SH2B2:TRIM14:FAM127A	http://www.gsea-msigdb.org/gsea/msigdb/cards/GSE36392_TYPE_2_MYELOID_VS_MAC_IL25_TREATED_LUNG_DN
Immunologic_signatures	GSE1432_1H_VS_6H_IFNG_MICROGLIA_DN	200	37	2.57424e-06	7.78986e-05	BCAR3:SLAMF7:IRF7:CARS:RARRES3:C1RL:USP15:SNRNP35:ACTR10:CIITA:MVP:SNTB2:DUSP3:SECTM1:NUP62:RSAD2:VAMP5:IFIH1:STAT1:SP110:RBCK1:RNF114:APOL6:APOL3:APOL2:APOL1:CSF2RB:TYMP:ERC2:HLA-E:PSMB9:ETV7:DYNLT1:JAK2:PDCD1LG2:STX17:GK	http://www.gsea-msigdb.org/gsea/msigdb/cards/GSE1432_1H_VS_6H_IFNG_MICROGLIA_DN
Immunologic_signatures	GSE22601_IMMATURE_CD4_SINGLE_POSITIVE_VS_CD8_SINGLE_POSITIVE_THYMOCYTE_UP	200	37	2.57424e-06	7.78986e-05	MTHFR:RPS6KA1:SESN2:RFX5:BTG2:ITPKB:FAM53B:TSPAN32:MADD:TBC1D10C:SLC2A3:RHOF:JDP2:GPR132:STARD5:TBC1D10B:SNX20:SLC43A2:HS3ST3B1:GRAP:CNP:XYLT2:TOB1:SUPT4H1:MBP:KLF2:DEDD2:EHD3:WDR12:CYTH4:NPRL2:EIF4A2:NIPAL1:JADE2:NOD1:SLA:SASH3	http://www.gsea-msigdb.org/gsea/msigdb/cards/GSE22601_IMMATURE_CD4_SINGLE_POSITIVE_VS_CD8_SINGLE_POSITIVE_THYMOCYTE_UP
Immunologic_signatures	GSE37532_TREG_VS_TCONV_CD4_TCELL_FROM_LN_DN	200	37	2.57424e-06	7.78986e-05	MORN1:PLK3:RFX5:PTPRE:BIRC2:SLC2A3:ETV6:RHOF:PPIB:CIITA:POLR3E:NLRC5:TMEM208:PSMB10:KCTD1:RNF138:ICAM1:NDUFA3:UBXN2A:ARID5A:PLAGL2:SYS1:PREX1:CYTH4:CCDC134:IQSEC1:TMEM41A:NSUN2:MAP3K1:HEXB:GRAMD3:EEF1E1:STX11:MTHFD1L:GSN:SLC2A6:PHPT1	http://www.gsea-msigdb.org/gsea/msigdb/cards/GSE37532_TREG_VS_TCONV_CD4_TCELL_FROM_LN_DN
Immunologic_signatures	GSE5542_UNTREATED_VS_IFNA_TREATED_EPITHELIAL_CELLS_24H_UP	200	37	2.57424e-06	7.78986e-05	RUNX3:TRIM62:SLAMF1:ADAM8:FSHB:AHNAK:GPR19:CHST11:SH2B3:CCDC92:KATNAL1:RIPK3:KIAA0247:SPN:ATP2A3:ACADVL:STAT5B:LPIN2:MBD2:ZNF532:DPP9:PNPLA6:NKG7:FOSL2:APOBEC3G:TRANK1:CCRL2:LRIG1:SNX24:P4HA2:NEDD9:ATXN1:NOD1:LIMK1:FNBP1:IDS:IDS:GAB3	http://www.gsea-msigdb.org/gsea/msigdb/cards/GSE5542_UNTREATED_VS_IFNA_TREATED_EPITHELIAL_CELLS_24H_UP
Immunologic_signatures	GSE46606_DAY1_VS_DAY3_CD40L_IL2_IL5_STIMULATED_IRF4HIGH_BCELL_DN	200	37	2.57424e-06	7.78986e-05	THEMIS2:PPIF:CH25H:RHOG:TRIM34:PLA2G16:JAM3:STAT2:PLXNC1:OASL:GCH1:TMOD3:PML:MVP:TMEM219:SPG7:MYH10:CCL5:DNAJC7:DHX40:HSH2D:ARID5A:IKZF2:CCRL2:UBA7:ARHGEF3:ST3GAL6:GRAMD3:TREML2:TAGAP:POLM:GPR85:GSDMD:JAK2:CD274:TRIM14:SLC7A3	http://www.gsea-msigdb.org/gsea/msigdb/cards/GSE46606_DAY1_VS_DAY3_CD40L_IL2_IL5_STIMULATED_IRF4HIGH_BCELL_DN
Immunologic_signatures	GSE43955_TH0_VS_TGFB_IL6_IL23_TH17_ACT_CD4_TCELL_60H_DN	200	37	2.57424e-06	7.78986e-05	RERE:ECE1:CNR2:TIAL1:SLC37A4:TIRAP:FMNL3:XPOT:APAF1:TRAFD1:RPLP0:ATP11A:KLHDC2:GNG2:MT2A:SLC46A1:RNF138:JUNB:IER2:GPI:ZFP36:AUP1:BCL2L11:STK16:THAP7:RAC2:CBX6:PTGER4:MAP3K1:PIK3R1:HLA-E:ENPP1:TAX1BP1:ADAM9:CEBPD:ZFAND5:SLC7A3	http://www.gsea-msigdb.org/gsea/msigdb/cards/GSE43955_TH0_VS_TGFB_IL6_IL23_TH17_ACT_CD4_TCELL_60H_DN
Immunologic_signatures	GSE22432_PDC_VS_TGFB1_TREATEDCOMMON_DC_PROGENITOR_DN	200	37	2.57424e-06	7.78986e-05	BTG2:ITPKB:PIP4K2A:IRF7:TRIM21:SDHAF2:CTSW:TBC1D10C:PGM2L1:ATF7IP:FMNL3:DDIT3:PPP1R12A:CHST11:OAS2:SLC28A2:PML:PPCDC:LRRK1:CIITA:SNX29:TMUB2:SLC44A2:PRKCG:ARHGAP25:ZMYND8:RNF114:CHCHD10:CCRL2:PIK3R1:GRAMD3:LCP2:NEDD9:TRIM56:CREB3L2:SASH3:GAB3	http://www.gsea-msigdb.org/gsea/msigdb/cards/GSE22432_PDC_VS_TGFB1_TREATEDCOMMON_DC_PROGENITOR_DN
Immunologic_signatures	GSE22601_IMMATURE_CD4_SINGLE_POSITIVE_VS_CD8_SINGLE_POSITIVE_THYMOCYTE_DN	200	37	2.57424e-06	7.78986e-05	TNFRSF1B:RUNX3:SLC39A1:IFITM3:IRF7:TIRAP:STAT2:RNF31:IRF9:EGLN3:KLHDC2:ASB2:XAF1:SCO1:IFI35:CIRBP:ZFP36:FOSL2:BCL2L11:STAT1:CEBPB:ZBP1:SAMSN1:OSM:RTP4:BMP2K:PTGER4:ADAM19:ZSCAN12:TREML2:PRDM1:STX11:CEBPD:JAK2:SEMA4D:NOTCH1:ARMCX6	http://www.gsea-msigdb.org/gsea/msigdb/cards/GSE22601_IMMATURE_CD4_SINGLE_POSITIVE_VS_CD8_SINGLE_POSITIVE_THYMOCYTE_DN
Canonical_Pathways	REACTOME_POST_TRANSLATIONAL_PROTEIN_MODIFICATION	1427	168	1.40517e-06	8.13148e-05	PEX14:FBXO44:FBXO6:USP48:CD52:DHDDS:ST3GAL3:ALG14:NTNG1:HIST2H2BF:HIST2H4A:HIST2H2AA3:HIST2H2AA4:HIST2H4B:HIST2H2BE:HIST2H2AB:DPM3:PIGM:PIGC:MDM4:CNIH3:CUL2:PTEN:ZRANB1:FUOM:MUC5AC:TAF10:USP47:TMEM132A:NEU3:ARRB1:CTSC:BIRC2:PLET1:HIST4H4:ASB8:TUBA1B:TUBA1A:TUBA1C:USP15:WSB2:KBTBD7:COMMD6:UGGT2:ACTR10:SPTB:DCAF5:CALM1:ASB2:YY1:DPH6:THSD4:PML:TMED3:MSLN:SPSB3:RAB26:PRSS21:PMM2:DCTN5:AMFR:PSMB10:ST3…	http://www.gsea-msigdb.org/gsea/msigdb/cards/REACTOME_POST_TRANSLATIONAL_PROTEIN_MODIFICATION
Immunologic_signatures	GSE35825_IFNA_VS_IFNG_STIM_MACROPHAGE_UP	177	34	2.71825e-06	8.17488e-05	GBP3:PTPRE:IRF7:TRIM5:CLMP:ETS1:DUSP16:STAT2:RAB3IP:OAS2:HCAR2:DENR:GCH1:SPPL2A:RFFL:EIF1:HEATR6:JUNB:ZFP36:CMPK2:RSAD2:SERTAD2:IL1RN:STAT1:ZBP1:SAMSN1:CCRL2:KPNA4:RTP4:PPARGC1A:SRFBP1:EDN1:SH2B2:ZFAND5	http://www.gsea-msigdb.org/gsea/msigdb/cards/GSE35825_IFNA_VS_IFNG_STIM_MACROPHAGE_UP
Chemical_and_Genetic_pertubation	SANA_RESPONSE_TO_IFNG_UP	73	20	1.13082e-06	8.29773e-05	GBP3:UBE2L6:RARRES3:BATF2:OAS2:NLRC5:IFI35:CEACAM1:VAMP5:IFIH1:STAT1:APOL3:APOL2:APOL1:HLA-A:HLA-E:HLA-DPA1:ETV7:SAMD9L:CD274	http://www.gsea-msigdb.org/gsea/msigdb/cards/SANA_RESPONSE_TO_IFNG_UP
Immunologic_signatures	GSE18791_CTRL_VS_NEWCASTLE_VIRUS_DC_4H_DN	185	35	2.805e-06	8.38401e-05	IFI6:IRF7:TRIM21:BATF2:UNC93B1:STAT2:OAS3:OAS2:OASL:GCH1:HMGN2P46:PML:MT2A:NLRC5:XAF1:IFI35:NACA2:GADD45B:MVB12A:CMPK2:RSAD2:IFIH1:ZBP1:APOL1:APOBEC3A:RTP4:DDX60L:IRF1:GFOD1:HIST1H1T:CREB5:SAMD9L:TRIM56:CD274:SLC31A2	http://www.gsea-msigdb.org/gsea/msigdb/cards/GSE18791_CTRL_VS_NEWCASTLE_VIRUS_DC_4H_DN
Canonical_Pathways	REACTOME_SIGNALING_BY_RHO_GTPASES	449	67	1.51613e-06	8.54862e-05	CDC42:KIF2C:RHOC:HIST2H4A:HIST2H2AA3:HIST2H2AA4:HIST2H4B:HIST2H2BE:RPS27:AHCTF1:ITGB1:RHOG:CFL1:ARHGEF17:H2AFX:HIST4H4:TUBA1B:TUBA1A:TUBA1C:FMNL3:ARHGAP9:PPP1R12A:RHOF:ARHGAP5:CALM1:ZWILCH:AKAP13:NDE1:CYBA:TAX1BP3:MYH10:PRKCA:ACTR2:ARHGAP25:ARHGEF4:SPC25:PREX1:H2BFS:RAC2:CLASP2:CTNNB1:ARHGEF3:PFN2:FAM13A:CENPK:HIST1H4B:HIST1H2BC:HIST1H2BD:HIST1H2BE:HIST1H4D:HIST1H2BF:HIST1H2BG:HIST1H3E:HIST1H3G:H…	http://www.gsea-msigdb.org/gsea/msigdb/cards/REACTOME_SIGNALING_BY_RHO_GTPASES
GO_bp	GO_RESPONSE_TO_TUMOR_NECROSIS_FACTOR	308	52	5.49579e-07	8.5653e-05	TNFRSF4:TNFRSF14:TNFRSF1B:GBP3:XCL1:DHX9:PTGS2:MIR181B1:CHI3L1:MADD:BIRC2:YBX3:RNF31:GCH1:SPPL2A:PYCARD:PSMB10:CYBA:CCL1:RFFL:CCL5:CCL3:CCL3L3:TNFSF14:ICAM1:KLF2:ZFP36:CARD8:WDR35:ZFP36L2:STAT1:HDAC4:RBCK1:SPATA2:PCK1:HYAL1:PPARGC1A:ERBB2IP:F2RL1:EDN1:HIST1H2BJ:HSPA1B:PSMB9:PARK2:TAX1BP1:PTK2B:ADAM9:DCSTAMP:JAK2:TNFSF15:ASS1:TRAF2	http://www.gsea-msigdb.org/gsea/msigdb/cards/GO_RESPONSE_TO_TUMOR_NECROSIS_FACTOR
GO_bp	GO_REGULATION_OF_SYMBIOSIS_ENCOMPASSING_MUTUALISM_THROUGH_PARASITISM	227	42	5.60568e-07	8.5653e-05	TRIM62:PPIH:DHX9:TRIM8:IFITM3:TRIM21:TRIM5:BAD:CFL1:TIRAP:OAS3:OASL:PPIB:PML:CCL5:CCL3:SUPT4H1:ELANE:ZFP36:RSAD2:BCL2L11:STAT1:MAVS:APOBEC3A:APOBEC3G:ZNF502:FAM208A:F2RL1:CHD1:TRIM27:SRPK1:SNX3:HS3ST5:DYNLT1:PARK2:POLR2J:SRPK2:ZC3HAV1:TRIM14:GSN:CDK9:NOTCH1	http://www.gsea-msigdb.org/gsea/msigdb/cards/GO_REGULATION_OF_SYMBIOSIS_ENCOMPASSING_MUTUALISM_THROUGH_PARASITISM
GO_bp	GO_RAS_PROTEIN_SIGNAL_TRANSDUCTION	437	67	5.7102e-07	8.5653e-05	CDC42:EPHB2:SSX2IP:RHOC:NOTCH2:CDC42SE1:ITPKB:ITGB1:RHOG:MADD:CDC42EP2:CFL1:ARHGEF17:ARRB1:CBL:KITLG:RHOF:RP11-307N16.6:SPATA13:RASA3:ARHGAP5:AKAP13:RAB26:LAT:KCTD13:CDH13:CRK:TAX1BP3:GRAP:CDC42EP4:RAB37:CYTH1:CYTH2:NUP62:ITSN2:RAB10:RASGRP3:MAP4K4:RABL2A:ARHGEF4:CUL3:PREX1:RAC2:CYTH4:GRAP2:RABL2B:IQSEC1:RAB5A:ARHGEF3:RAB43:AGTR1:F2RL1:RAB24:DOK3:RGL2:FGD2:HACE1:DBNL:LIMK1:SH2B2:RASA4B:DLC1:ARFGE…	http://www.gsea-msigdb.org/gsea/msigdb/cards/GO_RAS_PROTEIN_SIGNAL_TRANSDUCTION
Cancer_modules	MODULE_5	433	66	8.52205e-07	9.1825e-05	TNFRSF14:TNFRSF1B:CD52:RPS6KA1:DPYD:S100A4:MNDA:FCER1G:GRK5:RHOG:LMO2:UBE2L6:RARRES3:CTSC:BIRC2:NNMT:SLC2A3:PRR4:ATP11A:IRF9:MSLN:EMP2:MVP:CES1:CDH11:CCL5:CCL3:PTRF:SECTM1:ICAM1:JUNB:CEACAM6:APOC1:PPP1R15A:NKG7:LAIR1:FOSL2:VAMP5:IL1B:IL1RN:ITGA6:STAT1:FN1:ITGB2:COL6A2:CSF2RB:RAC2:TYMP:MAPKAPK3:HCLS1:HES1:CXCL1:LPCAT1:P4HA2:IRF1:GPX3:ADAM19:LCP2:NEDD9:CMAHP:PSMB9:PON2:DLC1:SLA:MAOA:FLNA	http://www.gsea-msigdb.org/gsea/msigdb/cards/MODULE_5
GO_bp	GO_RESPONSE_TO_TYPE_I_INTERFERON	96	24	6.33499e-07	9.31243e-05	IFI6:IFITM3:IRF7:FADD:STAT2:OAS3:OAS2:OASL:IRF9:NLRC5:XAF1:IFI35:LSM14A:RSAD2:STAT1:MAVS:ZBP1:UBE2K:IRF1:HLA-G:HLA-A:HLA-E:TRIM56:IFNA6	http://www.gsea-msigdb.org/gsea/msigdb/cards/GO_RESPONSE_TO_TYPE_I_INTERFERON
Curated_gene_sets	REACTOME_POST_TRANSLATIONAL_PROTEIN_MODIFICATION	1427	168	1.40517e-06	9.31304e-05	PEX14:FBXO44:FBXO6:USP48:CD52:DHDDS:ST3GAL3:ALG14:NTNG1:HIST2H2BF:HIST2H4A:HIST2H2AA3:HIST2H2AA4:HIST2H4B:HIST2H2BE:HIST2H2AB:DPM3:PIGM:PIGC:MDM4:CNIH3:CUL2:PTEN:ZRANB1:FUOM:MUC5AC:TAF10:USP47:TMEM132A:NEU3:ARRB1:CTSC:BIRC2:PLET1:HIST4H4:ASB8:TUBA1B:TUBA1A:TUBA1C:USP15:WSB2:KBTBD7:COMMD6:UGGT2:ACTR10:SPTB:DCAF5:CALM1:ASB2:YY1:DPH6:THSD4:PML:TMED3:MSLN:SPSB3:RAB26:PRSS21:PMM2:DCTN5:AMFR:PSMB10:ST3…	http://www.gsea-msigdb.org/gsea/msigdb/cards/REACTOME_POST_TRANSLATIONAL_PROTEIN_MODIFICATION
Curated_gene_sets	THEILGAARD_NEUTROPHIL_AT_SKIN_WOUND_DN	227	41	1.44973e-06	9.494e-05	RERE:RPS6KA1:MYCBP:DHX9:ITPKB:CELF2:TIAL1:EIF4G2:FADD:GPR19:TUBA1B:USP15:PPP1R12A:APAF1:PPM1A:CALM1:YY1:RBL2:CBFA2T3:GAS7:FLII:FLOT2:LASP1:TOB1:CYTH1:ME2:UQCR11:UQCR11:S1PR4:ICAM3:ZFP36L2:COX5B:ITGB2:TST:MAPKAPK3:HCLS1:DOCK2:TRIM27:POLR2J:SRPK2:SLC31A2:IDS:IDS	http://www.gsea-msigdb.org/gsea/msigdb/cards/THEILGAARD_NEUTROPHIL_AT_SKIN_WOUND_DN
Canonical_Pathways	REACTOME_CHROMOSOME_MAINTENANCE	108	25	1.74392e-06	9.5201e-05	HIST2H4A:HIST2H2AA3:HIST2H2AA4:HIST2H4B:HIST2H2BE:POLD4:H2AFX:HIST4H4:TERF2IP:STRA13:H2BFS:SMARCA5:CENPK:HIST1H4B:HIST1H2BC:HIST1H2BD:HIST1H2BE:HIST1H4D:HIST1H2BF:HIST1H2BG:HIST1H2BI:HIST1H2BJ:HIST1H4I:HIST1H2AJ:HIST1H2BM:DKC1	http://www.gsea-msigdb.org/gsea/msigdb/cards/REACTOME_CHROMOSOME_MAINTENANCE
Canonical_Pathways	REACTOME_RHO_GTPASE_EFFECTORS	320	52	1.79446e-06	9.5201e-05	CDC42:KIF2C:RHOC:HIST2H4A:HIST2H2AA3:HIST2H2AA4:HIST2H4B:HIST2H2BE:RPS27:AHCTF1:ITGB1:RHOG:CFL1:H2AFX:HIST4H4:TUBA1B:TUBA1A:TUBA1C:FMNL3:PPP1R12A:CALM1:ZWILCH:NDE1:CYBA:TAX1BP3:MYH10:PRKCA:ACTR2:SPC25:H2BFS:RAC2:CLASP2:CTNNB1:PFN2:CENPK:HIST1H4B:HIST1H2BC:HIST1H2BD:HIST1H2BE:HIST1H4D:HIST1H2BF:HIST1H2BG:HIST1H3E:HIST1H3G:HIST1H2BI:HIST1H2BJ:HIST1H4I:HIST1H2AJ:HIST1H2BM:KLC4:LIMK1:PTK2:FLNA	http://www.gsea-msigdb.org/gsea/msigdb/cards/REACTOME_RHO_GTPASE_EFFECTORS
Canonical_Pathways	REACTOME_DEVELOPMENTAL_BIOLOGY	1100	135	1.8183e-06	9.5201e-05	RPL22:CDC42:EPHB2:RPS6KA1:MED18:RHOC:HIST2H4A:HIST2H2AA3:HIST2H2AA4:HIST2H4B:HIST2H2BE:LCE3B:LCE1C:LCE1B:RPS27:UPF2:ITGB1:CUL2:PPP3CB:SLIT1:KRTAP5-2:RPS13:FAU:CFL1:GAB2:RPS25:H2AFX:ROBO3:NANOG:HIST4H4:TUBA1B:TUBA1A:TUBA1C:SCN8A:KRT86:KRT84:PLXNC1:RPLP0:RPS29:SPTB:YY1:PML:FES:GSPT1:MMP2:PSMB10:MED11:MYH10:ERBB2:KRTAP4-11:KRTAP4-3:KRT35:ADAM11:PRKCA:MYL12A:GATA6:MED16:TCF3:PIP5K1C:RPS28:PSENEN:TYRO…	http://www.gsea-msigdb.org/gsea/msigdb/cards/REACTOME_DEVELOPMENTAL_BIOLOGY
Reactome	REACTOME_DNA_DOUBLE_STRAND_BREAK_RESPONSE	77	20	2.81246e-06	9.58154e-05	HIST2H4A:HIST2H4B:HIST2H2BE:H2AFX:HIST4H4:KDM4B:BRE:H2BFS:SMARCA5:HIST1H4B:HIST1H2BC:HIST1H2BD:HIST1H2BE:HIST1H4D:HIST1H2BF:HIST1H2BG:HIST1H2BI:HIST1H2BJ:HIST1H4I:HIST1H2BM	http://www.gsea-msigdb.org/gsea/msigdb/cards/REACTOME_DNA_DOUBLE_STRAND_BREAK_RESPONSE
Immunologic_signatures	GSE2770_TGFB_AND_IL4_ACT_VS_ACT_CD4_TCELL_2H_DN	194	36	3.24559e-06	9.64177e-05	FBXO6:MNDA:IFITM3:IRF7:TRIM21:UBE2L6:UNC93B1:STAT2:TRAFD1:OAS3:OAS2:OASL:AP1G2:IRF9:GCH1:XAF1:IFI35:IFIH1:SP110:UBE2F:ZBP1:SLC37A1:FBXO7:GTPBP1:ARHGEF3:CD38:PTGER4:MICB:ETV7:DYNLT1:CHST12:NOD1:SAMD9L:TRIM56:GSTK1:TOR1B	http://www.gsea-msigdb.org/gsea/msigdb/cards/GSE2770_TGFB_AND_IL4_ACT_VS_ACT_CD4_TCELL_2H_DN
Canonical_Pathways	REACTOME_NONHOMOLOGOUS_END_JOINING_NHEJ	69	19	1.91524e-06	9.79444e-05	HIST2H4A:HIST2H4B:HIST2H2BE:H2AFX:HIST4H4:BRE:H2BFS:HIST1H4B:HIST1H2BC:HIST1H2BD:HIST1H2BE:HIST1H4D:HIST1H2BF:HIST1H2BG:HIST1H2BI:HIST1H2BJ:HIST1H4I:HIST1H2BM:POLM	http://www.gsea-msigdb.org/gsea/msigdb/cards/REACTOME_NONHOMOLOGOUS_END_JOINING_NHEJ
Curated_gene_sets	REACTOME_SIGNALING_BY_RHO_GTPASES	449	67	1.51613e-06	9.81201e-05	CDC42:KIF2C:RHOC:HIST2H4A:HIST2H2AA3:HIST2H2AA4:HIST2H4B:HIST2H2BE:RPS27:AHCTF1:ITGB1:RHOG:CFL1:ARHGEF17:H2AFX:HIST4H4:TUBA1B:TUBA1A:TUBA1C:FMNL3:ARHGAP9:PPP1R12A:RHOF:ARHGAP5:CALM1:ZWILCH:AKAP13:NDE1:CYBA:TAX1BP3:MYH10:PRKCA:ACTR2:ARHGAP25:ARHGEF4:SPC25:PREX1:H2BFS:RAC2:CLASP2:CTNNB1:ARHGEF3:PFN2:FAM13A:CENPK:HIST1H4B:HIST1H2BC:HIST1H2BD:HIST1H2BE:HIST1H4D:HIST1H2BF:HIST1H2BG:HIST1H3E:HIST1H3G:H…	http://www.gsea-msigdb.org/gsea/msigdb/cards/REACTOME_SIGNALING_BY_RHO_GTPASES
Reactome	REACTOME_NEUTROPHIL_DEGRANULATION	476	69	3.01661e-06	0.000100487	TNFRSF1B:PTAFR:AGL:LAMTOR2:MNDA:FCER1G:CHI3L1:ADAM8:RHOG:TBC1D10C:CTSC:SLC2A3:PA2G4:ARHGAP9:CCT2:LTA4H:APAF1:RHOF:ATP11A:ACTR10:ATP6V1D:NPC2:CHRNB4:MVP:ITGAL:PYCARD:ITGAX:CYBA:P2RX1:RAB37:UNC13D:TTR:ELANE:LRG1:SLC44A2:GPI:TYROBP:CEACAM6:CEACAM3:CEACAM1:LAIR1:RAB10:QPCT:ACTR2:SLC11A1:CAB39:SIRPB1:ITGB2:SYNGR1:ARSA:NIT2:DNAJC13:CXCL1:LPCAT1:HEXB:ARSB:CYSTM1:DOCK2:RAB24:DOK3:HLA-A:HSPA1B:TMEM30A:DYN…	http://www.gsea-msigdb.org/gsea/msigdb/cards/REACTOME_NEUTROPHIL_DEGRANULATION
Chemical_and_Genetic_pertubation	THEILGAARD_NEUTROPHIL_AT_SKIN_WOUND_DN	227	41	1.44973e-06	0.000104065	RERE:RPS6KA1:MYCBP:DHX9:ITPKB:CELF2:TIAL1:EIF4G2:FADD:GPR19:TUBA1B:USP15:PPP1R12A:APAF1:PPM1A:CALM1:YY1:RBL2:CBFA2T3:GAS7:FLII:FLOT2:LASP1:TOB1:CYTH1:ME2:UQCR11:UQCR11:S1PR4:ICAM3:ZFP36L2:COX5B:ITGB2:TST:MAPKAPK3:HCLS1:DOCK2:TRIM27:POLR2J:SRPK2:SLC31A2:IDS:IDS	http://www.gsea-msigdb.org/gsea/msigdb/cards/THEILGAARD_NEUTROPHIL_AT_SKIN_WOUND_DN
Computational_gene_sets	MODULE_5	433	66	8.52205e-07	0.000104456	TNFRSF14:TNFRSF1B:CD52:RPS6KA1:DPYD:S100A4:MNDA:FCER1G:GRK5:RHOG:LMO2:UBE2L6:RARRES3:CTSC:BIRC2:NNMT:SLC2A3:PRR4:ATP11A:IRF9:MSLN:EMP2:MVP:CES1:CDH11:CCL5:CCL3:PTRF:SECTM1:ICAM1:JUNB:CEACAM6:APOC1:PPP1R15A:NKG7:LAIR1:FOSL2:VAMP5:IL1B:IL1RN:ITGA6:STAT1:FN1:ITGB2:COL6A2:CSF2RB:RAC2:TYMP:MAPKAPK3:HCLS1:HES1:CXCL1:LPCAT1:P4HA2:IRF1:GPX3:ADAM19:LCP2:NEDD9:CMAHP:PSMB9:PON2:DLC1:SLA:MAOA:FLNA	http://www.gsea-msigdb.org/gsea/msigdb/cards/MODULE_5
GO_bp	GO_POSITIVE_REGULATION_OF_LOCOMOTION	575	82	7.30927e-07	0.000104962	TNFRSF14:PTAFR:MIR101-1:RHOC:SRGAP2C:XCL1:PTGS2:MIR181B1:ADAM8:FSHB:FADD:PDGFD:PLET1:TIRAP:ETS1:WNK1:WNT5B:NTF3:KITLG:RNASE10:KIAA1199:SPN:PYCARD:CDH13:CRK:TMEM102:CCL1:CCL5:CCL3:MIEN1:PTRF:BCAS3:PRKCA:ELANE:TNFSF14:INSR:ICAM1:MIR27A:MIR23A:GPI:CEACAM6:RTN4:MAP4K4:IL1B:EPB41L5:ITGA6:FN1:IGFBP5:HDAC4:ANGPT4:BMP2:PREX1:CASS4:PPM1F:RAC2:IQSEC1:CLASP2:ZNF502:HYAL1:PDCD10:PDCD6:PIK3R1:F2RL1:THBS4:NEDD…	http://www.gsea-msigdb.org/gsea/msigdb/cards/GO_POSITIVE_REGULATION_OF_LOCOMOTION
GO_bp	GO_HOMEOSTATIC_PROCESS	1906	216	7.42588e-07	0.000104962	TNFRSF4:CD52:IFI6:SESN2:CPT2:FGGY:SGIP1:AMPD2:GPR89A:PRKAB2:HIST2H4A:HIST2H4B:SNAPIN:USF1:FCER1G:ILDR2:XCL1:SLC9C2:PTGS2:ITPKB:CDH23:PPP3CB:KCNMA1:GSTO1:GPAM:ADAM8:FSHB:BAD:POLD4:FADD:ARRB1:ETS1:JAM3:WNK1:KCNA1:KCNA5:PRR4:HIST4H4:STRAP:ORMDL2:PTGES3:DDIT3:MDM1:CCT2:KITLG:SLC8B1:PRKAB1:HCAR2:KL:TPT1:RASA3:TEP1:RIPK3:ATP6V1D:NPC2:CALM1:NOP10:TRPM7:TMOD3:PIF1:BBS4:PML:KIAA1199:LRRK1:HBZ:NARFL:SLX4:A…	http://www.gsea-msigdb.org/gsea/msigdb/cards/GO_HOMEOSTATIC_PROCESS
Curated_gene_sets	ACEVEDO_LIVER_TUMOR_VS_NORMAL_ADJACENT_TISSUE_UP	862	111	1.64153e-06	0.000105001	LSM10:FGGY:ALG14:RTCA:HIST2H4A:HIST2H2AA3:HIST2H2AA4:HIST2H2BE:RFX5:SLC39A1:MTX1:TAGLN2:PIGM:POGK:PIGC:FAM20B:ACBD6:TSNAX:HSPA14:CUL2:GSTO1:RPS13:LMO2:TMEM258:FADD:MRPL48:REXO2:RPS25:HYOU1:H2AFX:TUBA1A:TUBA1C:XPOT:CCT2:RAB3IP:AMDHD1:CHPT1:TCHP:RPLP0:UFM1:MAPK1IP1L:NOP10:ZNF106:FAM219B:METRN:POLR3E:KIAA0556:CES1:ADAT1:TMEM199:CCL5:TOM1L1:SUPT4H1:CDC42EP4:TBC1D16:STRA13:ZNF791:RNASEH2A:IGFLR1:EXOSC…	http://www.gsea-msigdb.org/gsea/msigdb/cards/ACEVEDO_LIVER_TUMOR_VS_NORMAL_ADJACENT_TISSUE_UP
Reactome	REACTOME_ESR_MEDIATED_SIGNALING	218	39	3.28445e-06	0.00010703	HIST2H4A:HIST2H2AA3:HIST2H2AA4:HIST2H4B:HIST2H2BE:USF1:GPAM:H2AFX:HIST4H4:PTGES3:GNG2:FOS:CALM1:YY1:MMP2:GNG7:KDM4B:GREB1:STRN:H2BFS:PIK3R1:CHD1:HIST1H4B:HIST1H2BC:HIST1H2BD:HIST1H2BE:HIST1H4D:HIST1H2BF:HIST1H2BG:HIST1H3E:HIST1H3G:HIST1H2BI:HIST1H2BJ:HIST1H4I:HIST1H2AJ:HIST1H2BM:TBP:POLR2J:PTK2:CDK9	http://www.gsea-msigdb.org/gsea/msigdb/cards/REACTOME_ESR_MEDIATED_SIGNALING
Curated_gene_sets	REACTOME_CHROMOSOME_MAINTENANCE	108	25	1.74392e-06	0.000110268	HIST2H4A:HIST2H2AA3:HIST2H2AA4:HIST2H4B:HIST2H2BE:POLD4:H2AFX:HIST4H4:TERF2IP:STRA13:H2BFS:SMARCA5:CENPK:HIST1H4B:HIST1H2BC:HIST1H2BD:HIST1H2BE:HIST1H4D:HIST1H2BF:HIST1H2BG:HIST1H2BI:HIST1H2BJ:HIST1H4I:HIST1H2AJ:HIST1H2BM:DKC1	http://www.gsea-msigdb.org/gsea/msigdb/cards/REACTOME_CHROMOSOME_MAINTENANCE
Hallmark_gene_sets	HALLMARK_TNFA_SIGNALING_VIA_NFKB	200	36	6.65888e-06	0.000110981	PTGS2:BTG2:PTPRE:BIRC2:SLC2A3:GCH1:FOS:CCL5:EIF1:GADD45B:ICAM1:JUNB:IER2:KLF2:ZFP36:PPP1R15A:FOSL2:IL1A:IL1B:NR4A2:IFIH1:BMP2:CEBPB:PMEPA1:SIK1:CCRL2:HES1:CXCL1:PDLIM5:PTGER4:F2RL1:IRF1:EDN1:SERPINE1:CEBPD:SLC2A6	http://www.gsea-msigdb.org/gsea/msigdb/cards/HALLMARK_TNFA_SIGNALING_VIA_NFKB
Reactome	REACTOME_MEIOTIC_SYNAPSIS	78	20	3.49145e-06	0.000111355	HIST2H4A:HIST2H2AA3:HIST2H2AA4:HIST2H4B:HIST2H2BE:H2AFX:HIST4H4:TERF2IP:H2BFS:HIST1H4B:HIST1H2BC:HIST1H2BD:HIST1H2BE:HIST1H4D:HIST1H2BF:HIST1H2BG:HIST1H2BI:HIST1H2BJ:HIST1H4I:HIST1H2AJ:HIST1H2BM	http://www.gsea-msigdb.org/gsea/msigdb/cards/REACTOME_MEIOTIC_SYNAPSIS
Canonical_Pathways	REACTOME_CELLULAR_SENESCENCE	191	36	2.23113e-06	0.000111506	RPS6KA1:HIST2H4A:HIST2H2AA3:HIST2H2AA4:HIST2H4B:HIST2H2BE:MDM4:H2AFX:ETS1:HIST4H4:CDC16:FOS:TERF2IP:MAP4K4:IL1A:CEBPB:H2BFS:CABIN1:KB-318B8.7:H1F0:CBX6:MAPKAPK3:HIST1H4B:HIST1H2BC:HIST1H2BD:HIST1H2BE:HIST1H4D:HIST1H2BF:HIST1H2BG:HIST1H3E:HIST1H3G:HIST1H2BI:HIST1H2BJ:HIST1H4I:HIST1H2AJ:HIST1H2BM:RPS6KA2:ANAPC2	http://www.gsea-msigdb.org/gsea/msigdb/cards/REACTOME_CELLULAR_SENESCENCE
Curated_gene_sets	REACTOME_RHO_GTPASE_EFFECTORS	320	52	1.79446e-06	0.000112174	CDC42:KIF2C:RHOC:HIST2H4A:HIST2H2AA3:HIST2H2AA4:HIST2H4B:HIST2H2BE:RPS27:AHCTF1:ITGB1:RHOG:CFL1:H2AFX:HIST4H4:TUBA1B:TUBA1A:TUBA1C:FMNL3:PPP1R12A:CALM1:ZWILCH:NDE1:CYBA:TAX1BP3:MYH10:PRKCA:ACTR2:SPC25:H2BFS:RAC2:CLASP2:CTNNB1:PFN2:CENPK:HIST1H4B:HIST1H2BC:HIST1H2BD:HIST1H2BE:HIST1H4D:HIST1H2BF:HIST1H2BG:HIST1H3E:HIST1H3G:HIST1H2BI:HIST1H2BJ:HIST1H4I:HIST1H2AJ:HIST1H2BM:KLC4:LIMK1:PTK2:FLNA	http://www.gsea-msigdb.org/gsea/msigdb/cards/REACTOME_RHO_GTPASE_EFFECTORS
Curated_gene_sets	REACTOME_DEVELOPMENTAL_BIOLOGY	1100	135	1.8183e-06	0.000112387	RPL22:CDC42:EPHB2:RPS6KA1:MED18:RHOC:HIST2H4A:HIST2H2AA3:HIST2H2AA4:HIST2H4B:HIST2H2BE:LCE3B:LCE1C:LCE1B:RPS27:UPF2:ITGB1:CUL2:PPP3CB:SLIT1:KRTAP5-2:RPS13:FAU:CFL1:GAB2:RPS25:H2AFX:ROBO3:NANOG:HIST4H4:TUBA1B:TUBA1A:TUBA1C:SCN8A:KRT86:KRT84:PLXNC1:RPLP0:RPS29:SPTB:YY1:PML:FES:GSPT1:MMP2:PSMB10:MED11:MYH10:ERBB2:KRTAP4-11:KRTAP4-3:KRT35:ADAM11:PRKCA:MYL12A:GATA6:MED16:TCF3:PIP5K1C:RPS28:PSENEN:TYRO…	http://www.gsea-msigdb.org/gsea/msigdb/cards/REACTOME_DEVELOPMENTAL_BIOLOGY
Chemical_and_Genetic_pertubation	ACEVEDO_LIVER_TUMOR_VS_NORMAL_ADJACENT_TISSUE_UP	862	111	1.64153e-06	0.000115326	LSM10:FGGY:ALG14:RTCA:HIST2H4A:HIST2H2AA3:HIST2H2AA4:HIST2H2BE:RFX5:SLC39A1:MTX1:TAGLN2:PIGM:POGK:PIGC:FAM20B:ACBD6:TSNAX:HSPA14:CUL2:GSTO1:RPS13:LMO2:TMEM258:FADD:MRPL48:REXO2:RPS25:HYOU1:H2AFX:TUBA1A:TUBA1C:XPOT:CCT2:RAB3IP:AMDHD1:CHPT1:TCHP:RPLP0:UFM1:MAPK1IP1L:NOP10:ZNF106:FAM219B:METRN:POLR3E:KIAA0556:CES1:ADAT1:TMEM199:CCL5:TOM1L1:SUPT4H1:CDC42EP4:TBC1D16:STRA13:ZNF791:RNASEH2A:IGFLR1:EXOSC…	http://www.gsea-msigdb.org/gsea/msigdb/cards/ACEVEDO_LIVER_TUMOR_VS_NORMAL_ADJACENT_TISSUE_UP
Curated_gene_sets	REACTOME_NONHOMOLOGOUS_END_JOINING_NHEJ	69	19	1.91524e-06	0.000117064	HIST2H4A:HIST2H4B:HIST2H2BE:H2AFX:HIST4H4:BRE:H2BFS:HIST1H4B:HIST1H2BC:HIST1H2BD:HIST1H2BE:HIST1H4D:HIST1H2BF:HIST1H2BG:HIST1H2BI:HIST1H2BJ:HIST1H4I:HIST1H2BM:POLM	http://www.gsea-msigdb.org/gsea/msigdb/cards/REACTOME_NONHOMOLOGOUS_END_JOINING_NHEJ
Immunologic_signatures	GSE1925_CTRL_VS_3H_IFNG_STIM_IFNG_PRIMED_MACROPHAGE_UP	188	35	4.09088e-06	0.000120792	SLC35E2:RPL22:H6PD:PTAFR:DPM3:KCNMA1:CHID1:KCNE3:SMARCC2:CHST11:SLC8B1:ARL11:KIAA0247:METRN:KCTD11:BCAS3:ST6GALNAC2:S1PR4:ATCAY:TECR:GPI:CCDC142:SAG:SERPINI1:EIF4A2:RPL34:LPCAT1:COL4A3BP:HIST1H2AM:LMTK2:AUH:SLC31A2:FKBP15:MAOA:GAB3	http://www.gsea-msigdb.org/gsea/msigdb/cards/GSE1925_CTRL_VS_3H_IFNG_STIM_IFNG_PRIMED_MACROPHAGE_UP
GO_bp	GO_CHROMATIN_ASSEMBLY_OR_DISASSEMBLY	184	36	8.91662e-07	0.000123655	SETSIP:HIST2H2BF:HIST2H4A:HIST2H2BD:HIST2H4B:HIST2H2BE:H2AFY2:H2AFX:HIST4H4:SMARCC2:NAP1L1:STRA13:ASF1B:HAT1:H2BFS:CABIN1:KB-318B8.7:H1F0:SMARCA5:CENPK:HIST1H4B:HIST1H1T:HIST1H2BC:HIST1H2BD:HIST1H2BE:HIST1H4D:HIST1H2BF:HIST1H2BG:HIST1H3E:HIST1H3G:HIST1H2BI:HIST1H2BJ:HIST1H4I:HIST1H2BM:SMARCD3:TSPYL5:ANP32B	http://www.gsea-msigdb.org/gsea/msigdb/cards/GO_CHROMATIN_ASSEMBLY_OR_DISASSEMBLY
GO_bp	GO_IMMUNE_SYSTEM_DEVELOPMENT	968	123	9.14779e-07	0.000124512	CDC42:RUNX3:TSPAN2:NOTCH2:HIST2H4A:HIST2H4B:GON4L:LY9:FCER1G:ITPKB:DHTKD1:PIP4K2A:ITGB1:PPP3CB:ZMIZ1:ADAM8:IRF7:FSHB:LMO2:BAD:BATF2:FADD:GAB2:TIRAP:ETS1:JAM3:MFAP5:ETV6:HIST4H4:KITLG:SH2B3:ARL11:RIPK3:FOS:TMOD3:PML:FES:LRRK1:HBZ:NARFL:SPN:PSMB10:SLC7A6OS:ATXN1L:CBFA2T3:CCL3:ERBB2:STAT5B:PRKCA:TCF3:ZBTB7A:JUNB:KLF2:JAK3:ARMC6:CEBPG:NFKBID:TYROBP:ZFP36:RPS19:POU2F2:CEACAM1:ERCC1:ZNF160:RSAD2:TMEM17…	http://www.gsea-msigdb.org/gsea/msigdb/cards/GO_IMMUNE_SYSTEM_DEVELOPMENT
Immunologic_signatures	GSE7348_UNSTIM_VS_LPS_STIM_MACROPHAGE_DN	181	34	4.54705e-06	0.000133453	GBP3:PTGS2:BTG2:TRIM21:UBE2L6:CDC42EP2:BIRC2:PLET1:DUSP16:HCAR2:PPM1A:PSMB10:HEATR6:ICAM1:IL1A:IFIH1:SP110:PLAGL2:CCRL2:ARHGEF3:CXCL1:IRF1:LCP2:EDN1:STX11:TAGAP:ITGB8:GPR85:PLXNA4:ZC3HAV1:JAK2:ZFAND5:SLC2A6:GK	http://www.gsea-msigdb.org/gsea/msigdb/cards/GSE7348_UNSTIM_VS_LPS_STIM_MACROPHAGE_DN
Curated_gene_sets	REACTOME_CELLULAR_SENESCENCE	191	36	2.23113e-06	0.000134873	RPS6KA1:HIST2H4A:HIST2H2AA3:HIST2H2AA4:HIST2H4B:HIST2H2BE:MDM4:H2AFX:ETS1:HIST4H4:CDC16:FOS:TERF2IP:MAP4K4:IL1A:CEBPB:H2BFS:CABIN1:KB-318B8.7:H1F0:CBX6:MAPKAPK3:HIST1H4B:HIST1H2BC:HIST1H2BD:HIST1H2BE:HIST1H4D:HIST1H2BF:HIST1H2BG:HIST1H3E:HIST1H3G:HIST1H2BI:HIST1H2BJ:HIST1H4I:HIST1H2AJ:HIST1H2BM:RPS6KA2:ANAPC2	http://www.gsea-msigdb.org/gsea/msigdb/cards/REACTOME_CELLULAR_SENESCENCE
Immunologic_signatures	GSE2770_IL4_ACT_VS_ACT_CD4_TCELL_6H_UP	197	36	4.67233e-06	0.000135498	RERE:MTX1:DUSP23:TAGLN2:RCSD1:PTGS2:FAM204A:SLC25A45:SLC2A3:TM7SF3:LIN7A:GNG2:SRSF5:SPSB3:NLRC5:ERN1:RIOK3:ABCA7:TCF3:KLF2:MZT2A:GPBAR1:NDUFA10:ACOT8:AMT:ABHD14B:SLC9A9:NEDD9:PSMB9:POLM:LAMTOR4:GIMAP2:POLB:GGTA1P:P2RY8:SASH3	http://www.gsea-msigdb.org/gsea/msigdb/cards/GSE2770_IL4_ACT_VS_ACT_CD4_TCELL_6H_UP
Immunologic_signatures	GSE39820_CTRL_VS_TGFBETA1_IL6_IL23A_CD4_TCELL_DN	197	36	4.67233e-06	0.000135498	TCEANC2:TSPAN2:USF1:ACBD6:PFKFB2:GRK5:CCDC34:CELA1:EIF2B2:STARD5:ORAI3:ATP2A3:RNASEK:TNFSF14:ZFP36L2:IL1RN:SLC4A11:ERGIC3:OSM:PARVG:OGG1:NME6:NCBP2-AS2:NIPAL1:CXCL1:CCNI:RPS18:AKIRIN2:TMEM176B:TMEM176A:BIN3:ADAM9:DENND3:CHM:GLA:UTP14A	http://www.gsea-msigdb.org/gsea/msigdb/cards/GSE39820_CTRL_VS_TGFBETA1_IL6_IL23A_CD4_TCELL_DN
Cancer_modules	MODULE_114	336	54	1.62344e-06	0.000137197	SDHB:RPS27:MNDA:OAT:RHOG:RPS13:PLA2G16:FAU:CTSC:RPS25:PHB2:STRAP:PFDN5:ATP5G2:BLOC1S1:NAP1L1:RPLP0:TPT1:CCNDBP1:PPIB:CES1:CYBA:EIF1:UQCR11:UQCR11:RPS28:UBL5:RPS19:RPL18:RPS5:RAB10:COX5B:RPL31:RBCK1:ATP5O:MB:CBX6:RPL32:MAPKAPK3:RPL29:KPNA4:RPL34:NDUFS4:HINT1:UQCRQ:HLA-A:RPS10:ATP5J2:COX6C:ZNF706:GSN:RPL12:COX7B:RPL36A:RPL10	http://www.gsea-msigdb.org/gsea/msigdb/cards/MODULE_114
Cancer_modules	MODULE_15	355	56	1.90994e-06	0.000137197	CD52:AK2:SFPQ:MYCBP:PLK3:SERBP1:HIST2H2BE:S100A4:PIGC:PTPN7:PFKFB2:ZMIZ1:RHOG:LMO2:UBE2L6:RARRES3:PTPRCAP:CTSC:BIRC2:DDIT3:OAS2:FOS:VRK1:P2RX1:ATP2A3:ME2:S1PR4:ICAM3:JUNB:APOC1:PPP1R15A:LAIR1:LPIN1:SERTAD2:VAMP5:IL1B:PITPNB:RAC2:TRANK1:MAPKAPK3:HCLS1:ADAM19:DOCK2:LCP2:EEF1E1:HMGN4:PSMB9:SERPINE1:PTK2B:TRAF2:PIM2:KDM5C:TRO:COX7B:SEPT6:FLNA	http://www.gsea-msigdb.org/gsea/msigdb/cards/MODULE_15
Canonical_Pathways	REACTOME_DNA_DOUBLE_STRAND_BREAK_RESPONSE	77	20	2.81246e-06	0.000137436	HIST2H4A:HIST2H4B:HIST2H2BE:H2AFX:HIST4H4:KDM4B:BRE:H2BFS:SMARCA5:HIST1H4B:HIST1H2BC:HIST1H2BD:HIST1H2BE:HIST1H4D:HIST1H2BF:HIST1H2BG:HIST1H2BI:HIST1H2BJ:HIST1H4I:HIST1H2BM	http://www.gsea-msigdb.org/gsea/msigdb/cards/REACTOME_DNA_DOUBLE_STRAND_BREAK_RESPONSE
TF_targets	CEBPDELTA_Q6	247	44	9.02444e-07	0.000138866	CDC42:ZFYVE9:SGIP1:ARID4B:PTEN:CHST15:NNMT:ORMDL2:RAB3IP:PPM1A:FOS:TBC1D10B:CCDC47:UNC13D:HSH2D:SBSN:WBP1:IL1RN:ZEB2:NR4A2:HOXD12:NEUROD1:IKZF2:PTPRN:ASB18:SLC35C2:OSM:UBE2E2:MAB21L2:PIK3R1:FAM53C:DOK3:ARID1B:CREB5:SEMA3A:BUD31:GPR85:CER1:NOTCH1:APEX2:GJB1:GLA:MMGT1:GABRA3	http://www.gsea-msigdb.org/gsea/msigdb/cards/CEBPDELTA_Q6
TF_targets	KRCTCNNNNMANAGC_UNKNOWN	66	19	9.10595e-07	0.000138866	HIST2H2BE:HIST2H2AB:CDK15:HIST1H1T:HIST1H2BC:HIST1H2BD:HIST1H2BE:HIST1H2BF:HIST1H2BG:HIST1H3E:HIST1H3G:HIST1H2BJ:HIST1H2AG:HIST1H2AH:HIST1H2AI:HIST1H2AJ:HIST1H2BM:HIST1H2AL:HIST1H2AM	http://www.gsea-msigdb.org/gsea/msigdb/cards/KRCTCNNNNMANAGC_UNKNOWN
GO_bp	GO_LEUKOCYTE_DIFFERENTIATION	507	74	1.03941e-06	0.000138903	CDC42:RUNX3:TSPAN2:NOTCH2:GON4L:LY9:FCER1G:ITPKB:ITGB1:PPP3CB:ZMIZ1:ADAM8:IRF7:FSHB:BAD:BATF2:FADD:GAB2:KITLG:RIPK3:FOS:FES:LRRK1:SPN:CBFA2T3:CCL3:ERBB2:STAT5B:PRKCA:TCF3:ZBTB7A:JUNB:JAK3:CEBPG:NFKBID:TYROBP:POU2F2:CEACAM1:RSAD2:TMEM178A:ZFP36L2:HDAC4:PREX1:CEBPB:FBXO7:NCAPH2:JAGN1:CTNNB1:TCTA:HCLS1:PTGER4:PIK3R1:F2RL1:IRF1:PPARGC1B:DOCK2:PRR7:BTN2A2:HLA-G:BAK1:PRDM1:POLM:IKZF1:TMEM176B:TMEM176A:…	http://www.gsea-msigdb.org/gsea/msigdb/cards/GO_LEUKOCYTE_DIFFERENTIATION
Cancer_modules	MODULE_32	239	42	2.26875e-06	0.00013969	RPL22:SFPQ:YBX1:RTCA:RPS27:CELF2:HNRNPA3P1:TIAL1:CARS:EIF4G2:RPS13:RBM4:RPS25:YBX3:PCBP2:RPLP0:RPS29:GSPT1:EIF1:CIRBP:RPS28:RNASEH2A:ZFP36:FBL:RPS19:RPL18:RAB10:RPL31:EIF6:CBX6:RPL32:RAB5A:DHX30:RPL29:EIF4A2:SUB1:RPS10:IGF2BP3:HNRNPA2B1:RPL12:SEPT6:RBMX	http://www.gsea-msigdb.org/gsea/msigdb/cards/MODULE_32
Canonical_Pathways	REACTOME_NEUTROPHIL_DEGRANULATION	476	69	3.01661e-06	0.000144207	TNFRSF1B:PTAFR:AGL:LAMTOR2:MNDA:FCER1G:CHI3L1:ADAM8:RHOG:TBC1D10C:CTSC:SLC2A3:PA2G4:ARHGAP9:CCT2:LTA4H:APAF1:RHOF:ATP11A:ACTR10:ATP6V1D:NPC2:CHRNB4:MVP:ITGAL:PYCARD:ITGAX:CYBA:P2RX1:RAB37:UNC13D:TTR:ELANE:LRG1:SLC44A2:GPI:TYROBP:CEACAM6:CEACAM3:CEACAM1:LAIR1:RAB10:QPCT:ACTR2:SLC11A1:CAB39:SIRPB1:ITGB2:SYNGR1:ARSA:NIT2:DNAJC13:CXCL1:LPCAT1:HEXB:ARSB:CYSTM1:DOCK2:RAB24:DOK3:HLA-A:HSPA1B:TMEM30A:DYN…	http://www.gsea-msigdb.org/gsea/msigdb/cards/REACTOME_NEUTROPHIL_DEGRANULATION
Curated_gene_sets	FEVR_CTNNB1_TARGETS_UP	687	92	2.50736e-06	0.000149093	SLC35E2:H6PD:HIST2H2AA3:HIST2H2AA4:HSD17B7:BTG2:PFKFB2:TRIM8:FAM53B:PTPRE:IRF7:TRIM34:CDC42EP2:PCSK7:CELA1:STAT2:HSD17B6:DDIT3:OAS2:OASL:LTB4R:EGLN3:KIAA0247:FOS:IFI27L1:TRPM7:ABHD2:CIITA:MVP:MMP2:MT2A:MT1A:ATP2A3:CCL5:MIEN1:GIP:PRKCA:RAB37:CYTH1:LPIN2:ELANE:ABCA7:GADD45B:APBA3:PNPLA6:UBL5:JUNB:IGSF23:CYTH2:PRRG2:CMPK2:LPIN1:TCF23:FOSL2:UGP2:TGOLN2:VAMP5:STAT1:FN1:SMOX:SLC35C2:SPATA2:RNF114:CEBPB…	http://www.gsea-msigdb.org/gsea/msigdb/cards/FEVR_CTNNB1_TARGETS_UP
Curated_gene_sets	MARSON_BOUND_BY_FOXP3_UNSTIMULATED	1177	142	2.52057e-06	0.000149093	TNFRSF1B:USP48:TMEM222:AK2:TCTEX1D4:NSUN4:TCEANC2:HIST2H2BF:HIST2H2AA3:HIST2H2AA4:PRUNE:SLC39A1:MNDA:CD48:LY9:USF1:SFT2D2:XCL1:MDM4:FAM149B1:TRIM8:ITPRIP:MADD:SLC25A45:NUMA1:MRPL48:ETS1:DUSP16:ATF7IP:HIST4H4:FGFR1OP2:PLXNC1:AMDHD1:UBE3B:RASA3:EAPP:GNG2:ATP6V1D:SERPINA11:TJP1:DPH6:SPPL2A:TMOD3:HERC1:BBS4:PML:ABHD2:MPG:TBC1D10B:ITGAL:RBL2:RNASEK:TMEM199:EIF1:STXBP4:LIMD2:CCDC47:ERN1:KCNJ2:ST6GALNAC…	http://www.gsea-msigdb.org/gsea/msigdb/cards/MARSON_BOUND_BY_FOXP3_UNSTIMULATED
GO_mf	GO_PROTEIN_HETERODIMERIZATION_ACTIVITY	503	77	9.08597e-08	0.000149464	SRGAP2C:HIST2H2BF:HIST2H4A:HIST2H2AA3:HIST2H2BD:HIST2H2AA4:HIST2H4B:HIST2H2BE:HIST2H2AB:USF1:KCNH1:ITGB1:H2AFY2:BAD:H2AFX:TIRAP:JAM3:HIST4H4:ERBB3:DDIT3:FOS:JDP2:HEXA:CHRNB4:ITGAL:CYBA:FLOT2:ERBB2:MLX:SUPT4H1:TTR:TCF3:CEBPG:CEACAM6:ADD2:BCL2L11:NR4A2:NEUROD1:CUL3:BMP2:CEBPB:H2BFS:ITGB2:FBXO7:GGA1:SCUBE1:CTNNB1:AGTR1:FXR1:SLC51A:PIK3R1:HEXB:HIST1H4B:HIST1H2BC:HIST1H2BD:HIST1H2BE:HIST1H4D:HIST1H2BF…	http://www.gsea-msigdb.org/gsea/msigdb/cards/GO_PROTEIN_HETERODIMERIZATION_ACTIVITY
Reactome	REACTOME_OXIDATIVE_STRESS_INDUCED_SENESCENCE	121	26	4.78628e-06	0.000149472	HIST2H4A:HIST2H2AA3:HIST2H2AA4:HIST2H4B:HIST2H2BE:MDM4:H2AFX:HIST4H4:FOS:MAP4K4:H2BFS:CBX6:MAPKAPK3:HIST1H4B:HIST1H2BC:HIST1H2BD:HIST1H2BE:HIST1H4D:HIST1H2BF:HIST1H2BG:HIST1H3E:HIST1H3G:HIST1H2BI:HIST1H2BJ:HIST1H4I:HIST1H2AJ:HIST1H2BM	http://www.gsea-msigdb.org/gsea/msigdb/cards/REACTOME_OXIDATIVE_STRESS_INDUCED_SENESCENCE
Reactome	REACTOME_SIGNALING_BY_SCF_KIT	43	14	4.97844e-06	0.0001523	GAB2:CBL:KITLG:SH2B3:FES:GRAP:STAT5B:PRKCA:STAT1:GRAP2:PIK3R1:GRB10:SH2B2:JAK2	http://www.gsea-msigdb.org/gsea/msigdb/cards/REACTOME_SIGNALING_BY_SCF_KIT
Curated_gene_sets	PUJANA_BRCA1_PCC_NETWORK	1617	185	2.61532e-06	0.000153052	RPL22:SDHB:KPNA6:AK2:SFPQ:MYCBP:CTPS1:PPIH:YBX1:KIF2C:SERBP1:RTCA:SIKE1:ENSA:RFX5:SFT2D2:XCL1:PIGC:CACNA1E:DHX9:PTPN7:MDM4:PFKFB2:TAF5L:TSNAX:UPF2:CUL2:BMS1:PTEN:TIAL1:GTF2H1:RPS25:H2AFX:KCNA1:VAMP1:PHB2:YAF2:TUBA1B:PA2G4:PTGES3:XPOT:MDM1:CCT2:NAP1L1:LIN7A:OAS2:RPLP0:BCL7A:BTF3P11:RASA3:CDC16:AP1G2:GEMIN2:PPM1A:SPTB:ITPK1:VRK1:YY1:LTK:HEXA:PKMYT1:PMM2:CIITA:GSPT1:BOLA2:CA7:ST3GAL2:CBFA2T3:CCL3:ZN…	http://www.gsea-msigdb.org/gsea/msigdb/cards/PUJANA_BRCA1_PCC_NETWORK
Canonical_Pathways	REACTOME_ESR_MEDIATED_SIGNALING	218	39	3.28445e-06	0.00015367	HIST2H4A:HIST2H2AA3:HIST2H2AA4:HIST2H4B:HIST2H2BE:USF1:GPAM:H2AFX:HIST4H4:PTGES3:GNG2:FOS:CALM1:YY1:MMP2:GNG7:KDM4B:GREB1:STRN:H2BFS:PIK3R1:CHD1:HIST1H4B:HIST1H2BC:HIST1H2BD:HIST1H2BE:HIST1H4D:HIST1H2BF:HIST1H2BG:HIST1H3E:HIST1H3G:HIST1H2BI:HIST1H2BJ:HIST1H4I:HIST1H2AJ:HIST1H2BM:TBP:POLR2J:PTK2:CDK9	http://www.gsea-msigdb.org/gsea/msigdb/cards/REACTOME_ESR_MEDIATED_SIGNALING
Canonical_Pathways	REACTOME_MEIOTIC_SYNAPSIS	78	20	3.49145e-06	0.000159952	HIST2H4A:HIST2H2AA3:HIST2H2AA4:HIST2H4B:HIST2H2BE:H2AFX:HIST4H4:TERF2IP:H2BFS:HIST1H4B:HIST1H2BC:HIST1H2BD:HIST1H2BE:HIST1H4D:HIST1H2BF:HIST1H2BG:HIST1H2BI:HIST1H2BJ:HIST1H4I:HIST1H2AJ:HIST1H2BM	http://www.gsea-msigdb.org/gsea/msigdb/cards/REACTOME_MEIOTIC_SYNAPSIS
Immunologic_signatures	GSE14769_UNSTIM_VS_80MIN_LPS_BMDM_UP	199	36	5.92364e-06	0.000160333	CNR2:RPS6KA1:YBX1:BMS1:MRPL43:TMEM80:KCTD21:FGFR1OP2:ASB8:STAT2:DDIT3:PRKAB1:POLR3K:METTL9:ORAI3:ZFP90:ARMC7:MBP:FBXL12:ZNF526:ARHGAP25:ATG16L1:SYS1:CASS4:CYTH4:CBX6:CCDC134:TCTA:LHFPL2:TAF8:MEA1:MAD2L1BP:TMEM140:SURF6:ANAPC2:SASH3	http://www.gsea-msigdb.org/gsea/msigdb/cards/GSE14769_UNSTIM_VS_80MIN_LPS_BMDM_UP
Immunologic_signatures	GSE3982_NEUTROPHIL_VS_EFF_MEMORY_CD4_TCELL_UP	199	36	5.92364e-06	0.000160333	PLK3:PTPRE:LMO2:NINJ2:IRF9:SRSF5:CALML4:ORAI3:PYCARD:ITGAX:SECTM1:MED16:ICAM3:JUNB:PSENEN:CEACAM3:PPP1R15A:FOSL2:RBCK1:OSM:TST:CYTH4:APOBEC3A:PACSIN2:BMP2K:CHD1:IRF1:FAM53C:CLTB:BTN2A2:HLA-A:SH2B2:SMARCD3:POLB:DENND3:TOPORS-AS1	http://www.gsea-msigdb.org/gsea/msigdb/cards/GSE3982_NEUTROPHIL_VS_EFF_MEMORY_CD4_TCELL_UP
Immunologic_signatures	GSE17721_POLYIC_VS_GARDIQUIMOD_16H_BMDC_DN	199	36	5.92364e-06	0.000160333	PAFAH2:MTX1:CD48:MRPS14:GRK5:CHID1:MRPL48:YBX3:PA2G4:PTGES3:DENR:FBXO33:GNG2:DPH6:MESDC2:STARD5:MT2A:PDF:EMC6:ACADVL:GID4:TYROBP:UBXN2A:STK16:ATP5O:PIGP:JAGN1:ALG3:CENPK:NOP16:EIF3B:PON2:ARFGEF1:FKBP15:SLC2A8:RPL12	http://www.gsea-msigdb.org/gsea/msigdb/cards/GSE17721_POLYIC_VS_GARDIQUIMOD_16H_BMDC_DN
Immunologic_signatures	GSE39556_UNTREATED_VS_3H_POLYIC_INJ_MOUSE_NK_CELL_DN	199	36	5.92364e-06	0.000160333	THEMIS2:DPYD:HIST2H2BE:RFX5:MRPS14:ZMIZ1:CHST15:PTPRE:LMO2:ARHGEF17:GAB2:YBX3:OAS2:ZMYM2:SRSF5:MAPK8IP3:STARD3:EIF1:S1PR4:ZNF135:BAZ2B:AC009961.3:CSNK1E:SYNGR1:BRD1:TRANK1:LRIG1:ST3GAL6:PFN2:SERPINI1:CHD1:LCP2:PDLIM7:HIST1H2BD:HCP5:SENP6:WWP1	http://www.gsea-msigdb.org/gsea/msigdb/cards/GSE39556_UNTREATED_VS_3H_POLYIC_INJ_MOUSE_NK_CELL_DN
Immunologic_signatures	GSE24726_WT_VS_E2_2_KO_PDC_DN	199	36	5.92364e-06	0.000160333	TAGLN2:IRF7:TM7SF2:SDHD:SDHD:SLC37A4:WSB2:HCAR2:EGLN3:GPR132:SNX20:PSMB10:CYBA:ME2:VRK3:SIGLEC7:SIGLEC19P:SLC11A1:UBE2F:SMOX:CEBPB:SAMSN1:NME6:MANF:MARCH1:P4HA2:ATOX1:AKAP7:EIF3B:CEBPD:SQLE:PTK2:SLC31A2:FKBP15:RP11-203J24.9:ST6GALNAC6:GBGT1:TRAF2:SLC25A6	http://www.gsea-msigdb.org/gsea/msigdb/cards/GSE24726_WT_VS_E2_2_KO_PDC_DN
Immunologic_signatures	GSE36826_WT_VS_IL1R_KO_SKIN_STAPH_AUREUS_INF_DN	199	36	5.92364e-06	0.000160333	H2AFY2:TRIM21:TMEM132A:RARRES3:FCHSD2:YBX3:OASL:HEXA:PML:KLHL36:SECTM1:GADD45B:ICAM1:NUP62:RSAD2:DTNB:UGP2:ARID5A:IFIH1:SP110:APOL6:APOL1:GTPBP1:PPARA:RTP4:P4HA2:ADRB2:ATOX1:ADAM19:HLA-E:DYNLT1:IGF2BP3:PDCD1LG2:SLC31A2:SLC2A6:MAOA	http://www.gsea-msigdb.org/gsea/msigdb/cards/GSE36826_WT_VS_IL1R_KO_SKIN_STAPH_AUREUS_INF_DN
Immunologic_signatures	GSE35685_CD34POS_CD10NEG_CD62LPOS_VS_CD34POS_CD10POS_BONE_MARROW_DN	199	36	5.92364e-06	0.000160333	ENSA:KRTCAP2:ITPKB:CH25H:IFITM3:CTSC:DUSP16:APAF1:LTB4R:KIAA0247:PML:PSMB10:FLOT2:MLX:SLC44A2:JAK3:ZFP36:VRK3:MAP4K4:STAT1:CSF2RB:MANF:UBE2K:BMP2K:PIK3R1:IRF1:KIF3A:LCP2:MGAT1:PSMB9:ENPP1:IKZF1:ADAM9:CEBPD:ZFAND5:MORF4L2	http://www.gsea-msigdb.org/gsea/msigdb/cards/GSE35685_CD34POS_CD10NEG_CD62LPOS_VS_CD34POS_CD10POS_BONE_MARROW_DN
Immunologic_signatures	GSE17721_0.5H_VS_8H_CPG_BMDC_DN	199	36	5.92364e-06	0.000160333	THEMIS2:SIKE1:SLAMF7:FAM20B:CHI3L1:TRIM34:MS4A7:PLA2G16:BATF2:DUSP16:SNX20:CCL5:HEATR6:MBD2:ICAM1:TNPO2:HOOK2:SMIM7:POU2F2:UBXN2A:RAB10:EPHA4:UFD1L:PITPNB:KPNA4:RTP4:CCNG2:USP53:THBS4:FAM53C:HLA-E:PSMB9:ME1:SERPINE1:PTK2B:CHM	http://www.gsea-msigdb.org/gsea/msigdb/cards/GSE17721_0.5H_VS_8H_CPG_BMDC_DN
Immunologic_signatures	GSE19401_UNSTIM_VS_RETINOIC_ACID_STIM_FOLLICULAR_DC_UP	199	36	5.92364e-06	0.000160333	CD52:MYCBP:CTPS1:IRF7:RARRES3:COX8A:SLC2A3:LTA4H:HCAR3:FOS:SPN:MVP:ITGAL:MT2A:MT1A:MT1F:PSMB10:SUPT4H1:CLPP:IER2:FBL:ERCC1:RSAD2:VAMP5:COX5B:NR4A2:ITGB2:RAC2:MAPK8IP2:DNAJC13:UQCRQ:BTN3A3:DYNLT1:BUD31:SH2B2:ZFAND5	http://www.gsea-msigdb.org/gsea/msigdb/cards/GSE19401_UNSTIM_VS_RETINOIC_ACID_STIM_FOLLICULAR_DC_UP
Immunologic_signatures	GSE25123_CTRL_VS_IL4_STIM_MACROPHAGE_UP	199	36	5.92364e-06	0.000160333	AGTRAP:SESN2:CTPS1:OAT:FAM53B:PRR5L:POLD4:NNMT:EIF2B2:ITPK1:CINP:ITGAL:CES1:CYBA:ATP2A3:HS3ST3B1:MRPL27:SUPT4H1:PRKCA:ZNF565:PDRG1:SAMSN1:PPARA:IQSEC1:HCLS1:SPON2:GAR1:HEXB:GRAMD3:JADE2:MGAT1:URGCP:BCL7B:BIN3:PTK2B:COX7B	http://www.gsea-msigdb.org/gsea/msigdb/cards/GSE25123_CTRL_VS_IL4_STIM_MACROPHAGE_UP
Immunologic_signatures	GSE5542_IFNG_VS_IFNA_AND_IFNG_TREATED_EPITHELIAL_CELLS_24H_UP	199	36	5.92364e-06	0.000160333	SSX2IP:CDC42SE1:ARRB1:YBX3:FMNL3:RNF31:IRF9:SRSF5:ITPK1:HERC1:PYCARD:CCDC47:TCF3:LSM14A:HCST:TYROBP:CMPK2:STRN:ZFP36L2:MAT2A:ARHGEF4:STAT1:BLCAP:SON:MLH1:ZNF518B:NDUFS4:HMGCR:TREML2:AKAP7:PCMTD1:ARFGEF1:GSDMD:ANP32B:STRBP:TIMM17B	http://www.gsea-msigdb.org/gsea/msigdb/cards/GSE5542_IFNG_VS_IFNA_AND_IFNG_TREATED_EPITHELIAL_CELLS_24H_UP
Immunologic_signatures	GSE24726_WT_VS_E2_2_KO_PDC_DAY4_POST_DELETION_UP	199	36	5.92364e-06	0.000160333	MTHFR:KMO:CUL2:IFITM3:COX8A:TM7SF2:CDC42EP2:TIMM8B:TMEM119:EGLN3:CINP:NOP10:SNX20:CYBA:HOOK2:VRK3:RAB10:SLC11A1:UBE2F:SAMSN1:ITGB2:MANF:COX17:COMMD10:UQCRQ:ATOX1:PSMB9:AKAP7:CREB5:CEBPD:SQLE:SLC31A2:SLC2A6:TRAF2:GK:MTM1	http://www.gsea-msigdb.org/gsea/msigdb/cards/GSE24726_WT_VS_E2_2_KO_PDC_DAY4_POST_DELETION_UP
Curated_gene_sets	REACTOME_DNA_DOUBLE_STRAND_BREAK_RESPONSE	77	20	2.81246e-06	0.000162856	HIST2H4A:HIST2H4B:HIST2H2BE:H2AFX:HIST4H4:KDM4B:BRE:H2BFS:SMARCA5:HIST1H4B:HIST1H2BC:HIST1H2BD:HIST1H2BE:HIST1H4D:HIST1H2BF:HIST1H2BG:HIST1H2BI:HIST1H2BJ:HIST1H4I:HIST1H2BM	http://www.gsea-msigdb.org/gsea/msigdb/cards/REACTOME_DNA_DOUBLE_STRAND_BREAK_RESPONSE
Immunologic_signatures	GSE43863_NAIVE_VS_MEMORY_TH1_CD4_TCELL_D150_LCMV_UP	184	34	6.59997e-06	0.000163025	THEMIS2:TRIM21:UBE2L6:RARRES3:KRT86:STAT2:TRAFD1:GCH1:PPP1R14D:CIITA:NLRC5:LPIN2:PIEZO2:KLF2:CMPK2:KLHL29:CASP10:CDK15:SP110:APOL6:APOL1:ZBTB11-AS1:RTP4:DDX60L:IRF1:LCP2:HIST1H2BF:PSMB9:FGD2:SAMD9L:GSTK1:CEBPD:CD274:RNF183	http://www.gsea-msigdb.org/gsea/msigdb/cards/GSE43863_NAIVE_VS_MEMORY_TH1_CD4_TCELL_D150_LCMV_UP
Immunologic_signatures	GSE36888_UNTREATED_VS_IL2_TREATED_TCELL_6H_UP	192	35	6.65369e-06	0.000163025	TNFRSF1B:PTAFR:SESN2:SLAMF1:FCER1G:FCGR2C:PTGS2:BEST1:CDC42EP2:ATF7IP:LTB4R:RIPK3:GNG2:DCAF5:EMP2:HS3ST3B1:PNPLA6:LRRC25:CEACAM3:PLAGL2:SAMSN1:TMEM115:LINC00877:HES1:KIAA1211:RAB24:HIST1H2BC:HIST1H2BD:HIST1H2AJ:GPANK1:ITGB8:SLA:DENND3:GK:SEPT6	http://www.gsea-msigdb.org/gsea/msigdb/cards/GSE36888_UNTREATED_VS_IL2_TREATED_TCELL_6H_UP
Immunologic_signatures	GSE30971_CTRL_VS_LPS_STIM_MACROPHAGE_WBP7_KO_4H_DN	192	35	6.65369e-06	0.000163025	PTGFRN:HIST2H2BE:MNDA:CAMSAP2:DISP1:CELF2:CLEC7A:KITLG:CHST11:OASL:FOS:BBS4:ABHD2:DNAH17:C5AR2:HAT1:FN1:CASS4:ITGB2:ITGB2-AS1:HCLS1:SLC9A9:PPARGC1B:GFOD1:ME1:PRDM1:TAGAP:CREB5:SLC25A40:SERPINE1:DLC1:DCSTAMP:SQLE:COX7B:GLA	http://www.gsea-msigdb.org/gsea/msigdb/cards/GSE30971_CTRL_VS_LPS_STIM_MACROPHAGE_WBP7_KO_4H_DN
Immunologic_signatures	GSE17721_0.5H_VS_24H_CPG_BMDC_DN	200	36	6.65888e-06	0.000163025	H6PD:MTHFR:CSDE1:SLAMF7:FAM20B:CH25H:TRIM21:MS4A7:DUSP16:CHPT1:TMEM119:OASL:TJP1:SLC28A2:MMP2:CCL5:KCTD1:GADD45B:POU2F2:RAB10:SLC11A1:ARHGEF3:HCLS1:TMEM165:FAM53C:HLA-E:HSPA1B:ME1:HACE1:TMED4:SERPINE1:PTK2B:SLA:JAK2:PIM2:CHM	http://www.gsea-msigdb.org/gsea/msigdb/cards/GSE17721_0.5H_VS_24H_CPG_BMDC_DN
Immunologic_signatures	GSE43955_TH0_VS_TGFB_IL6_TH17_ACT_CD4_TCELL_4H_DN	200	36	6.65888e-06	0.000163025	TNFRSF4:USP48:PRUNE:FAM107B:PPP3CB:IRF7:TRIM21:VPS37C:TMEM223:PTPRCAP:IRF9:KIAA0247:NPC2:SCAMP2:ITGAX:TAX1BP3:EMC6:EIF1:LIMD2:DYRK1B:CMPK2:RSAD2:ZFP36L2:BCL2L11:EPB41L1:GGA1:CBX7:SYNGR1:GRAP2:HCLS1:ACAD9:EIF4A2:HLA-G:HSPA1B:PSMB9:TLR7	http://www.gsea-msigdb.org/gsea/msigdb/cards/GSE43955_TH0_VS_TGFB_IL6_TH17_ACT_CD4_TCELL_4H_DN
Immunologic_signatures	GSE32034_LY6C_HIGH_VS_LOW_ROSIGLIZATONE_TREATED_MONOCYTE_UP	200	36	6.65888e-06	0.000163025	MTHFR:YBX1:PTGFRN:HIST2H2BF:CD48:PIP4K2A:IRF7:LMO2:UNC93B1:DUSP16:TRAFD1:NPC2:EIF2B2:METTL9:PSMB10:MRPL27:SUPT4H1:RPS19:VRK3:RPS5:CMPK2:ZMYND8:PFN2:RELL1:MAB21L2:ASIC5:NDUFS4:IRF1:HSPA1B:RPS18:RPS10:PON2:BUD31:TPK1:TLR7:BMP15	http://www.gsea-msigdb.org/gsea/msigdb/cards/GSE32034_LY6C_HIGH_VS_LOW_ROSIGLIZATONE_TREATED_MONOCYTE_UP
Immunologic_signatures	GSE36078_WT_VS_IL1R_KO_LUNG_DC_DN	200	36	6.65888e-06	0.000163025	RUNX3:SLAMF7:PEX16:CTSW:KLRD1:CHPT1:ZNF605:TMOD3:DET1:DRG2:CCL5:TMUB2:CDC42EP4:UQCR11:UQCR11:PIP5K1C:DPP9:NKG7:LAIR1:RBCK1:PREX1:IL2RB:VIPR1:ABHD14B:ST3GAL6:SUB1:GRAMD3:ADAM19:SFXN1:EEF1E1:ZSCAN12:RPP21:PRDM1:PPP1R35:STRBP:DCAF12L1:GAB3	http://www.gsea-msigdb.org/gsea/msigdb/cards/GSE36078_WT_VS_IL1R_KO_LUNG_DC_DN
Immunologic_signatures	GSE42724_MEMORY_BCELL_VS_PLASMABLAST_UP	200	36	6.65888e-06	0.000163025	TAGLN2:HSD17B7:GRK5:HTRA1:IRF7:NXF1:DUSP16:STAT2:APAF1:OAS2:ATP11A:AP1G2:GCH1:PML:MYH10:ZNHIT3:NKIRAS2:TMEM106A:CYTH1:ICAM1:PPP6R1:CMPK2:IL1RN:HAT1:STAT1:SLC4A11:SAMSN1:GTPBP1:UBA7:PDCD10:NIPAL1:GPBP1:PRDM1:DENND3:CD274:TRAF2	http://www.gsea-msigdb.org/gsea/msigdb/cards/GSE42724_MEMORY_BCELL_VS_PLASMABLAST_UP
Immunologic_signatures	GSE5455_HEALTHY_VS_TUMOR_BEARING_MOUSE_SPLEEN_MONOCYTE_DN	200	36	6.65888e-06	0.000163025	USP48:UBXN11:SIKE1:S100A4:TAGLN2:ITGB1:GSTO1:ADAM8:CTSW:SLC2A3:KLRD1:ACVRL1:RASA3:NPC2:GFOD2:CDC42EP4:ARMC7:ME2:S1PR4:LAIR1:RPS5:FOSL2:QPCT:BCL2L11:TTL:ITGA6:OSM:SERPINI1:TMEM41A:PIK3R1:PCSK1:GALNT10:NOD1:GPR34:NHSL2:GAB3	http://www.gsea-msigdb.org/gsea/msigdb/cards/GSE5455_HEALTHY_VS_TUMOR_BEARING_MOUSE_SPLEEN_MONOCYTE_DN
Immunologic_signatures	GSE5503_LIVER_DC_VS_MLN_DC_ACTIVATED_ALLOGENIC_TCELL_DN	200	36	6.65888e-06	0.000163025	TNFRSF1B:SZT2:SIKE1:RCSD1:ZNF672:NRBF2:RHOG:GTF2H1:TMEM258:NXF1:WSB2:KLHDC2:PYCARD:TMEM199:MIEN1:CNP:FBXL12:MVB12A:KXD1:ARHGEF4:ZNF142:CAB39:MAVS:SPATA2:RNF114:TMEM189:PHF5A:FAM208A:SLC9A9:BDH1:LETM1:CD38:HMGCR:MRPL22:MRS2:FNBP1	http://www.gsea-msigdb.org/gsea/msigdb/cards/GSE5503_LIVER_DC_VS_MLN_DC_ACTIVATED_ALLOGENIC_TCELL_DN
Immunologic_signatures	GSE22601_DOUBLE_POSITIVE_VS_CD8_SINGLE_POSITIVE_THYMOCYTE_UP	200	36	6.65888e-06	0.000163025	S100A4:SLAMF1:BTG2:ITPKB:UPF2:PTEN:TRIM21:TRIM34:SLC25A45:SLC2A3:PPP1R12A:IRF9:FBXO33:GNG2:AKAP13:LAT:HS3ST3B1:CNP:PRKCA:RIOK3:MBD2:S1PR4:EHD3:ZBP1:OSM:SLC9A9:NIPAL1:CCNI:MARCH6:F2RL1:AFF4:DOCK2:HLA-G:TRIM56:PCMTD1:CD274	http://www.gsea-msigdb.org/gsea/msigdb/cards/GSE22601_DOUBLE_POSITIVE_VS_CD8_SINGLE_POSITIVE_THYMOCYTE_UP
Immunologic_signatures	GSE23925_LIGHT_ZONE_VS_DARK_ZONE_BCELL_UP	200	36	6.65888e-06	0.000163025	CACNA1E:FUOM:CFL1:ARRB1:REXO2:DDX25:CELA1:AMDHD1:EFS:ITPK1:SERPINA11:HEXA:PRSS21:BOLA2:ATXN1L:KLHL36:ATP2A3:KCTD1:ZBTB7A:IGFLR1:KLHL29:TCF23:RASGRP3:VAMP5:H1F0:CRTAP:MAP4:TCTA:LPP:FAM43A:RBM47:NIPAL1:PDLIM7:NT5E:GPR85:SLC45A4	http://www.gsea-msigdb.org/gsea/msigdb/cards/GSE23925_LIGHT_ZONE_VS_DARK_ZONE_BCELL_UP
Immunologic_signatures	GSE24574_NAIVE_VS_TCONV_CD4_TCELL_UP	200	36	6.65888e-06	0.000163025	IFITM3:NUMA1:FAM168A:KCNA5:SLC2A3:TUBA1A:DDIT3:RASA3:LTB4R:STARD5:MT2A:MT1H:ADAM11:TOB1:GADD45B:S1PR4:RPS28:ICAM3:JAK3:MAPRE3:ZFP36L2:IFIH1:ITGA6:SIK1:ITGB2:DGCR2:PLCD1:ACVR2B:VIPR1:UBA7:MAN2B2:HIST1H2AM:B3GALT4:PRDM1:IL11RA:RPL36A	http://www.gsea-msigdb.org/gsea/msigdb/cards/GSE24574_NAIVE_VS_TCONV_CD4_TCELL_UP
Immunologic_signatures	GSE46606_IRF4HIGH_VS_WT_CD40L_IL2_IL5_DAY3_STIMULATED_BCELL_DN	200	36	6.65888e-06	0.000163025	AGTRAP:SDHB:CSDE1:FCER1G:KCNMA1:UBE2L6:PTPRCAP:SDHD:SDHD:TAPBPL:OASL:RIPK3:PRSS21:SNX20:PSMB10:XAF1:IFI35:MRPL27:UNC13D:GPI:SIGLEC7:SIGLEC19P:STAT1:SIRPB1:SPTLC3:ATP5O:NDUFV3:RAC2:ULK4:HRG:CD38:KIAA1211:CHST12:PRRT4:GSDMD:PDCD1LG2:ASS1:SLC25A6	http://www.gsea-msigdb.org/gsea/msigdb/cards/GSE46606_IRF4HIGH_VS_WT_CD40L_IL2_IL5_DAY3_STIMULATED_BCELL_DN
Immunologic_signatures	GSE41176_WT_VS_TAK1_KO_ANTI_IGM_STIM_BCELL_24H_DN	200	36	6.65888e-06	0.000163025	DPYD:HIST2H2BE:AHCTF1:PTEN:RHOG:NXF1:H2AFX:PCBP2:NAP1L1:LTA4H:FOS:CALM1:TOB1:CDC42EP4:JUNB:BCL2L11:PLCB1:DGCR2:GALNT10:HIST1H2BC:HIST1H2BD:HIST1H2BE:HIST1H2BF:HIST1H2BI:HIST1H2BJ:HIST1H2BM:HLA-E:TRAM2:PLAGL1:PODXL:KIF13B:POLB:CEBPD:RPL12:FNBP1:SLC25A6	http://www.gsea-msigdb.org/gsea/msigdb/cards/GSE41176_WT_VS_TAK1_KO_ANTI_IGM_STIM_BCELL_24H_DN
Immunologic_signatures	GSE3982_CTRL_VS_LPS_48H_DC_DN	200	36	6.65888e-06	0.000163025	TNFRSF4:RUNX3:IFI6:RFX5:SLAMF1:SLAMF7:PPIF:IFITM3:IRF7:FCHSD2:NNMT:H2AFX:VAMP1:STAT2:ATP11A:IRF9:CES1:ADAT1:CCL1:CCL5:STAT5B:GADD45B:TNFSF14:RSAD2:SP140:APOBEC3G:CD38:BDH2:ARSB:HIST1H2BG:HCP5:NT5E:IGFBP3:SERPINE1:TMEM176A:TOR1B	http://www.gsea-msigdb.org/gsea/msigdb/cards/GSE3982_CTRL_VS_LPS_48H_DC_DN
Immunologic_signatures	GSE7764_NKCELL_VS_SPLENOCYTE_UP	200	36	6.65888e-06	0.000163025	AGTRAP:RUNX3:NTNG1:RHOC:GRK5:PTPRE:USP47:PRR5L:GAB2:TIRAP:KLRD1:TM7SF3:ARHGAP9:CHPT1:ITGAX:CISD3:RNF157:TNFSF14:PLEKHF1:NKG7:NCR1:LPIN1:FOSL2:NCK2:CAB39:PREX1:SLC51A:NIPAL1:PTGER4:ARSB:ZMAT2:NOD1:SSMEM1:SMARCD3:CHM:GAB3	http://www.gsea-msigdb.org/gsea/msigdb/cards/GSE7764_NKCELL_VS_SPLENOCYTE_UP
Immunologic_signatures	GSE41176_UNSTIM_VS_ANTI_IGM_STIM_BCELL_6H_DN	200	36	6.65888e-06	0.000163025	RUNX3:PTAFR:CUL2:HNRNPH3:ITPRIP:IFITM3:CTSW:CLEC7A:DUSP16:ZMYM2:CDADC1:RNF31:GCH1:HERC1:TNFSF14:ZFP36L2:ARHGAP25:UBR3:FN1:ATG16L1:HDAC4:BLCAP:CHCHD10:PRR5:TGM4:RAB43:RTP4:WDR53:JADE2:NEDD9:MAD2L1BP:ZC3HAV1:KIF13B:RB1CC1:SLA:SLC25A14	http://www.gsea-msigdb.org/gsea/msigdb/cards/GSE41176_UNSTIM_VS_ANTI_IGM_STIM_BCELL_6H_DN
Immunologic_signatures	GSE16522_ANTI_CD3CD28_STIM_VS_UNSTIM_NAIVE_CD8_TCELL_DN	200	36	6.65888e-06	0.000163025	VPS72:GSTO1:FUOM:CFL1:CTSW:TBC1D10C:ETS1:C2CD5:FGFR1OP2:RP11-307N16.6:SPATA13:AP1G2:VRK1:ZWILCH:SCAPER:NMRAL1:MIEN1:CCDC47:CYTH1:MBD2:TCF3:MOB3A:VRK3:RBKS:BCL2L11:MTX2:STAT1:ZMAT5:TCTA:PFN2:BMP2K:IRF1:TCF19:DBNL:LIMK1:POMK:AUH	http://www.gsea-msigdb.org/gsea/msigdb/cards/GSE16522_ANTI_CD3CD28_STIM_VS_UNSTIM_NAIVE_CD8_TCELL_DN
GO_bp	GO_PROTEIN_MODIFICATION_BY_SMALL_PROTEIN_CONJUGATION	896	115	1.26007e-06	0.000165385	PEX14:FBXO44:FBXO6:CDC42:TRIM62:MIR101-1:CUL2:PTEN:TRIM8:TRIM21:TRIM5:UBE2L6:ARRB1:KCTD21:BIRC2:CBL:ASB8:UBE3B:WSB2:RNF10:UFM1:CDC16:RNF31:G2E3:HECTD1:FBXO33:DCAF5:ASB2:HERC1:DET1:SPSB3:KCTD13:AMFR:PSMB10:ZNRF1:KLHL36:MED11:KCTD11:GID4:RFFL:RNF157:STRA13:RNF138:UHRF1:FBXL12:ZNF738:NUP62:BIRC8:PRKCG:UBXN2A:RMND5A:IFIH1:UBR3:CUL3:ASB18:UBE2F:PER2:ASB1:HDAC4:RBCK1:RNF114:FBXO7:UBE2E2:TRIM71:CTNNB1:U…	http://www.gsea-msigdb.org/gsea/msigdb/cards/GO_PROTEIN_MODIFICATION_BY_SMALL_PROTEIN_CONJUGATION
Chemical_and_Genetic_pertubation	FEVR_CTNNB1_TARGETS_UP	687	92	2.50736e-06	0.000169855	SLC35E2:H6PD:HIST2H2AA3:HIST2H2AA4:HSD17B7:BTG2:PFKFB2:TRIM8:FAM53B:PTPRE:IRF7:TRIM34:CDC42EP2:PCSK7:CELA1:STAT2:HSD17B6:DDIT3:OAS2:OASL:LTB4R:EGLN3:KIAA0247:FOS:IFI27L1:TRPM7:ABHD2:CIITA:MVP:MMP2:MT2A:MT1A:ATP2A3:CCL5:MIEN1:GIP:PRKCA:RAB37:CYTH1:LPIN2:ELANE:ABCA7:GADD45B:APBA3:PNPLA6:UBL5:JUNB:IGSF23:CYTH2:PRRG2:CMPK2:LPIN1:TCF23:FOSL2:UGP2:TGOLN2:VAMP5:STAT1:FN1:SMOX:SLC35C2:SPATA2:RNF114:CEBPB…	http://www.gsea-msigdb.org/gsea/msigdb/cards/FEVR_CTNNB1_TARGETS_UP
Chemical_and_Genetic_pertubation	MARSON_BOUND_BY_FOXP3_UNSTIMULATED	1177	142	2.52057e-06	0.000169855	TNFRSF1B:USP48:TMEM222:AK2:TCTEX1D4:NSUN4:TCEANC2:HIST2H2BF:HIST2H2AA3:HIST2H2AA4:PRUNE:SLC39A1:MNDA:CD48:LY9:USF1:SFT2D2:XCL1:MDM4:FAM149B1:TRIM8:ITPRIP:MADD:SLC25A45:NUMA1:MRPL48:ETS1:DUSP16:ATF7IP:HIST4H4:FGFR1OP2:PLXNC1:AMDHD1:UBE3B:RASA3:EAPP:GNG2:ATP6V1D:SERPINA11:TJP1:DPH6:SPPL2A:TMOD3:HERC1:BBS4:PML:ABHD2:MPG:TBC1D10B:ITGAL:RBL2:RNASEK:TMEM199:EIF1:STXBP4:LIMD2:CCDC47:ERN1:KCNJ2:ST6GALNAC…	http://www.gsea-msigdb.org/gsea/msigdb/cards/MARSON_BOUND_BY_FOXP3_UNSTIMULATED
Chemical_and_Genetic_pertubation	PUJANA_BRCA1_PCC_NETWORK	1617	185	2.61532e-06	0.000172715	RPL22:SDHB:KPNA6:AK2:SFPQ:MYCBP:CTPS1:PPIH:YBX1:KIF2C:SERBP1:RTCA:SIKE1:ENSA:RFX5:SFT2D2:XCL1:PIGC:CACNA1E:DHX9:PTPN7:MDM4:PFKFB2:TAF5L:TSNAX:UPF2:CUL2:BMS1:PTEN:TIAL1:GTF2H1:RPS25:H2AFX:KCNA1:VAMP1:PHB2:YAF2:TUBA1B:PA2G4:PTGES3:XPOT:MDM1:CCT2:NAP1L1:LIN7A:OAS2:RPLP0:BCL7A:BTF3P11:RASA3:CDC16:AP1G2:GEMIN2:PPM1A:SPTB:ITPK1:VRK1:YY1:LTK:HEXA:PKMYT1:PMM2:CIITA:GSPT1:BOLA2:CA7:ST3GAL2:CBFA2T3:CCL3:ZN…	http://www.gsea-msigdb.org/gsea/msigdb/cards/PUJANA_BRCA1_PCC_NETWORK
Curated_gene_sets	REACTOME_NEUTROPHIL_DEGRANULATION	476	69	3.01661e-06	0.000172858	TNFRSF1B:PTAFR:AGL:LAMTOR2:MNDA:FCER1G:CHI3L1:ADAM8:RHOG:TBC1D10C:CTSC:SLC2A3:PA2G4:ARHGAP9:CCT2:LTA4H:APAF1:RHOF:ATP11A:ACTR10:ATP6V1D:NPC2:CHRNB4:MVP:ITGAL:PYCARD:ITGAX:CYBA:P2RX1:RAB37:UNC13D:TTR:ELANE:LRG1:SLC44A2:GPI:TYROBP:CEACAM6:CEACAM3:CEACAM1:LAIR1:RAB10:QPCT:ACTR2:SLC11A1:CAB39:SIRPB1:ITGB2:SYNGR1:ARSA:NIT2:DNAJC13:CXCL1:LPCAT1:HEXB:ARSB:CYSTM1:DOCK2:RAB24:DOK3:HLA-A:HSPA1B:TMEM30A:DYN…	http://www.gsea-msigdb.org/gsea/msigdb/cards/REACTOME_NEUTROPHIL_DEGRANULATION
Computational_gene_sets	MODULE_114	336	54	1.62344e-06	0.000174114	SDHB:RPS27:MNDA:OAT:RHOG:RPS13:PLA2G16:FAU:CTSC:RPS25:PHB2:STRAP:PFDN5:ATP5G2:BLOC1S1:NAP1L1:RPLP0:TPT1:CCNDBP1:PPIB:CES1:CYBA:EIF1:UQCR11:UQCR11:RPS28:UBL5:RPS19:RPL18:RPS5:RAB10:COX5B:RPL31:RBCK1:ATP5O:MB:CBX6:RPL32:MAPKAPK3:RPL29:KPNA4:RPL34:NDUFS4:HINT1:UQCRQ:HLA-A:RPS10:ATP5J2:COX6C:ZNF706:GSN:RPL12:COX7B:RPL36A:RPL10	http://www.gsea-msigdb.org/gsea/msigdb/cards/MODULE_114
Cancer_modules	MODULE_83	318	51	3.31084e-06	0.000178371	SDHB:YBX1:RPS27:OAT:CARS:RPS13:FAU:RBM4:RPS25:PHB2:STRAP:PFDN5:PCBP2:ATP5G2:BLOC1S1:NAP1L1:RPLP0:TPT1:RPS29:PPIB:EIF1:MYL12A:UQCR11:UQCR11:RPS28:UBL5:IER2:RPS19:RPL18:RPS5:RAB10:COX5B:RPL31:RBCK1:ATP5O:CBX6:RPL32:RPL29:KPNA4:RPL34:SUB1:NDUFS4:HINT1:UQCRQ:RPS18:RPS10:COX6C:GSN:RPL12:COX7B:RPL36A:RPL10	http://www.gsea-msigdb.org/gsea/msigdb/cards/MODULE_83
Computational_gene_sets	MODULE_15	355	56	1.90994e-06	0.000182081	CD52:AK2:SFPQ:MYCBP:PLK3:SERBP1:HIST2H2BE:S100A4:PIGC:PTPN7:PFKFB2:ZMIZ1:RHOG:LMO2:UBE2L6:RARRES3:PTPRCAP:CTSC:BIRC2:DDIT3:OAS2:FOS:VRK1:P2RX1:ATP2A3:ME2:S1PR4:ICAM3:JUNB:APOC1:PPP1R15A:LAIR1:LPIN1:SERTAD2:VAMP5:IL1B:PITPNB:RAC2:TRANK1:MAPKAPK3:HCLS1:ADAM19:DOCK2:LCP2:EEF1E1:HMGN4:PSMB9:SERPINE1:PTK2B:TRAF2:PIM2:KDM5C:TRO:COX7B:SEPT6:FLNA	http://www.gsea-msigdb.org/gsea/msigdb/cards/MODULE_15
Immunologic_signatures	GSE18791_CTRL_VS_NEWCASTLE_VIRUS_DC_16H_DN	193	35	7.49234e-06	0.000182513	IFI6:SLAMF7:PTGS2:FAM107B:SFRP5:IRF7:BATF2:DUSP16:STAT2:OAS3:OAS2:OASL:GCH1:HMGN2P46:NLRC5:XAF1:HS3ST3B1:ERN1:MVB12A:CCDC9:CMPK2:EPT1:ARID5A:CASP10:SP140:APOL6:TRANK1:RTP4:CD38:IRF1:ZSCAN12:STK19:CREB5:PTK2B:TNFSF15	http://www.gsea-msigdb.org/gsea/msigdb/cards/GSE18791_CTRL_VS_NEWCASTLE_VIRUS_DC_16H_DN
Curated_gene_sets	JOHNSTONE_PARVB_TARGETS_3_UP	432	64	3.27928e-06	0.000184365	ECE1:NOTCH2:S100A4:MYOF:TRIM8:GRK5:HTRA1:PTPRE:IFITM3:AHNAK:PLA2G16:ATG2A:TM7SF2:CDC42EP2:POLD4:UNC93B1:ARRB1:PCBP2:NAP1L1:ARHGAP5:NPC2:CALM1:MVP:ORAI3:NLRC5:ACADVL:FLII:FLOT2:IFI35:CDC42EP4:R3HDM4:ICAM1:HS1BP3:KLHL29:LINC00152:HNMT:CDK15:FN1:RBCK1:MMP24-AS1:CEBPB:APOL6:CRTAP:VIPR1:MAP4:ABHD14B:RBM47:BTN3A3:HLA-G:HLA-E:PSMB9:HLA-DPA1:HLA-DPB1:TAX1BP1:PDK4:LMTK2:GSTK1:CEBPD:SNTB1:GSN:VAV2:PPP1R26-…	http://www.gsea-msigdb.org/gsea/msigdb/cards/JOHNSTONE_PARVB_TARGETS_3_UP
Curated_gene_sets	REACTOME_ESR_MEDIATED_SIGNALING	218	39	3.28445e-06	0.000184365	HIST2H4A:HIST2H2AA3:HIST2H2AA4:HIST2H4B:HIST2H2BE:USF1:GPAM:H2AFX:HIST4H4:PTGES3:GNG2:FOS:CALM1:YY1:MMP2:GNG7:KDM4B:GREB1:STRN:H2BFS:PIK3R1:CHD1:HIST1H4B:HIST1H2BC:HIST1H2BD:HIST1H2BE:HIST1H4D:HIST1H2BF:HIST1H2BG:HIST1H3E:HIST1H3G:HIST1H2BI:HIST1H2BJ:HIST1H4I:HIST1H2AJ:HIST1H2BM:TBP:POLR2J:PTK2:CDK9	http://www.gsea-msigdb.org/gsea/msigdb/cards/REACTOME_ESR_MEDIATED_SIGNALING
Reactome	REACTOME_METALLOTHIONEINS_BIND_METALS	11	7	6.19458e-06	0.000185714	MT2A:MT1E:MT1A:MT1B:MT1F:MT1H:MT1X	http://www.gsea-msigdb.org/gsea/msigdb/cards/REACTOME_METALLOTHIONEINS_BIND_METALS
GO_bp	GO_NEGATIVE_REGULATION_OF_CELL_ADHESION	276	47	1.46851e-06	0.00018936	TNFRSF14:RUNX3:MIR9-1:XCL1:PTEN:PLET1:WNK1:ACVRL1:ERBB3:PLXNC1:SPN:CDH13:ERBB2:DUSP3:BCAS3:TBCD:MBP:MIR27A:JAK3:NFKBID:CEACAM1:MAP4K4:IL1RN:EPB41L5:BMP2:CEBPB:PPM1F:PPARA:CLASP2:HRG:PDE5A:PIK3R1:IRF1:BTN2A2:HLA-G:SERPINE1:PODXL:PLXNA4:DLC1:SNAI2:PTK2:JAK2:CD274:PDCD1LG2:SEMA4D:ASS1:NOTCH1	http://www.gsea-msigdb.org/gsea/msigdb/cards/GO_NEGATIVE_REGULATION_OF_CELL_ADHESION
Curated_gene_sets	REACTOME_MEIOTIC_SYNAPSIS	78	20	3.49145e-06	0.000194005	HIST2H4A:HIST2H2AA3:HIST2H2AA4:HIST2H4B:HIST2H2BE:H2AFX:HIST4H4:TERF2IP:H2BFS:HIST1H4B:HIST1H2BC:HIST1H2BD:HIST1H2BE:HIST1H4D:HIST1H2BF:HIST1H2BG:HIST1H2BI:HIST1H2BJ:HIST1H4I:HIST1H2AJ:HIST1H2BM	http://www.gsea-msigdb.org/gsea/msigdb/cards/REACTOME_MEIOTIC_SYNAPSIS
Computational_gene_sets	MODULE_32	239	42	2.26875e-06	0.000194659	RPL22:SFPQ:YBX1:RTCA:RPS27:CELF2:HNRNPA3P1:TIAL1:CARS:EIF4G2:RPS13:RBM4:RPS25:YBX3:PCBP2:RPLP0:RPS29:GSPT1:EIF1:CIRBP:RPS28:RNASEH2A:ZFP36:FBL:RPS19:RPL18:RAB10:RPL31:EIF6:CBX6:RPL32:RAB5A:DHX30:RPL29:EIF4A2:SUB1:RPS10:IGF2BP3:HNRNPA2B1:RPL12:SEPT6:RBMX	http://www.gsea-msigdb.org/gsea/msigdb/cards/MODULE_32
Computational_gene_sets	MORF_JUND	64	18	2.54066e-06	0.000198172	RPL22:RPS27:EIF4G2:NXF1:FAU:CFL1:RPS25:PCBP2:TPT1:IER2:LSM14A:RPL18:RPL31:FBXO7:EIF4A2:RPL34:SLC25A6:RPL36A	http://www.gsea-msigdb.org/gsea/msigdb/cards/MORF_JUND
Immunologic_signatures	GSE1791_CTRL_VS_NEUROMEDINU_IN_T_CELL_LINE_3H_UP	186	34	8.4095e-06	0.00020126	RUNX3:TRIM21:UBE2L6:RARRES3:STAT2:HCAR3:UFM1:NLRC5:PSMB10:EIF1:SECTM1:RSAD2:STAT1:RBCK1:APOL2:GRAP2:ARHGEF3:RTP4:DDX60L:ADRB2:BNIP1:BTN3A1:HLA-A:MICB:PSMB9:HLA-DPA1:HLA-DPB1:MRPS18A:DYNLT1:CHST12:CREB5:SAMD9L:TRIM56:KCNB2	http://www.gsea-msigdb.org/gsea/msigdb/cards/GSE1791_CTRL_VS_NEUROMEDINU_IN_T_CELL_LINE_3H_UP
Immunologic_signatures	GSE3982_EOSINOPHIL_VS_NEUTROPHIL_DN	194	35	8.42716e-06	0.00020126	RPS6KA1:DPYD:PRUNE:NRBF2:TRIM8:IFITM3:TMEM132A:BAD:CDC42EP2:YBX3:FOS:CALML4:PML:FLOT2:ERBB2:EIF1:IFI35:SECTM1:TRAPPC8:ICAM1:JUNB:CEACAM1:ZNF473:IL1RN:STAT1:PPM1F:CYTH4:APOBEC3A:TYMP:NAA50:CHD1:FAM53C:HIST1H2BC:CREB5:GSTK1	http://www.gsea-msigdb.org/gsea/msigdb/cards/GSE3982_EOSINOPHIL_VS_NEUTROPHIL_DN
Immunologic_signatures	GSE3982_MAC_VS_NEUTROPHIL_DN	194	35	8.42716e-06	0.00020126	MORN1:PTAFR:TRIM8:BIRC2:C1RL:PLXNC1:APAF1:MAPK8IP3:KIAA0430:MED16:S1PR4:JUNB:SERTAD3:CEACAM4:CEACAM6:ZNF473:PPP6R1:ARHGAP25:ZMYND8:PCK1:CABIN1:KB-318B8.7:TRANK1:SCN10A:NDST3:LPCAT1:MTMR12:GALNT10:BTN3A1:DEF6:ETV7:SH2B2:NRF1:PDLIM2:PIM2:SLC25A14	http://www.gsea-msigdb.org/gsea/msigdb/cards/GSE3982_MAC_VS_NEUTROPHIL_DN
Immunologic_signatures	GSE13485_DAY3_VS_DAY21_YF17D_VACCINE_PBMC_UP	194	35	8.42716e-06	0.00020126	FBXO6:TNFRSF1B:SFPQ:SRGAP2C:MDM4:ZMIZ1:TRIM8:TIAL1:NXF1:FCHSD2:ETV6:SH2B3:OAS3:OAS2:RNF10:KIAA0247:PML:CORO7:POLR3E:ATXN1L:CRK:MYO19:NKIRAS2:GOSR2:ZNF317:LENG8:CMPK2:SPATA2:SIK1:GTPBP1:APOBEC3A:IQSEC1:AMT:LPP:KIF13A	http://www.gsea-msigdb.org/gsea/msigdb/cards/GSE13485_DAY3_VS_DAY21_YF17D_VACCINE_PBMC_UP
Reactome	REACTOME_RUNX1_REGULATES_GENES_INVOLVED_IN_MEGAKARYOCYTE_DIFFERENTIATION_AND_PLATELET_FUNCTION	95	22	7.08074e-06	0.000208118	HIST2H4A:HIST2H2AA3:HIST2H2AA4:HIST2H4B:HIST2H2BE:H2AFX:HIST4H4:MIR27A:H2BFS:HIST1H4B:HIST1H2BC:HIST1H2BD:HIST1H2BE:HIST1H4D:HIST1H2BF:HIST1H2BG:HIST1H3E:HIST1H3G:HIST1H2BI:HIST1H2BJ:HIST1H4I:HIST1H2AJ:HIST1H2BM	http://www.gsea-msigdb.org/gsea/msigdb/cards/REACTOME_RUNX1_REGULATES_GENES_INVOLVED_IN_MEGAKARYOCYTE_DIFFERENTIATION_AND_PLATELET_FUNCTION
GO_bp	GO_POSITIVE_REGULATION_OF_TUMOR_NECROSIS_FACTOR_SUPERFAMILY_CYTOKINE_PRODUCTION	81	21	1.65285e-06	0.000209456	PTAFR:FCER1G:DHX9:ADAM8:FADD:TIRAP:SPN:PYCARD:CYBA:CCL3:TYROBP:IFIH1:MAVS:DDT:SPON2:ISL1:PIK3R1:HLA-E:NOD1:JAK2:SASH3	http://www.gsea-msigdb.org/gsea/msigdb/cards/GO_POSITIVE_REGULATION_OF_TUMOR_NECROSIS_FACTOR_SUPERFAMILY_CYTOKINE_PRODUCTION
Chemical_and_Genetic_pertubation	JOHNSTONE_PARVB_TARGETS_3_UP	432	64	3.27928e-06	0.000212318	ECE1:NOTCH2:S100A4:MYOF:TRIM8:GRK5:HTRA1:PTPRE:IFITM3:AHNAK:PLA2G16:ATG2A:TM7SF2:CDC42EP2:POLD4:UNC93B1:ARRB1:PCBP2:NAP1L1:ARHGAP5:NPC2:CALM1:MVP:ORAI3:NLRC5:ACADVL:FLII:FLOT2:IFI35:CDC42EP4:R3HDM4:ICAM1:HS1BP3:KLHL29:LINC00152:HNMT:CDK15:FN1:RBCK1:MMP24-AS1:CEBPB:APOL6:CRTAP:VIPR1:MAP4:ABHD14B:RBM47:BTN3A3:HLA-G:HLA-E:PSMB9:HLA-DPA1:HLA-DPB1:TAX1BP1:PDK4:LMTK2:GSTK1:CEBPD:SNTB1:GSN:VAV2:PPP1R26-…	http://www.gsea-msigdb.org/gsea/msigdb/cards/JOHNSTONE_PARVB_TARGETS_3_UP
Canonical_Pathways	REACTOME_OXIDATIVE_STRESS_INDUCED_SENESCENCE	121	26	4.78628e-06	0.000214797	HIST2H4A:HIST2H2AA3:HIST2H2AA4:HIST2H4B:HIST2H2BE:MDM4:H2AFX:HIST4H4:FOS:MAP4K4:H2BFS:CBX6:MAPKAPK3:HIST1H4B:HIST1H2BC:HIST1H2BD:HIST1H2BE:HIST1H4D:HIST1H2BF:HIST1H2BG:HIST1H3E:HIST1H3G:HIST1H2BI:HIST1H2BJ:HIST1H4I:HIST1H2AJ:HIST1H2BM	http://www.gsea-msigdb.org/gsea/msigdb/cards/REACTOME_OXIDATIVE_STRESS_INDUCED_SENESCENCE
GO_bp	GO_PEPTIDE_BIOSYNTHETIC_PROCESS	719	96	1.74331e-06	0.000217175	AURKAIP1:MRPL20:RPL22:U1:RPS6KA1:PTAFR:SESN2:NSUN4:MIR101-1:RPS27:MIR9-1:MRPS14:DHX9:MIR181B1:BTG2:JMJD4:HSPA14:MRPL43:CARS:EIF4G2:RPS13:CELF1:RBM4:MRPL48:RPS25:DDX25:MIR200C:YBX3:PA2G4:RPLP0:DENR:CARS2:RPS29:RPL13AP3:EIF2B2:MIR299:DPH6:GSPT1:PDF:DPH1:DRG2:CCL5:ERBB2:EIF1:MRPL27:TOB1:ELANE:CIRBP:RPS28:MIR27A:MRPL34:LSM14A:ZFP36:RPS19:RPL18:PPP1R15A:RPS5:DDX1:RPLP0P6:ZFP36L2:MTIF2:RPL31:NCK2:IGFBP…	http://www.gsea-msigdb.org/gsea/msigdb/cards/GO_PEPTIDE_BIOSYNTHETIC_PROCESS
Canonical_Pathways	REACTOME_SIGNALING_BY_SCF_KIT	43	14	4.97844e-06	0.000218952	GAB2:CBL:KITLG:SH2B3:FES:GRAP:STAT5B:PRKCA:STAT1:GRAP2:PIK3R1:GRB10:SH2B2:JAK2	http://www.gsea-msigdb.org/gsea/msigdb/cards/REACTOME_SIGNALING_BY_SCF_KIT
Immunologic_signatures	GSE43863_NAIVE_VS_TH1_EFF_CD4_TCELL_D6_LCMV_DN	179	33	9.41328e-06	0.000223022	FCGR2C:DISC1:CARS:UBE2L6:KLRD1:TRAFD1:GCH1:CYP11A1:FAM219B:MT2A:MT1F:MT1H:CCL5:PIEZO2:ZNF419:RASGRP3:CASP10:EPHA4:SP110:PER2:SPTLC3:CEBPB:NPBWR2:PRODH:CCDC174:ZNF502:PPM1L:RTP4:NDST3:FGD2:CD274:ASB6:PIN4	http://www.gsea-msigdb.org/gsea/msigdb/cards/GSE43863_NAIVE_VS_TH1_EFF_CD4_TCELL_D6_LCMV_DN
Immunologic_signatures	GSE32533_WT_VS_MIR17_KO_ACT_CD4_TCELL_DN	195	35	9.46803e-06	0.000223022	TNFRSF14:SSX2IP:TPM3:IRF7:ATG2A:CFL1:PTPRCAP:KCTD21:TAPBPL:TUBA1A:CCDC92:RIPK3:ZFYVE26:CCNDBP1:SLTM:CORO7:NDE1:SPG7:RNASEK:CYTH1:MYL12A:MBP:MOB3A:DSCR3:RGL4:PARVG:FAM208A:DNAJC13:PDCD10:MAN2B2:CCNI:ERBB2IP:SNX3:SLC31A2:ZNF449	http://www.gsea-msigdb.org/gsea/msigdb/cards/GSE32533_WT_VS_MIR17_KO_ACT_CD4_TCELL_DN
Immunologic_signatures	GSE2706_UNSTIM_VS_2H_R848_DC_DN	187	34	9.47567e-06	0.000223022	PLK3:SLAMF7:PTGS2:BTG2:CELF1:SLC2A3:RAB3IP:GCH1:RPS6KL1:GPR132:MT1E:HS3ST3B1:CCL5:KCNJ2:GADD45B:ICAM1:NFKBID:PPP1R15A:CMPK2:RSAD2:GREB1:NAT8:IL1A:IL1B:PLAGL2:APOBEC3A:CCRL2:CXCL1:PTGER4:MIR146A:EDN1:STX11:DENND3:TNFSF15	http://www.gsea-msigdb.org/gsea/msigdb/cards/GSE2706_UNSTIM_VS_2H_R848_DC_DN
Wikipathways	Copper homeostasis	54	17	8.42339e-07	0.000228695	PTEN:MT2A:MT1L:MT1E:MT1JP:MT1A:MT1B:MT1F:MT1H:MT1X:XAF1:SCO1:COX17:ATOX1:ADAM9:SLC31A2:XIAP	http://www.wikipathways.org/instance/WP3286_r106367
GO_cc	GO_PROTEIN_DNA_COMPLEX	200	37	2.57424e-06	0.000234255	HIST2H2BF:HIST2H4A:HIST2H2AA3:HIST2H2BD:HIST2H2AA4:HIST2H4B:HIST2H2BE:HIST2H2AB:H2AFY2:POLD4:H2AFX:HIST4H4:DDIT3:FOS:TERF2IP:H2BFS:H1F0:CTNNB1:HIST1H4B:HIST1H1T:HIST1H2BC:HIST1H2BD:HIST1H2BE:HIST1H4D:HIST1H2BF:HIST1H2BG:HIST1H3E:HIST1H3G:HIST1H2BI:HIST1H2BJ:HIST1H2AG:HIST1H4I:HIST1H2AH:HIST1H2AI:HIST1H2BM:HIST1H2AL:HIST1H2AM:TBP	http://www.gsea-msigdb.org/gsea/msigdb/cards/GO_PROTEIN_DNA_COMPLEX
Computational_gene_sets	MODULE_83	318	51	3.31084e-06	0.000236725	SDHB:YBX1:RPS27:OAT:CARS:RPS13:FAU:RBM4:RPS25:PHB2:STRAP:PFDN5:PCBP2:ATP5G2:BLOC1S1:NAP1L1:RPLP0:TPT1:RPS29:PPIB:EIF1:MYL12A:UQCR11:UQCR11:RPS28:UBL5:IER2:RPS19:RPL18:RPS5:RAB10:COX5B:RPL31:RBCK1:ATP5O:CBX6:RPL32:RPL29:KPNA4:RPL34:SUB1:NDUFS4:HINT1:UQCRQ:RPS18:RPS10:COX6C:GSN:RPL12:COX7B:RPL36A:RPL10	http://www.gsea-msigdb.org/gsea/msigdb/cards/MODULE_83
Reactome	REACTOME_CHROMATIN_ORGANIZATION	268	44	8.22844e-06	0.000237201	HIST2H2BF:HIST2H4A:HIST2H2AA3:HIST2H2AA4:HIST2H4B:HIST2H2BE:HIST2H2AB:VPS72:TAF5L:ARID4B:TAF10:H2AFX:ATF7IP:HIST4H4:SMARCC2:KDM4B:HAT1:ING5:BRD1:JADE1:JADE2:HIST1H4B:HIST1H2BC:HIST1H2BD:HIST1H2BE:HIST1H4D:HIST1H2BF:HIST1H2BG:HIST1H3E:HIST1H3G:HIST1H2BI:HIST1H2BJ:HIST1H2AG:HIST1H4I:HIST1H2AH:HIST1H2AI:HIST1H2AJ:HIST1H2BM:HIST1H2AL:HIST1H2AM:ARID1B:SMARCD3:JAK2:KDM5C:MORF4L2	http://www.gsea-msigdb.org/gsea/msigdb/cards/REACTOME_CHROMATIN_ORGANIZATION
Immunologic_signatures	GSE22886_NAIVE_VS_IGM_MEMORY_BCELL_DN	196	35	1.06257e-05	0.000241663	TNFRSF1B:SDHB:USP48:IFI6:AMPD2:S100A4:MNDA:ITGB1:ZMIZ1:PPIF:AHNAK:RARRES3:GAB2:CTSC:JAM3:VAMP1:TM9SF2:TMED3:MVP:PYCARD:CBFA2T3:GRAP:CNP:DNAJC7:EHD3:ARHGAP25:SP140:CAB39:SAMSN1:DEPDC5:GGA1:TYMP:TRAM2:TMEM14A:VOPP1	http://www.gsea-msigdb.org/gsea/msigdb/cards/GSE22886_NAIVE_VS_IGM_MEMORY_BCELL_DN
Immunologic_signatures	GSE14000_UNSTIM_VS_16H_LPS_DC_TRANSLATED_RNA_DN	196	35	1.06257e-05	0.000241663	RUNX3:HIST2H2BE:SLAMF7:SFT2D2:IRF7:STAT2:OAS3:OAS2:GCH1:NLRC5:CCL5:CNP:CMPK2:RSAD2:IFIH1:APOL6:GTPBP1:APOBEC3A:APOBEC3G:TRANK1:EHHADH:TMEM41A:CD38:ADAM19:MICB:DYNLT1:ITGB8:GRB10:SAMD9L:TRIM56:GGH:CD274:SLC31A2:TOR1B:VAV2	http://www.gsea-msigdb.org/gsea/msigdb/cards/GSE14000_UNSTIM_VS_16H_LPS_DC_TRANSLATED_RNA_DN
Immunologic_signatures	GSE25123_CTRL_VS_ROSIGLITAZONE_STIM_PPARG_KO_MACROPHAGE_UP	196	35	1.06257e-05	0.000241663	CD52:AMPD2:TAGLN2:CD48:SLAMF7:ZMIZ1:PPIF:ITPRIP:PTPRE:ADAM8:VPS37C:VWCE:LTA4H:HCAR3:ITGAX:DPEP2:P2RX1:ATP2A3:LIMD2:S1PR4:LRG1:ICAM3:IL1B:IL1RN:DHRS9:SIRPB1:SIK1:OSM:APOBEC3A:CCRL2:MAPKAPK3:PDLIM7:CREB5:SLC46A2:GK	http://www.gsea-msigdb.org/gsea/msigdb/cards/GSE25123_CTRL_VS_ROSIGLITAZONE_STIM_PPARG_KO_MACROPHAGE_UP
Immunologic_signatures	GSE42724_MEMORY_VS_B1_BCELL_DN	196	35	1.06257e-05	0.000241663	TNFRSF4:SLC39A1:HSD17B7:TUBA1C:RHOF:RNF31:GCH1:GPR132:HMGN2P46:HAPLN3:SPG7:CCL5:GADD45B:JAK3:NFKBID:PRRG2:ARHGAP25:NCK2:BCL2L11:H2BFS:APOL3:APOL1:HMGCR:IRF1:HIST1H2BD:HIST1H2BE:HIST1H2BF:HIST1H2BI:HIST1H2AI:HIST1H2AJ:ETV7:CD274:SLC2A6:TRAF2:PIM2	http://www.gsea-msigdb.org/gsea/msigdb/cards/GSE42724_MEMORY_VS_B1_BCELL_DN
Immunologic_signatures	GSE34515_CD16_NEG_MONOCYTE_VS_DC_UP	196	35	1.06257e-05	0.000241663	TNFRSF14:TNFRSF1B:SDHB:RHOC:FCER1G:ITGB1:CHST15:LMO2:PTGES3:PLXNC1:LTA4H:NPC2:TMOD3:SNTB2:P2RX1:ADAP2:CD300LF:SECTM1:ABHD3:RIOK3:ME2:MBD2:ZBTB7A:SLC44A2:DEDD2:PRORSD1P:GPBAR1:SLC11A1:PLAGL2:MAPKAPK3:CCNG2:PIK3R1:LNPEP:RAB24:SLC2A6	http://www.gsea-msigdb.org/gsea/msigdb/cards/GSE34515_CD16_NEG_MONOCYTE_VS_DC_UP
Immunologic_signatures	GSE22886_NAIVE_VS_IGG_IGA_MEMORY_BCELL_DN	196	35	1.06257e-05	0.000241663	THEMIS2:AMPD2:S100A4:MNDA:ITGB1:ZMIZ1:AHNAK:RARRES3:ORMDL2:MVP:PYCARD:GRAP:NT5C:EHD3:ARHGAP25:MZT2A:NDUFB3:SP140:CAB39:PANK2:SAMSN1:DEPDC5:APOL3:PPA2:SUB1:HCP5:PSMB9:TMEM14A:GCLC:GARS:VOPP1:KCTD7:PVRIG:GSTK1:FUT7	http://www.gsea-msigdb.org/gsea/msigdb/cards/GSE22886_NAIVE_VS_IGG_IGA_MEMORY_BCELL_DN
Immunologic_signatures	GSE18791_UNSTIM_VS_NEWCATSLE_VIRUS_DC_18H_DN	188	34	1.06645e-05	0.000241663	SLAMF7:PTGS2:IRF7:BATF2:TRHDE-AS1:TRAFD1:OAS3:OASL:PPP1R3E:HAPLN3:XAF1:CCL5:CNP:SECTM1:GADD45B:IER2:CEACAM5:CMPK2:RSAD2:IFIH1:STAT1:ZBP1:CRYBB2P1:FBXO7:CD38:DSPP:DDX60L:GPBP1:IRF1:HIST1H4I:ZSCAN12:SAMD9L:CD274:MAP3K15	http://www.gsea-msigdb.org/gsea/msigdb/cards/GSE18791_UNSTIM_VS_NEWCATSLE_VIRUS_DC_18H_DN
Immunologic_signatures	GSE41867_NAIVE_VS_DAY30_LCMV_CLONE13_EXHAUSTED_CD8_TCELL_UP	188	34	1.06645e-05	0.000241663	PLK3:SLAMF1:SLAMF7:PTGS2:SORBS1:UBE2L6:NXF1:BIRC2:CELA1:OAS3:OASL:GCH1:PML:STARD5:CCL5:IFI35:KCNJ2:PPP1R15A:ASAP2:MAP4K4:IFIH1:STAT1:APOL1:GTPBP1:APOBEC3A:POPDC2:MASP1:DDX60L:RAB24:STX11:SAMD9L:SERPINE1:ZC3HAV1:PTK2B	http://www.gsea-msigdb.org/gsea/msigdb/cards/GSE41867_NAIVE_VS_DAY30_LCMV_CLONE13_EXHAUSTED_CD8_TCELL_UP
GO_bp	GO_MYELOID_LEUKOCYTE_ACTIVATION	646	88	2.04936e-06	0.000249917	TNFRSF1B:CNR2:PTAFR:AGL:LAMTOR2:MNDA:SLAMF1:FCER1G:CHI3L1:ADAM8:TSPAN32:RHOG:BATF2:TBC1D10C:GAB2:CTSC:CBL:SLC2A3:PA2G4:ARHGAP9:CCT2:LTA4H:APAF1:RHOF:ATP11A:ACTR10:ATP6V1D:NPC2:CHRNB4:FES:DNASE1:LAT:MVP:ITGAL:PYCARD:ITGAX:CYBA:P2RX1:CCL5:CCL3:MIR142:RAB37:CD300LF:UNC13D:TTR:ELANE:LRG1:SLC44A2:GPI:TYROBP:CEACAM6:CEACAM3:CEACAM1:LAIR1:RAB10:QPCT:ACTR2:SLC11A1:CAB39:SIRPB1:PREX1:ITGB2:RAC2:SYNGR1:ARS…	http://www.gsea-msigdb.org/gsea/msigdb/cards/GO_MYELOID_LEUKOCYTE_ACTIVATION
GO_bp	GO_REGULATION_OF_CELLULAR_COMPONENT_MOVEMENT	1053	130	2.07414e-06	0.000249917	MIR200B:TNFRSF14:MST1L:PTAFR:MIR101-1:SSX2IP:RHOC:SRGAP2C:MIR9-1:XCL1:PTGS2:MIR181B1:PTEN:ADAM8:FSHB:PRR5L:FADD:KCNE3:PDGFD:PLET1:TIRAP:ETS1:JAM3:WNK1:WNT5B:NTF3:STRAP:ACVRL1:ERBB3:KITLG:PLXNC1:SLC8B1:RHOF:RP11-307N16.6:SPATA13:RNASE10:RIPK3:MIR410:BBS4:KIAA1199:ABHD2:FES:EMP2:SPN:PYCARD:CDH13:CRK:TMEM102:CCL1:RFFL:CCL5:CCL3:ERBB2:MIEN1:PTRF:DUSP3:BCAS3:PRKCA:KCNJ2:CYGB:ELANE:TNFSF14:INSR:ICAM1:M…	http://www.gsea-msigdb.org/gsea/msigdb/cards/GO_REGULATION_OF_CELLULAR_COMPONENT_MOVEMENT
Curated_gene_sets	GARY_CD5_TARGETS_UP	473	68	4.71707e-06	0.000259486	CDC42:RUNX3:CD52:SESN2:KIAA0319L:CTH:CD48:BTG2:DHTKD1:CARS:USP47:POLD4:WNK1:SLC2A3:ZMYM2:IRF9:KLHDC2:NPC2:CALML4:AKAP13:WASH3P:METTL9:AMFR:CCL3:STAT5B:MBP:GNG7:KDM4B:ICAM1:SLC44A2:JUNB:CEBPG:GPI:POU2F2:LENG8:LPIN1:ZFP36L2:RPL31:BCL2L11:STAT1:CAB39:CEBPB:PIGP:CSNK1E:GTPBP1:POLDIP3:PPARA:MARCH1:MARCH6:HMGCR:IRF1:KIF3A:CYSTM1:DOK3:HLA-E:TAGAP:GARS:TMED4:STYXL1:ZNF277:SQLE:TOPORS-AS1:AUH:STX17:CDK16:…	http://www.gsea-msigdb.org/gsea/msigdb/cards/GARY_CD5_TARGETS_UP
Curated_gene_sets	REACTOME_OXIDATIVE_STRESS_INDUCED_SENESCENCE	121	26	4.78628e-06	0.000260687	HIST2H4A:HIST2H2AA3:HIST2H2AA4:HIST2H4B:HIST2H2BE:MDM4:H2AFX:HIST4H4:FOS:MAP4K4:H2BFS:CBX6:MAPKAPK3:HIST1H4B:HIST1H2BC:HIST1H2BD:HIST1H2BE:HIST1H4D:HIST1H2BF:HIST1H2BG:HIST1H3E:HIST1H3G:HIST1H2BI:HIST1H2BJ:HIST1H4I:HIST1H2AJ:HIST1H2BM	http://www.gsea-msigdb.org/gsea/msigdb/cards/REACTOME_OXIDATIVE_STRESS_INDUCED_SENESCENCE
Immunologic_signatures	GSE34156_UNTREATED_VS_6H_NOD2_AND_TLR1_TLR2_LIGAND_TREATED_MONOCYTE_DN	173	32	1.18843e-05	0.000265	GBP3:IRF7:TRIM21:TRIM34:TRIM5:UBE2L6:BIRC2:C2CD5:STAT2:OAS3:OAS2:OASL:RNF31:ITPK1:SPPL2A:TMOD3:XAF1:TMEM106A:RSAD2:IFIH1:STAT1:SF3B1:ZBP1:SAMSN1:DEPDC5:GTPBP1:RTP4:MARCH6:PSMB9:IKZF1:SAMD9L:TRIM14	http://www.gsea-msigdb.org/gsea/msigdb/cards/GSE34156_UNTREATED_VS_6H_NOD2_AND_TLR1_TLR2_LIGAND_TREATED_MONOCYTE_DN
Immunologic_signatures	GSE37416_0H_VS_12H_F_TULARENSIS_LVS_NEUTROPHIL_UP	197	35	1.19119e-05	0.000265	KIAA0319L:DPYD:NOTCH2:MNDA:NRBF2:RBM14:KCTD21:TUBA1C:CSAD:PPP1R12A:APAF1:SLC8B1:MVP:TMEM219:FLOT2:TOB1:ABHD3:ICAM3:JUNB:PGLS:ZFP36:UBR3:NDUFB3:CAB39:TST:RELL1:ADAM19:HIST1H2BC:TREML2:CREB5:LAMTOR4:SLC12A9:JAK2:MMGT1:MTM1	http://www.gsea-msigdb.org/gsea/msigdb/cards/GSE37416_0H_VS_12H_F_TULARENSIS_LVS_NEUTROPHIL_UP
Immunologic_signatures	GSE3982_EOSINOPHIL_VS_EFF_MEMORY_CD4_TCELL_UP	197	35	1.19119e-05	0.000265	TNFRSF1B:RPS6KA1:THEMIS2:PTAFR:SFPQ:FCGR2C:PIGC:ZMIZ1:NLRX1:ETV6:USP15:FOS:ZNF106:ABHD2:PSENEN:FOSL2:HAT1:H2BFS:TST:H1F0:APOBEC3A:PACSIN2:MLH1:HCLS1:MED28:UBE2K:SKP2:CHD1:GFOD1:SRPK1:SENP6:SLA:JAK2:GLA:MTM1	http://www.gsea-msigdb.org/gsea/msigdb/cards/GSE3982_EOSINOPHIL_VS_EFF_MEMORY_CD4_TCELL_UP
Immunologic_signatures	GSE12845_NAIVE_VS_PRE_GC_TONSIL_BCELL_UP	197	35	1.19119e-05	0.000265	MNDA:LY9:AHNAK:SLC2A3:TUBA1A:KIAA0247:HERC1:AKAP13:RNMTL1:SETBP1:ZNF532:MBP:R3HDM4:S1PR4:KLF2:EPS15L1:CEACAM5:INO80B:SAMSN1:SIK1:PRODH:FBXO7:PRR5:SCN10A:EIF1B:CYB561D2:XXcos-LUCA11.4:CPN2:HMGCR:IRF1:JADE2:NT5E:DYNLT1:PDLIM2:PTK2B:KIF13B	http://www.gsea-msigdb.org/gsea/msigdb/cards/GSE12845_NAIVE_VS_PRE_GC_TONSIL_BCELL_UP
Canonical_Pathways	REACTOME_METALLOTHIONEINS_BIND_METALS	11	7	6.19458e-06	0.000267096	MT2A:MT1E:MT1A:MT1B:MT1F:MT1H:MT1X	http://www.gsea-msigdb.org/gsea/msigdb/cards/REACTOME_METALLOTHIONEINS_BIND_METALS
GO_bp	GO_LEUKOCYTE_CELL_CELL_ADHESION	331	53	2.25784e-06	0.000267663	TNFRSF14:CDC42:RUNX3:PTAFR:XCL1:ITPKB:ITGB1:ZMIZ1:GPAM:ADAM8:BAD:FADD:ETS1:WNK1:SPN:ITGAL:PYCARD:FLOT2:CCL5:ERBB2:STAT5B:DUSP3:ELANE:TNFSF14:ICAM1:MIR27A:JAK3:NFKBID:CEACAM1:ADD2:NCK2:IL1B:SIRPB1:CEBPB:ITGB2:RAC2:GRAP2:PPARA:HES1:PDE5A:PIK3R1:IRF1:BTN2A2:HLA-G:HLA-E:HLA-DPA1:HLA-DPB1:NT5E:CD274:PDCD1LG2:SEMA4D:ASS1:SASH3	http://www.gsea-msigdb.org/gsea/msigdb/cards/GO_LEUKOCYTE_CELL_CELL_ADHESION
Curated_gene_sets	REACTOME_SIGNALING_BY_SCF_KIT	43	14	4.97844e-06	0.000268494	GAB2:CBL:KITLG:SH2B3:FES:GRAP:STAT5B:PRKCA:STAT1:GRAP2:PIK3R1:GRB10:SH2B2:JAK2	http://www.gsea-msigdb.org/gsea/msigdb/cards/REACTOME_SIGNALING_BY_SCF_KIT
Wikipathways	Cytoplasmic Ribosomal Proteins	87	22	1.48865e-06	0.000269446	RPL22:RPS6KA1:RPS27:RPS13:FAU:RPS25:RPLP0:RPS29:RPS28:RPS19:RPL18:RPS5:RPL31:RPL32:RPL29:RPL34:RPS18:RPS10:RPS6KA2:RPL12:RPL36A:RPL10	http://www.wikipathways.org/instance/WP477_r106370
Cancer_gene_neighborhoods	MORF_JUND	64	18	2.54066e-06	0.000271216	RPL22:RPS27:EIF4G2:NXF1:FAU:CFL1:RPS25:PCBP2:TPT1:IER2:LSM14A:RPL18:RPL31:FBXO7:EIF4A2:RPL34:SLC25A6:RPL36A	http://www.gsea-msigdb.org/gsea/msigdb/cards/MORF_JUND
Curated_gene_sets	JISON_SICKLE_CELL_DISEASE_UP	182	34	5.15472e-06	0.000275302	EPHB2:HIST2H2AA3:HIST2H2AA4:GSTO1:UBE2L6:SLC2A3:BLOC1S1:DDIT3:WSB2:OASL:ATP6V1D:IFI35:ELANE:GADD45B:RSAD2:VAMP5:STAT1:FN1:SMOX:H1F0:TYMP:CCRL2:TCTA:COX17:LHFPL2:ATOX1:HLA-A:MICB:PSMB9:DYNLT1:IGF2BP3:UBE3C:SQLE:PTK2:JAK2	http://www.gsea-msigdb.org/gsea/msigdb/cards/JISON_SICKLE_CELL_DISEASE_UP
GO_cc	GO_MEMBRANE_PROTEIN_COMPLEX	1153	139	3.34067e-06	0.000278668	SDHB:SGIP1:ALG14:KRTCAP2:MTX1:LAMTOR2:FCER1G:PIGC:CACNA1E:KCNH1:CNIH3:ITGB1:NRBF2:KCNMA1:PPIF:SORBS1:ADAM8:TSPAN32:VPS37C:TMEM258:BEST1:COX8A:AP5B1:FADD:KCNE3:BIRC2:SDHD:SDHD:CBL:GRIK4:CACNA2D4:KCNA1:KCNA5:NECAP1:SCN8A:ACVRL1:ATP5G2:ORMDL2:LIN7A:GJA3:AP1G2:RNF31:GNG2:ATP6V1D:CALM1:CHRNA3:CHRNB4:TMED3:SCNN1B:ITGAL:ITGAX:AMFR:CDH11:SNTB2:CDH13:CYBA:SPG7:EMC6:ANKFY1:CHRNB1:TMEM199:FLOT2:GOSR2:ERN1:P…	http://www.gsea-msigdb.org/gsea/msigdb/cards/GO_MEMBRANE_PROTEIN_COMPLEX
Reactome	REACTOME_TRANSCRIPTIONAL_REGULATION_BY_SMALL_RNAS	104	23	1.00251e-05	0.000283539	HIST2H4A:HIST2H2AA3:HIST2H2AA4:HIST2H4B:HIST2H2BE:H2AFX:HIST4H4:NUP62:H2BFS:HIST1H4B:HIST1H2BC:HIST1H2BD:HIST1H2BE:HIST1H4D:HIST1H2BF:HIST1H2BG:HIST1H3E:HIST1H3G:HIST1H2BI:HIST1H2BJ:HIST1H4I:HIST1H2AJ:HIST1H2BM:POLR2J	http://www.gsea-msigdb.org/gsea/msigdb/cards/REACTOME_TRANSCRIPTIONAL_REGULATION_BY_SMALL_RNAS
GO_bp	GO_PROTEIN_PHOSPHORYLATION	1949	217	2.43292e-06	0.00028384	TNFRSF4:TNFRSF14:EPHB2:RUNX3:RPS6KA1:SESN2:PLK3:BCAR3:FAM212B:MAGI3:NOTCH2:PRKAB2:LAMTOR2:SLAMF1:XCL1:PTGS2:MIR181B1:CHI3L1:NUAK2:ITPKB:PPP3CB:PTEN:GRK5:ADAM8:TRIM5:GTF2H1:PRR5L:MADD:CFL1:TBC1D10C:ARRB1:PDGFD:CBL:TIRAP:WNK1:NTF3:PHB2:DUSP16:STRAP:PRKAG1:ACVRL1:ERBB3:STAT2:USP15:KITLG:PRKAB1:KL:CSNK1A1L:KBTBD7:RASA3:RIPK3:SPTB:RPS6KL1:CALM1:VRK1:LTK:TRPM7:PML:CHRNA3:KIAA1199:AKAP13:FES:LRRK1:MAPK8…	http://www.gsea-msigdb.org/gsea/msigdb/cards/GO_PROTEIN_PHOSPHORYLATION
GO_bp	GO_REGULATION_OF_CELL_CELL_ADHESION	393	60	2.48659e-06	0.000285569	TNFRSF14:CDC42:RUNX3:PTAFR:XCL1:ITPKB:ZMIZ1:GPAM:ADAM8:BAD:FADD:ETS1:WNK1:RNASE10:SPN:PYCARD:FLOT2:CCL5:ERBB2:STAT5B:DUSP3:PRKCA:MBP:ELANE:TNFSF14:ICAM1:MIR27A:JAK3:NFKBID:CEACAM6:CEACAM1:NCK2:IL1B:IL1RN:EPB41L5:ITGA6:SIRPB1:BMP2:CEBPB:PPM1F:GRAP2:PPARA:HES1:PDE5A:PIK3R1:IRF1:ADAM19:BTN2A2:HLA-G:HLA-E:HLA-DPA1:HLA-DPB1:PODXL:SNAI2:PTK2:JAK2:CD274:PDCD1LG2:ASS1:SASH3	http://www.gsea-msigdb.org/gsea/msigdb/cards/GO_REGULATION_OF_CELL_CELL_ADHESION
Immunologic_signatures	GSE3982_NEUTROPHIL_VS_TH1_UP	198	35	1.33395e-05	0.000291434	SDHB:PFKFB2:NRBF2:SORBS1:TRIM8:PDGFD:APAF1:SLC28A2:KIAA0430:ERBB2:ARMC7:SECTM1:SLC30A3:FOSL2:ARHGAP25:NCK2:ARHGEF4:BAZ2B:AC009961.3:ITGB2:RAC2:CYTH4:TRANK1:SLC22A14:TCTA:CCNI:UBE2D3:JADE1:NPR3:FAM53C:BTN3A1:SMARCD3:PDLIM2:SLA:TOPORS-AS1:GABRA3	http://www.gsea-msigdb.org/gsea/msigdb/cards/GSE3982_NEUTROPHIL_VS_TH1_UP
Immunologic_signatures	GSE19198_6H_VS_24H_IL21_TREATED_TCELL_UP	198	35	1.33395e-05	0.000291434	BCAR3:SLAMF7:SFT2D2:ITPRIP:TMEM223:PRR4:HCAR3:TMED3:ITGAL:SNAI3:CCL5:TNFSF14:SLC44A2:RAB10:AFTPH:ITGA6:PLCB1:CEBPB:APOL3:APOL2:PLCD1:UBA7:MANF:SPATA12:MIR146A:PDLIM7:EDN1:BTN3A1:ZSCAN16:HLA-G:SERPINE1:GSTK1:HTRA4:DBH-AS1:PHPT1	http://www.gsea-msigdb.org/gsea/msigdb/cards/GSE19198_6H_VS_24H_IL21_TREATED_TCELL_UP
Immunologic_signatures	GSE2585_THYMIC_DC_VS_THYMIC_MACROPHAGE_DN	198	35	1.33395e-05	0.000291434	CD52:THEMIS2:PPIH:S100A4:LAMTOR2:ARRB1:TUBA1C:PFDN5:PPCDC:STAT5B:TBCD:ABCA7:TNPO2:RNASEH2A:IGFLR1:RPL18:ACTR2:BCL2L11:HCLS1:HES1:ADAMTS3:HIST1H3G:HIST1H2AJ:NT5E:POLM:ATP5J2:PDLIM2:BIN3:MCM4:LRP12:GSDMD:RLN2:PDCD1LG2:RPL12:TRAF2	http://www.gsea-msigdb.org/gsea/msigdb/cards/GSE2585_THYMIC_DC_VS_THYMIC_MACROPHAGE_DN
Immunologic_signatures	GSE37416_12H_VS_24H_F_TULARENSIS_LVS_NEUTROPHIL_UP	198	35	1.33395e-05	0.000291434	ECE1:AMPD2:S100A4:TPM3:ADAM8:FADD:NINJ2:ETV6:SH2B3:OASL:RHOF:JDP2:NOP10:PML:MT1E:SLC43A2:ATP2A3:SUPT4H1:LIMD2:R3HDM4:ICAM3:IER2:HSH2D:ZFP36L2:SP110:CAB39:TATDN2:ADAM19:CLTB:PRR7:PDLIM7:STX11:DBNL:ZC3HAV1:SASH3	http://www.gsea-msigdb.org/gsea/msigdb/cards/GSE37416_12H_VS_24H_F_TULARENSIS_LVS_NEUTROPHIL_UP
Computational_gene_sets	GNF2_CD48	32	12	4.42472e-06	0.000292032	CD48:CORO7:PSMB10:LIMD2:MBD2:SP110:RAC2:HCLS1:DOCK2:HLA-A:HLA-E:SASH3	http://www.gsea-msigdb.org/gsea/msigdb/cards/GNF2_CD48
Canonical_Pathways	REACTOME_RUNX1_REGULATES_GENES_INVOLVED_IN_MEGAKARYOCYTE_DIFFERENTIATION_AND_PLATELET_FUNCTION	95	22	7.08074e-06	0.000299434	HIST2H4A:HIST2H2AA3:HIST2H2AA4:HIST2H4B:HIST2H2BE:H2AFX:HIST4H4:MIR27A:H2BFS:HIST1H4B:HIST1H2BC:HIST1H2BD:HIST1H2BE:HIST1H4D:HIST1H2BF:HIST1H2BG:HIST1H3E:HIST1H3G:HIST1H2BI:HIST1H2BJ:HIST1H4I:HIST1H2AJ:HIST1H2BM	http://www.gsea-msigdb.org/gsea/msigdb/cards/REACTOME_RUNX1_REGULATES_GENES_INVOLVED_IN_MEGAKARYOCYTE_DIFFERENTIATION_AND_PLATELET_FUNCTION
Chemical_and_Genetic_pertubation	GARY_CD5_TARGETS_UP	473	68	4.71707e-06	0.000299534	CDC42:RUNX3:CD52:SESN2:KIAA0319L:CTH:CD48:BTG2:DHTKD1:CARS:USP47:POLD4:WNK1:SLC2A3:ZMYM2:IRF9:KLHDC2:NPC2:CALML4:AKAP13:WASH3P:METTL9:AMFR:CCL3:STAT5B:MBP:GNG7:KDM4B:ICAM1:SLC44A2:JUNB:CEBPG:GPI:POU2F2:LENG8:LPIN1:ZFP36L2:RPL31:BCL2L11:STAT1:CAB39:CEBPB:PIGP:CSNK1E:GTPBP1:POLDIP3:PPARA:MARCH1:MARCH6:HMGCR:IRF1:KIF3A:CYSTM1:DOK3:HLA-E:TAGAP:GARS:TMED4:STYXL1:ZNF277:SQLE:TOPORS-AS1:AUH:STX17:CDK16:…	http://www.gsea-msigdb.org/gsea/msigdb/cards/GARY_CD5_TARGETS_UP
GO_bp	GO_SECRETION	1628	186	2.68111e-06	0.000303171	TNFRSF4:TNFRSF14:TNFRSF1B:PTAFR:AGL:ENSA:SNAPIN:MTX1:LAMTOR2:MNDA:TAGLN2:FCER1G:ILDR2:CACNA1E:DHX9:CHI3L1:PFKFB2:DISP1:KMO:PPP3CB:GPAM:ADAM8:CHID1:RHOG:NLRP10:BAD:CTSW:TBC1D10C:ARRB1:GAB2:CTSC:CARD17:CBL:WNK1:KCNA5:VAMP1:SLC2A3:CLEC9A:TM7SF3:ERBB3:PA2G4:ARHGAP9:CCT2:LIN7A:LTA4H:APAF1:OAS2:SLC8B1:RHOF:HCAR2:ATP11A:ACTR10:ATP6V1D:NPC2:CALM1:PML:CHRNA3:CHRNB4:FES:RAB26:LAT:MVP:DOC2A:ITGAL:PYCARD:ITG…	http://www.gsea-msigdb.org/gsea/msigdb/cards/GO_SECRETION
Curated_gene_sets	DAZARD_RESPONSE_TO_UV_NHEK_UP	223	39	5.76544e-06	0.000304958	HIST2H2AA3:HIST2H2AA4:RPS27:PTGS2:PPIF:H2AFX:OAS2:FOS:CHRNB4:MVP:CYBA:CHRNB1:TOB1:GADD45B:JUNB:IER2:GPI:ZFP36:CEACAM1:ERCC1:PPP1R15A:QPCT:RPL31:BCL2L11:NR4A2:ERGIC3:TYMP:EIF1B:COX17:CXCL1:PDLIM5:RPL34:CLTB:HIST1H2BE:HIST1H2BF:HIST1H2AI:HIST1H2AL:PRDM1:CDK16:RPL36A	http://www.gsea-msigdb.org/gsea/msigdb/cards/DAZARD_RESPONSE_TO_UV_NHEK_UP
Curated_gene_sets	GUO_TARGETS_OF_IRS1_AND_IRS2	94	22	5.89554e-06	0.000305956	TNFRSF1B:CTPS1:ARHGAP5:GEMIN2:GCH1:PPM1A:RBL2:NUDT7:IFI35:INSR:CEBPB:PCK1:AGTR1:LPP:PPARGC1A:CCNI:HMGCR:AFF4:PPARGC1B:SQLE:GK:DKC1	http://www.gsea-msigdb.org/gsea/msigdb/cards/GUO_TARGETS_OF_IRS1_AND_IRS2
Curated_gene_sets	HECKER_IFNB1_TARGETS	94	22	5.89554e-06	0.000305956	IFI6:FCER1A:CHI3L1:IRF7:KLRD1:OAS3:OAS2:OASL:CMTM5:XAF1:IFI35:CMPK2:RSAD2:STAT1:ZBP1:APOBEC3A:TYMP:RTP4:SPON2:SAMD9L:TMEM140:GGTA1P	http://www.gsea-msigdb.org/gsea/msigdb/cards/HECKER_IFNB1_TARGETS
Immunologic_signatures	GSE3982_EOSINOPHIL_VS_MAST_CELL_UP	199	35	1.49221e-05	0.000306753	MTHFR:NOTCH2:NOTCH2NL:PTEN:MUC5AC:NLRX1:ETV6:USP15:OASL:MSLN:ITGAL:ITGAX:LRRC37A4P:CYTH1:ABCA7:TNFSF14:UBL5:ZNF264:RSAD2:SF3B1:SAMSN1:CSF2RB:USP19:HRASLS:ZNF721:MARCH1:SKP2:TAX1BP1:RB1CC1:SLA:JAK2:GSN:PIM2:KDM5C:MTM1	http://www.gsea-msigdb.org/gsea/msigdb/cards/GSE3982_EOSINOPHIL_VS_MAST_CELL_UP
Immunologic_signatures	GSE7460_CTRL_VS_TGFB_TREATED_ACT_FOXP3_MUT_TCONV_DN	199	35	1.49221e-05	0.000306753	PTAFR:NSUN4:LHX8:ZNF644:RHOC:BATF2:CTSW:CTSC:MPZL2:KLRD1:KBTBD7:ATP6V1D:LTK:FES:SEPT12:CES1:SNAI3:KCTD11:RAI1:BCAS3:ARMC7:CYGB:IGFLR1:ARID5A:IL1B:PMEPA1:LCA5L:CD38:F2RL1:CHD1:ZNF354A:NT5E:TAGAP:ZNF706:TMEM2	http://www.gsea-msigdb.org/gsea/msigdb/cards/GSE7460_CTRL_VS_TGFB_TREATED_ACT_FOXP3_MUT_TCONV_DN
Immunologic_signatures	GSE23925_LIGHT_ZONE_VS_NAIVE_BCELL_UP	199	35	1.49221e-05	0.000306753	TNFRSF1B:PLK3:SGIP1:TPM3:FCER1A:ITPKB:ITPRIP:RHOG:PTPRCAP:PRKAB1:FOS:CES1:MLX:JUNB:IER2:CYP4F22:NFKBID:ZFP36:PPP1R15A:FOSL2:BCL2L11:NR4A2:IKZF2:PTPRN:PER2:SAMSN1:SIK1:COL6A2:PALLD:SUB1:SRFBP1:BUD31:KIF13B:LRP12:SLA	http://www.gsea-msigdb.org/gsea/msigdb/cards/GSE23925_LIGHT_ZONE_VS_NAIVE_BCELL_UP
Immunologic_signatures	GSE360_T_GONDII_VS_B_MALAYI_LOW_DOSE_MAC_DN	199	35	1.49221e-05	0.000306753	TNFRSF14:RERE:SDHB:RTCA:PIP4K2A:ZMIZ1:PTPRE:IRF7:TUBA1A:LTA4H:KIAA0247:ITPK1:BBS4:SPN:CYBA:GAS7:FLII:FLOT2:ERBB2:TBCD:ERCC1:VAMP5:PPP1R3D:FBXO7:RAC2:ARSB:APBB3:ATOX1:CLTB:POLR2J:SMARCD3:UBE3C:PTK2B:SLC31A2:CDK16	http://www.gsea-msigdb.org/gsea/msigdb/cards/GSE360_T_GONDII_VS_B_MALAYI_LOW_DOSE_MAC_DN
Immunologic_signatures	GSE360_HIGH_DOSE_B_MALAYI_VS_M_TUBERCULOSIS_DC_DN	199	35	1.49221e-05	0.000306753	CDC42:IFI6:HIST2H2BE:CD48:KCNMA1:MYOF:TRIM21:UBE2L6:ACVRL1:PLXNC1:OAS2:GCH1:SPTB:MT2A:MT1E:MT1B:MT1F:MT1H:PSMB10:GADD45B:ICAM1:PPP1R15A:VAMP5:IL1RN:CSF2RB:TYMP:MANF:PTGER4:ADAM19:BTN3A3:MICB:STX11:SQLE:DENND3:MORF4L2	http://www.gsea-msigdb.org/gsea/msigdb/cards/GSE360_HIGH_DOSE_B_MALAYI_VS_M_TUBERCULOSIS_DC_DN
Immunologic_signatures	GSE14769_UNSTIM_VS_60MIN_LPS_BMDM_UP	199	35	1.49221e-05	0.000306753	SDHB:CNR2:RPS27:MRPL43:SDHAF2:COX8A:SLC25A45:FDX1:GRIK4:WNT5B:ATP5G2:PRKAB1:CDC16:SNHG10:PPIB:FAM219B:MESDC2:PYCARD:GINS3:PSMB10:ZFP90:MRPL27:ARMC7:FBXL12:NDUFA3:SYS1:CYTH4:EIF1B:ISL1:LHFPL2:MAD2L1BP:FBXO5:TMED4:TMEM140:SLC25A6	http://www.gsea-msigdb.org/gsea/msigdb/cards/GSE14769_UNSTIM_VS_60MIN_LPS_BMDM_UP
Immunologic_signatures	GSE45365_NK_CELL_VS_CD11B_DC_MCMV_INFECTION_DN	199	35	1.49221e-05	0.000306753	RPS6KA1:FCER1G:SH2D1B:PTEN:PTPRE:CHID1:LMO2:UNC93B1:KLRD1:OAS2:LTB4R:GNG2:ITGAL:CYBA:CBFA2T3:SLC43A2:TAX1BP3:LASP1:GOSR2:MOB3A:TYROBP:CEACAM21:NKG7:ARHGEF4:ZMYND8:PREX1:ARFGAP3:PCYT1A:BMP2K:CD180:SNX3:TAX1BP1:TMEM176A:NUDT18:NOTCH1	http://www.gsea-msigdb.org/gsea/msigdb/cards/GSE45365_NK_CELL_VS_CD11B_DC_MCMV_INFECTION_DN
Immunologic_signatures	GSE43863_DAY6_EFF_VS_DAY150_MEM_LY6C_INT_CXCR5POS_CD4_TCELL_DN	199	35	1.49221e-05	0.000306753	RERE:CNR2:NOTCH2:RCSD1:FAM107B:PTPRE:TMEM86A:CTSW:TBC1D10C:CBL:ETS1:KLRD1:RASA3:CYTH1:ABCA7:S1PR4:KLF2:HCST:TYROBP:ARID5A:BAZ2B:AC009961.3:UBA7:CD38:CCNG2:BMP2K:HEXB:LNPEP:GRAMD3:DOCK2:PHF1:CHST12:DENND3:TMEM2:SASH3:GAB3	http://www.gsea-msigdb.org/gsea/msigdb/cards/GSE43863_DAY6_EFF_VS_DAY150_MEM_LY6C_INT_CXCR5POS_CD4_TCELL_DN
Immunologic_signatures	GSE41867_DAY6_VS_DAY8_LCMV_CLONE13_EFFECTOR_CD8_TCELL_UP	199	35	1.49221e-05	0.000306753	RHOC:FCER1G:ADAM8:IFITM3:COX8A:LYRM5:KCNH3:STAT2:TRAFD1:OAS3:OAS2:RP11-307N16.6:SPATA13:FBXO33:PML:TMEM219:NLRC5:SCO1:FLOT2:KRT35:UHRF1:SERTAD3:MZT2B:SLC11A1:ACOT8:CASS4:ZBP1:EPHB1:ATOX1:PSMB9:STX11:LAMTOR4:KIF13B:DCTN3:SLC2A8:ZNF449	http://www.gsea-msigdb.org/gsea/msigdb/cards/GSE41867_DAY6_VS_DAY8_LCMV_CLONE13_EFFECTOR_CD8_TCELL_UP
Immunologic_signatures	GSE22886_NAIVE_CD8_TCELL_VS_DC_UP	199	35	1.49221e-05	0.000306753	PIP4K2A:PTPRCAP:PCSK7:RPS25:ETS1:ARHGAP5:CLUHP3:STAT5B:CYTH1:ZNF430:NKG7:NCK2:MZT2B:MZT2A:SP110:IL2RB:APOBEC3G:GRAP2:PRR5:OGG1:TRANK1:UBA7:JADE2:MATR3:ADRB2:BTN3A2:BTN3A1:IKZF1:PVRIG:NRF1:NACAP1:RLN2:IL11RA:PIM2:DKC1	http://www.gsea-msigdb.org/gsea/msigdb/cards/GSE22886_NAIVE_CD8_TCELL_VS_DC_UP
Immunologic_signatures	GSE22886_DC_VS_MONOCYTE_DN	199	35	1.49221e-05	0.000306753	TNFRSF1B:THEMIS2:NOTCH2:NOTCH2NL:CD48:FAM204A:CHST15:ADAM8:IRF7:FAU:PLXNC1:GCH1:FOS:AKAP13:METTL9:ITGAL:PSMB10:GADD45B:IER2:KLF2:ZFP36:SLC11A1:SP110:APOL3:APOBEC3A:OGG1:CHD1:IRF1:NEDD9:BTN3A1:BTN3A3:CEBPD:NACAP1:GSDMD:SEMA4D	http://www.gsea-msigdb.org/gsea/msigdb/cards/GSE22886_DC_VS_MONOCYTE_DN
Immunologic_signatures	GSE37534_UNTREATED_VS_ROSIGLITAZONE_TREATED_CD4_TCELL_PPARG1_AND_FOXP3_TRASDUCED_DN	199	35	1.49221e-05	0.000306753	IFI6:THEMIS2:PRKAB2:PIGC:NRBF2:KCNMA1:UBE2L6:ETS1:STAT2:SH2B3:TRAFD1:UFM1:AMFR:PSMB10:XAF1:IFI35:SECTM1:SETBP1:ICAM1:ZFP36:FOSL2:VAMP5:ITGA6:SP110:APOL6:IRF1:AFF4:PSMB9:RGL2:BAK1:ENPP1:TMEM140:STX17:SLC31A2:CHM	http://www.gsea-msigdb.org/gsea/msigdb/cards/GSE37534_UNTREATED_VS_ROSIGLITAZONE_TREATED_CD4_TCELL_PPARG1_AND_FOXP3_TRASDUCED_DN
Immunologic_signatures	GSE8515_IL1_VS_IL6_4H_STIM_MAC_UP	199	35	1.49221e-05	0.000306753	TNFRSF4:PLK3:SLAMF7:PTGS2:BTG2:PPIF:TAS2R8:CCT2:HCAR3:CA7:CDH13:ZNHIT3:B4GALT6:ICAM1:JUNB:NUP62:ASAP2:NCK2:IL1B:SLC37A1:MLH1:CCRL2:CXCL1:PTGER4:GRAMD3:STX11:IGFBP3:VOPP1:BUD31:ZNF250:ASB6:SLC2A6:PIM2:SEPT6:UTP14A	http://www.gsea-msigdb.org/gsea/msigdb/cards/GSE8515_IL1_VS_IL6_4H_STIM_MAC_UP
Immunologic_signatures	GSE4142_NAIVE_VS_GC_BCELL_UP	199	35	1.49221e-05	0.000306753	LHX8:MAGI3:TSPAN2:MYOF:PRR5L:WNT5B:KLRD1:RAB3IP:KBTBD7:ZNRF1:CNP:LSM7:KLF2:KCNK6:BAZ2B:AC009961.3:SLC4A11:BLCAP:KRTAP7-1:ITGB2:APOL6:TATDN2:NIPAL1:KLHL8:LHFPL2:DOCK2:RAB24:STK19:NT5E:TMEM176B:TMEM176A:WWP1:ROR2:REXO4:SNX12:SASH3	http://www.gsea-msigdb.org/gsea/msigdb/cards/GSE4142_NAIVE_VS_GC_BCELL_UP
TF_targets	HSF_Q6	208	38	2.59829e-06	0.000316991	AMPD2:ZBTB37:TAF10:C1RL:PRKAB1:REM2:AP1G2:PPCDC:LRRK1:GAS7:RAI1:EIF1:ADCYAP1:GATA6:MAP4K4:IKZF2:ST13:XPNPEP3:PHF5A:NAA50:EIF4A2:UBE2K:MARCH1:MARCH6:GPBP1:PCSK1:GRAMD3:JADE2:EDN1:HSPA1B:HNRNPA2B1:CREB3L2:ZNF706:DCSTAMP:GSN:TSPAN6:MORF4L2:PNCK	http://www.gsea-msigdb.org/gsea/msigdb/cards/HSF_Q6
Curated_gene_sets	REACTOME_METALLOTHIONEINS_BIND_METALS	11	7	6.19458e-06	0.000318471	MT2A:MT1E:MT1A:MT1B:MT1F:MT1H:MT1X	http://www.gsea-msigdb.org/gsea/msigdb/cards/REACTOME_METALLOTHIONEINS_BIND_METALS
Immunologic_signatures	GSE411_UNSTIM_VS_100MIN_IL6_STIM_MACROPHAGE_UP	200	35	1.66749e-05	0.000318589	MORN1:TNFRSF14:TNFRSF1B:RTCA:ACBD6:AHCTF1:FAM107B:ITGB1:GSTO1:ITPRIP:FDX1:ETV6:ACVRL1:RPLP0:ZNF106:PYCARD:SNX20:CYBA:RNF138:JUNB:KCNK6:NR4A2:CEBPB:DDT:DEPDC5:RAB43:HMGCR:SLC12A2:HINT1:LCP2:RPS10:TCTE1:ICA1:ZFAND5:GPR34	http://www.gsea-msigdb.org/gsea/msigdb/cards/GSE411_UNSTIM_VS_100MIN_IL6_STIM_MACROPHAGE_UP
Immunologic_signatures	GSE17721_0.5H_VS_12H_CPG_BMDC_DN	200	35	1.66749e-05	0.000318589	H6PD:AGTRAP:SIKE1:SLAMF7:ITPKB:RBM4:DUSP16:CHPT1:OAS3:DENR:TJP1:SPPL2A:PSMB10:RFFL:CCL5:XYLT2:KCTD1:HOOK2:POU2F2:CMPK2:RAB10:NCK2:SLC11A1:ZFAND2B:RTP4:CCNG2:PALLD:PPIC:FAM53C:TMCO6:EEF1E1:EDN1:RPS6KA2:PTK2B:SLC7A3	http://www.gsea-msigdb.org/gsea/msigdb/cards/GSE17721_0.5H_VS_12H_CPG_BMDC_DN
Immunologic_signatures	GSE5589_UNSTIM_VS_45MIN_LPS_AND_IL6_STIM_MACROPHAGE_UP	200	35	1.66749e-05	0.000318589	RERE:RPS6KA1:SNAPIN:TRIM21:LMO2:CTSC:BIRC2:REXO2:PFDN5:SNX20:ZFP90:CYTH1:LPIN2:R3HDM4:KLF2:PSENEN:ZNF524:WBP1:ARID5A:SLC11A1:BMP2:SAMSN1:DSCR3:HSCB:CLASP2:NPRL2:TNNC1:FXR1:SLC12A2:ZMAT2:DYNLT1:TMEM176B:PTK2B:UTP14A:GAB3	http://www.gsea-msigdb.org/gsea/msigdb/cards/GSE5589_UNSTIM_VS_45MIN_LPS_AND_IL6_STIM_MACROPHAGE_UP
Immunologic_signatures	GSE22432_UNTREATED_VS_TGFB1_TREATED_COMMON_DC_PROGENITOR_DN	200	35	1.66749e-05	0.000318589	SIKE1:BTG2:FAM107B:SDHAF2:PLA2G16:PRKAG1:CSAD:PPP1R12A:CPNE6:SLC28A2:PPCDC:TMED3:FES:KIAA0430:DCTN5:ITGAL:PSMB10:CISD3:TOB1:UNC13D:ABCA7:POU2F2:UGP2:SLC25A12:ASB1:PREX1:SIK1:CYTH4:PXK:HCLS1:EHHADH:PIK3R1:DOK3:TREML2:NOD1	http://www.gsea-msigdb.org/gsea/msigdb/cards/GSE22432_UNTREATED_VS_TGFB1_TREATED_COMMON_DC_PROGENITOR_DN
Immunologic_signatures	GSE7831_1H_VS_4H_INFLUENZA_STIM_PDC_UP	200	35	1.66749e-05	0.000318589	MYOF:SORBS1:IFITM3:ARRB1:PLXNC1:WSB2:CDADC1:FAM219B:P2RX1:FLOT2:CDC42EP4:APBA3:JUNB:LAIR1:SH3YL1:ITGA6:RBCK1:ERGIC3:SLC37A1:H1F0:CBX7:TTC38:CCRL2:ABHD14B:PPARGC1A:BDH2:ADRB2:LCP2:SRSF12:DBNL:GRB10:TMEM140:ZC2HC1A:TSPYL5:IL11RA	http://www.gsea-msigdb.org/gsea/msigdb/cards/GSE7831_1H_VS_4H_INFLUENZA_STIM_PDC_UP
Immunologic_signatures	GSE12198_CTRL_VS_LOW_IL2_STIM_NK_CELL_UP	200	35	1.66749e-05	0.000318589	MTHFR:AHCTF1:LMO2:PLA2G16:UNC93B1:PCSK7:MPZL2:WNT5B:CCDC92:GNG2:ITPK1:STAT5B:TMUB2:RIOK3:ICAM1:LPIN1:SLC35F6:MAPRE3:ATG16L1:ZMYND8:IQSEC1:PDCD10:EHHADH:PIK3R1:PPIC:P4HA2:TMCO6:TCF19:DYNLT1:RPS6KA2:TAX1BP1:ZSCAN21:NRF1:TMEM176A:MORF4L2	http://www.gsea-msigdb.org/gsea/msigdb/cards/GSE12198_CTRL_VS_LOW_IL2_STIM_NK_CELL_UP
Immunologic_signatures	GSE28237_FOLLICULAR_VS_EARLY_GC_BCELL_UP	200	35	1.66749e-05	0.000318589	TMEM222:DISP1:NLRP10:OTOG:PTPRCAP:FAM168A:BIRC2:RPS25:PFDN5:SNHG10:HEXA:RAB26:SNX29:KIAA0430:POLR3E:CBFA2T3:ANKFY1:DNAH17:RPS19:CCDC9:LENG8:BRE:ZFP36L2:STAT1:RFTN2:PTPRN:KRTAP19-5:PIGP:MARCH1:PIK3R1:NEDD9:ZNF655:UBE3C:REXO4:RBMX	http://www.gsea-msigdb.org/gsea/msigdb/cards/GSE28237_FOLLICULAR_VS_EARLY_GC_BCELL_UP
Immunologic_signatures	GSE22589_HEALTHY_VS_HIV_INFECTED_DC_DN	200	35	1.66749e-05	0.000318589	RUNX3:PTAFR:TCEANC2:CH25H:IFITM3:IRF7:PRR5L:CTSW:STAT2:TRAFD1:GJA3:RNF31:IRF9:KIAA0247:NPC2:SLC28A2:PML:PSMB10:STARD3:SECTM1:JUNB:NKG7:RNF114:GCNT7:CCRL2:UBA7:ITIH3:RTP4:CD180:IRF1:FAM53C:LCP2:PSMB9:DBNL:TLR7	http://www.gsea-msigdb.org/gsea/msigdb/cards/GSE22589_HEALTHY_VS_HIV_INFECTED_DC_DN
Immunologic_signatures	GSE30083_SP1_VS_SP4_THYMOCYTE_DN	200	35	1.66749e-05	0.000318589	IRF7:TRIM34:MADD:AHNAK:CTSW:RAB3IP:TRAFD1:OAS2:OASL:RASA3:AP1G2:KLHDC2:ITPK1:SPN:ADCY7:NLRC5:SNTB2:HS3ST3B1:TBC1D16:SGSH:S1PR4:KLF2:IGFLR1:IFIH1:ITGA6:NBEAL1:IL2RB:TMEM175:SCFD2:F2RL1:ARSB:ADAM19:NT5E:NOD1:SAMD9L	http://www.gsea-msigdb.org/gsea/msigdb/cards/GSE30083_SP1_VS_SP4_THYMOCYTE_DN
Immunologic_signatures	GSE5503_PLN_DC_VS_SPLEEN_DC_ACTIVATED_ALLOGENIC_TCELL_DN	200	35	1.66749e-05	0.000318589	TNFRSF1B:TMEM234:SZT2:SIKE1:ENSA:RPS27:NRBF2:TRIM8:CHID1:RHOG:TMEM258:NUMA1:BIRC2:KLRD1:ATF7IP:DENR:GCH1:ACTR10:HERC1:PYCARD:ADCY7:MIEN1:MBP:KXD1:IFIH1:RNF114:COX17:DNAJC13:SLC9A9:KPNA4:LETM1:IKZF1:GSDMD:AUH:IDS:IDS	http://www.gsea-msigdb.org/gsea/msigdb/cards/GSE5503_PLN_DC_VS_SPLEEN_DC_ACTIVATED_ALLOGENIC_TCELL_DN
Immunologic_signatures	GSE7831_1H_VS_4H_CPG_STIM_PDC_UP	200	35	1.66749e-05	0.000318589	PAFAH2:ACBD6:SORBS1:GPAM:TSPAN32:NXF1:BIRC2:CSAD:TRAFD1:GCH1:PML:FAM219B:KIAA0430:TLDC1:CBFA2T3:SPG7:P2RX1:TBKBP1:XYLT2:RAB37:DOCK6:SMIM7:WTIP:RSAD2:EHD3:EPB41L5:BLCAP:GLYCTK:ITIH3:TREML2:URGCP:NUDT18:LRP12:SQLE:CDK9	http://www.gsea-msigdb.org/gsea/msigdb/cards/GSE7831_1H_VS_4H_CPG_STIM_PDC_UP
Immunologic_signatures	GSE27670_BLIMP1_VS_LMP1_TRANSDUCED_GC_BCELL_UP	200	35	1.66749e-05	0.000318589	MTHFR:CD48:LY9:KCNH1:PIP4K2A:GSTO1:HYOU1:ERBB3:TEP1:AP1G2:CPNE6:PML:TMED3:FES:BOLA2:ADCY7:RAI1:STARD3:ST6GALNAC2:TYROBP:POU2F2:APOC1:PRKCG:NMUR1:ITGB2:HCLS1:ZNF518B:EDN1:TFEB:GUCA1A:ENPP1:GSTK1:FNBP1:TLR7:BMP15	http://www.gsea-msigdb.org/gsea/msigdb/cards/GSE27670_BLIMP1_VS_LMP1_TRANSDUCED_GC_BCELL_UP
Immunologic_signatures	GSE19888_ADENOSINE_A3R_ACT_VS_TCELL_MEMBRANES_ACT_IN_MAST_CELL_UP	200	35	1.66749e-05	0.000318589	AGTRAP:SDC3:GPX7:LY9:FUT11:CHID1:LMO2:SDHAF2:SLC25A45:CTSC:SDHD:SDHD:FAM19A2:GNG2:CORO7:HCST:TYROBP:LAIR1:STAT1:SLC11A1:PLCB1:ERGIC3:APOL6:EIF1B:RAB43:SNX24:PPIC:IRF1:GPX3:MGAT1:C4B:PSMB9:BAK1:DYNLT1:FXN:SASH3	http://www.gsea-msigdb.org/gsea/msigdb/cards/GSE19888_ADENOSINE_A3R_ACT_VS_TCELL_MEMBRANES_ACT_IN_MAST_CELL_UP
Immunologic_signatures	GSE26030_UNSTIM_VS_RESTIM_TH17_DAY15_POST_POLARIZATION_DN	200	35	1.66749e-05	0.000318589	RERE:ZNF436:SERBP1:TAGLN2:PIP4K2A:BMS1:UNC93B1:TUBA1B:TUBA1A:NPC2:FOS:ITPRIPL2:DNAJA2:MMP2:SLC43A2:ICAM1:KCNK6:NUP62:RTN4:ACTR2:ARHGEF4:SIK1:NCAPH2:CLASP2:CTNNB1:HRASLS:ADAMTS3:SNX24:HLA-E:TMEM176A:SLA:FNBP1:CDK16:UTP14A:IDS:IDS	http://www.gsea-msigdb.org/gsea/msigdb/cards/GSE26030_UNSTIM_VS_RESTIM_TH17_DAY15_POST_POLARIZATION_DN
Immunologic_signatures	GSE21380_NON_TFH_VS_TFH_CD4_TCELL_DN	200	35	1.66749e-05	0.000318589	CSDE1:CELF2:CHST15:IRF7:TRIM5:PTPRCAP:ATF7IP:OAS2:TPT1:IRF9:GCH1:CYBA:CHRNB1:FLII:RAB37:INSR:FBXL12:HSH2D:LAIR1:RSAD2:PLCB1:ITGB2:RTP4:ZNF518B:CCNI:CCNG2:LCP2:HLA-E:TAGAP:IKZF1:PCMTD1:TRIM14:NHSL2:ARMCX6:FLNA	http://www.gsea-msigdb.org/gsea/msigdb/cards/GSE21380_NON_TFH_VS_TFH_CD4_TCELL_DN
Immunologic_signatures	GSE36888_STAT5_AB_KNOCKIN_VS_WT_TCELL_IL2_TREATED_6H_DN	200	35	1.66749e-05	0.000318589	PPIH:KIF2C:ZNF326:RFX5:FCER1G:TMEM223:ARRB1:GAB2:H2AFX:TIRAP:KLRD1:CELA1:RIPK3:KLHDC2:ADSSL1:LRRK1:METRN:ENKD1:EME1:TYROBP:ZNF473:NCK2:IKZF2:CTNNB1:RAB43:PLK4:SKP2:PTGER4:ARSB:DYNLT1:LAMTOR4:TMEM2:ZFAND5:MORF4L2:MMGT1	http://www.gsea-msigdb.org/gsea/msigdb/cards/GSE36888_STAT5_AB_KNOCKIN_VS_WT_TCELL_IL2_TREATED_6H_DN
Immunologic_signatures	GSE21360_NAIVE_VS_QUATERNARY_MEMORY_CD8_TCELL_DN	200	35	1.66749e-05	0.000318589	IFI6:POGK:IFITM3:IRF7:TRIM21:UBE2L6:FCHSD2:STAT2:TRAFD1:OAS3:OAS2:OASL:IRF9:PML:CRK:ANKFY1:XAF1:IFI35:TNPO2:ZNF134:RSAD2:RASGRP3:IFIH1:SP110:SP140:APOL6:RTP4:CD38:HNRNPDL:LNPEP:BNIP1:MAD2L1BP:CHST12:MAK16:XIAP	http://www.gsea-msigdb.org/gsea/msigdb/cards/GSE21360_NAIVE_VS_QUATERNARY_MEMORY_CD8_TCELL_DN
Immunologic_signatures	GSE12392_CD8A_POS_VS_NEG_SPLEEN_DC_UP	200	35	1.66749e-05	0.000318589	FBXO6:AGTRAP:AK2:AGL:PTEN:FMNL3:BLOC1S1:CDADC1:CPNE6:KIAA0247:GPR132:DNAJA2:TMEM199:CNP:COASY:ST6GALNAC1:CEP89:RAB10:RBKS:BRE:RPL31:DSCR3:DDT:PITPNB:SYNGR1:TNNC1:CD38:IRF1:PRDM1:RPS6KA2:CRCP:ZSCAN21:ARFGEF1:ASS1:ANAPC2	http://www.gsea-msigdb.org/gsea/msigdb/cards/GSE12392_CD8A_POS_VS_NEG_SPLEEN_DC_UP
Chemical_and_Genetic_pertubation	JISON_SICKLE_CELL_DISEASE_UP	182	34	5.15472e-06	0.000321149	EPHB2:HIST2H2AA3:HIST2H2AA4:GSTO1:UBE2L6:SLC2A3:BLOC1S1:DDIT3:WSB2:OASL:ATP6V1D:IFI35:ELANE:GADD45B:RSAD2:VAMP5:STAT1:FN1:SMOX:H1F0:TYMP:CCRL2:TCTA:COX17:LHFPL2:ATOX1:HLA-A:MICB:PSMB9:DYNLT1:IGF2BP3:UBE3C:SQLE:PTK2:JAK2	http://www.gsea-msigdb.org/gsea/msigdb/cards/JISON_SICKLE_CELL_DISEASE_UP
Immunologic_signatures	GSE2706_2H_VS_8H_R848_STIM_DC_UP	192	34	1.69163e-05	0.000321938	AGTRAP:LY9:BTG2:CHID1:CELF1:BAD:CDC42EP2:CTSC:C1RL:SLC2A3:RAB3IP:HCAR3:NPC2:HEXA:FES:DPEP2:TLDC1:P2RX1:ATP2A3:ICAM1:TECR:WDR35:SPATA2:LINC00528:CBX7:CRTAP:CCRL2:MAN2B2:TMEM165:LPCAT1:ERBB2IP:GRAMD3:MIR146A:DENND3	http://www.gsea-msigdb.org/gsea/msigdb/cards/GSE2706_2H_VS_8H_R848_STIM_DC_UP
Curated_gene_sets	VERHAAK_GLIOBLASTOMA_MESENCHYMAL	216	38	6.54383e-06	0.000333311	TNFRSF1B:THEMIS2:PLK3:S100A4:SFT2D2:CHI3L1:MYOF:RHOG:POLD4:CTSC:SH2B3:NPC2:HEXA:FES:MVP:PTRF:ICAM3:SIGLEC7:SIGLEC19P:LAIR1:RBKS:TGOLN2:VAMP5:SLC11A1:CEBPB:PIGP:ITGB2:RAC2:CYTH4:TYMP:RBM47:PTGER4:HEXB:LHFPL2:P4HA2:LCP2:DOK3:MGAT1:SERPINE1	http://www.gsea-msigdb.org/gsea/msigdb/cards/VERHAAK_GLIOBLASTOMA_MESENCHYMAL
Canonical_Pathways	REACTOME_CHROMATIN_ORGANIZATION	268	44	8.22844e-06	0.000341403	HIST2H2BF:HIST2H4A:HIST2H2AA3:HIST2H2AA4:HIST2H4B:HIST2H2BE:HIST2H2AB:VPS72:TAF5L:ARID4B:TAF10:H2AFX:ATF7IP:HIST4H4:SMARCC2:KDM4B:HAT1:ING5:BRD1:JADE1:JADE2:HIST1H4B:HIST1H2BC:HIST1H2BD:HIST1H2BE:HIST1H4D:HIST1H2BF:HIST1H2BG:HIST1H3E:HIST1H3G:HIST1H2BI:HIST1H2BJ:HIST1H2AG:HIST1H4I:HIST1H2AH:HIST1H2AI:HIST1H2AJ:HIST1H2BM:HIST1H2AL:HIST1H2AM:ARID1B:SMARCD3:JAK2:KDM5C:MORF4L2	http://www.gsea-msigdb.org/gsea/msigdb/cards/REACTOME_CHROMATIN_ORGANIZATION
GO_bp	GO_PROTEIN_COMPLEX_OLIGOMERIZATION	559	78	3.1085e-06	0.000346174	PEX14:CTH:RHOC:HIST2H4A:HIST2H4B:FCER1G:DISP1:OAT:TRIM21:TRIM34:TAF10:CPSF7:AHNAK:KCTD21:VSTM5:BIRC2:KCNA1:KCNA5:HIST4H4:MIP:DDIT3:APAF1:PRKAB1:RIPK3:GCH1:TRPM7:CHRNB4:HBZ:KCTD13:PYCARD:AMFR:P2RX1:KCTD11:CCL5:KCNJ2:RIOK3:KCTD1:CLPP:INSR:RPS19:NUP62:KCNC3:EHD3:REG1A:MAT2A:BCL2L11:CAB39:ATG16L1:COL6A2:HSCB:CBY1:ST13:SCUBE1:LETM1:HMGCR:KCTD16:GPX3:HIST1H4B:HIST1H4D:HIST1H3E:HIST1H3G:HIST1H4I:TRIM27:…	http://www.gsea-msigdb.org/gsea/msigdb/cards/GO_PROTEIN_COMPLEX_OLIGOMERIZATION
Chemical_and_Genetic_pertubation	DAZARD_RESPONSE_TO_UV_NHEK_UP	223	39	5.76544e-06	0.000347626	HIST2H2AA3:HIST2H2AA4:RPS27:PTGS2:PPIF:H2AFX:OAS2:FOS:CHRNB4:MVP:CYBA:CHRNB1:TOB1:GADD45B:JUNB:IER2:GPI:ZFP36:CEACAM1:ERCC1:PPP1R15A:QPCT:RPL31:BCL2L11:NR4A2:ERGIC3:TYMP:EIF1B:COX17:CXCL1:PDLIM5:RPL34:CLTB:HIST1H2BE:HIST1H2BF:HIST1H2AI:HIST1H2AL:PRDM1:CDK16:RPL36A	http://www.gsea-msigdb.org/gsea/msigdb/cards/DAZARD_RESPONSE_TO_UV_NHEK_UP
Chemical_and_Genetic_pertubation	HECKER_IFNB1_TARGETS	94	22	5.89554e-06	0.000347626	IFI6:FCER1A:CHI3L1:IRF7:KLRD1:OAS3:OAS2:OASL:CMTM5:XAF1:IFI35:CMPK2:RSAD2:STAT1:ZBP1:APOBEC3A:TYMP:RTP4:SPON2:SAMD9L:TMEM140:GGTA1P	http://www.gsea-msigdb.org/gsea/msigdb/cards/HECKER_IFNB1_TARGETS
Chemical_and_Genetic_pertubation	GUO_TARGETS_OF_IRS1_AND_IRS2	94	22	5.89554e-06	0.000347626	TNFRSF1B:CTPS1:ARHGAP5:GEMIN2:GCH1:PPM1A:RBL2:NUDT7:IFI35:INSR:CEBPB:PCK1:AGTR1:LPP:PPARGC1A:CCNI:HMGCR:AFF4:PPARGC1B:SQLE:GK:DKC1	http://www.gsea-msigdb.org/gsea/msigdb/cards/GUO_TARGETS_OF_IRS1_AND_IRS2
Immunologic_signatures	GSE14000_TRANSLATED_RNA_VS_MRNA_4H_LPS_DC_DN	193	34	1.89315e-05	0.000354746	RPL22:SMIM12:NOTCH2NL:RPS27:FUOM:RHOG:TAF10:PRR4:LYRM5:ACVRL1:ERBB3:RPLP0:TPT1:NKIRAS2:CHMP6:UQCR11:UQCR11:RPS28:UBXN2A:TMSB10:MZT2A:EPHA4:RBCK1:MANBAL:CSNK1E:JAGN1:RAB5A:COX17:NUP210P1:UQCRQ:BCL7B:RPL12:PHPT1:JPX:PNCK	http://www.gsea-msigdb.org/gsea/msigdb/cards/GSE14000_TRANSLATED_RNA_VS_MRNA_4H_LPS_DC_DN
Immunologic_signatures	GSE2770_IL12_AND_TGFB_ACT_VS_ACT_CD4_TCELL_2H_DN	193	34	1.89315e-05	0.000354746	RERE:MTX1:ACBD6:HNRNPA3P1:TRIM8:TM7SF3:LTA4H:REM2:CINP:LIMD2:TSHZ1:ELANE:HSH2D:KLF2:LSM14A:ZFP36:EXOSC5:VAMP5:MZT2A:GPBAR1:YDJC:TATDN2:AMT:ABHD14B:SLC9A9:NDUFS4:APBB3:PSMB9:STX11:POLB:SNTB1:GSDMD:DCTN3:VAV2	http://www.gsea-msigdb.org/gsea/msigdb/cards/GSE2770_IL12_AND_TGFB_ACT_VS_ACT_CD4_TCELL_2H_DN
Immunologic_signatures	GSE4748_LPS_VS_LPS_AND_CYANOBACTERIUM_LPSLIKE_STIM_DC_3H_UP	193	34	1.89315e-05	0.000354746	RUNX3:SESN2:S100A4:FCER1G:MS4A7:AP5B1:CFL1:PGM2L1:ATF7IP:KATNAL1:GCH1:PML:ITPRIPL2:SNTB2:CISD3:EIF1:TMEM106A:SWSAP1:NKG7:ZNF264:ACTR2:ZEB2:NR4A2:SIRPB2:KRT8P12:EHHADH:FAM13A:PTGER4:COL4A3BP:ADRB2:IGF2BP3:NOD1:NUDT18:SLC2A6	http://www.gsea-msigdb.org/gsea/msigdb/cards/GSE4748_LPS_VS_LPS_AND_CYANOBACTERIUM_LPSLIKE_STIM_DC_3H_UP
Immunologic_signatures	GSE2706_2H_VS_8H_R848_STIM_DC_DN	193	34	1.89315e-05	0.000354746	IFI6:TCEANC2:TRIM5:PRR5L:UBE2L6:STAT2:USP15:APAF1:TRAFD1:OAS2:HAPLN3:CES1:XAF1:IFI35:NCR1:CMPK2:RAB10:ARHGAP25:NCK2:BCL2L11:STAT1:SP110:APOBEC3G:ARFGAP3:KLHL6:KIAA1211:JADE1:FBXO5:DYNLT1:ITGB8:SAMD9L:JAK2:TNFSF15:XIAP	http://www.gsea-msigdb.org/gsea/msigdb/cards/GSE2706_2H_VS_8H_R848_STIM_DC_DN
Curated_gene_sets	REACTOME_RUNX1_REGULATES_GENES_INVOLVED_IN_MEGAKARYOCYTE_DIFFERENTIATION_AND_PLATELET_FUNCTION	95	22	7.08074e-06	0.000356141	HIST2H4A:HIST2H2AA3:HIST2H2AA4:HIST2H4B:HIST2H2BE:H2AFX:HIST4H4:MIR27A:H2BFS:HIST1H4B:HIST1H2BC:HIST1H2BD:HIST1H2BE:HIST1H4D:HIST1H2BF:HIST1H2BG:HIST1H3E:HIST1H3G:HIST1H2BI:HIST1H2BJ:HIST1H4I:HIST1H2AJ:HIST1H2BM	http://www.gsea-msigdb.org/gsea/msigdb/cards/REACTOME_RUNX1_REGULATES_GENES_INVOLVED_IN_MEGAKARYOCYTE_DIFFERENTIATION_AND_PLATELET_FUNCTION
Curated_gene_sets	CHICAS_RB1_TARGETS_LOW_SERUM	102	23	7.12152e-06	0.000356141	SBF2-AS1:TMEM258:NNMT:ATP5G2:MT2A:MT1E:MT1F:MT1H:MT1X:UQCR11:UQCR11:LSM7:PET100:RPS28:RNASEH2A:NDUFA3:LINC00152:COX5B:LINC00973:ATOX1:C4A:ATP5J2:MCM4:RPL36A	http://www.gsea-msigdb.org/gsea/msigdb/cards/CHICAS_RB1_TARGETS_LOW_SERUM
Immunologic_signatures	GSE7768_OVA_ALONE_VS_OVA_WITH_LPS_IMMUNIZED_MOUSE_WHOLE_SPLEEN_6H_DN	185	33	1.91396e-05	0.000357272	PTAFR:GBP3:NOTCH2:MNDA:PTGS2:BTG2:PTPRE:DUSP16:HCAR2:GCH1:MVP:DNAJA2:RFFL:CCL5:HEATR6:ICAM1:RSAD2:UBE2F:SAMSN1:CCRL2:CD38:CXCL1:PTGER4:SRFBP1:IRF1:EDN1:NOD1:SAMD9L:CD274:TNFSF15:REXO4:GK:FAM155B	http://www.gsea-msigdb.org/gsea/msigdb/cards/GSE7768_OVA_ALONE_VS_OVA_WITH_LPS_IMMUNIZED_MOUSE_WHOLE_SPLEEN_6H_DN
GO_bp	GO_RESPONSE_TO_OXYGEN_CONTAINING_COMPOUND	1603	183	3.38965e-06	0.00037185	AGTRAP:MTHFR:TNFRSF1B:CNR2:PTAFR:SESN2:SZT2:PLK3:LAMTOR2:USF1:ILDR2:PTGS2:BTG2:PFKFB2:KMO:PPP3CB:KCNMA1:PPIF:PTEN:SORBS1:WNT8B:GPAM:PTPRE:TRIM5:BAD:CFL1:FADD:ARRB1:BIRC2:PDGFD:CARD17:FDX1:CBL:TIRAP:ETS1:WNT5B:KCNA5:PHB2:CLEC7A:C2CD5:KL:RIPK3:GNG2:GCH1:ATP6V1D:SRSF5:EIF2B2:FOS:CALM1:UNC79:YY1:ACTC1:LTK:ZNF106:CYP11A1:CHRNA3:ABHD2:FES:PYCARD:ADCY7:MMP2:MT1X:CYBA:CRK:P2RX1:CCL5:CCL3:CNP:STAT5B:GIP:S…	http://www.gsea-msigdb.org/gsea/msigdb/cards/GO_RESPONSE_TO_OXYGEN_CONTAINING_COMPOUND
Cancer_gene_neighborhoods	GNF2_CD48	32	12	4.42472e-06	0.000377871	CD48:CORO7:PSMB10:LIMD2:MBD2:SP110:RAC2:HCLS1:DOCK2:HLA-A:HLA-E:SASH3	http://www.gsea-msigdb.org/gsea/msigdb/cards/GNF2_CD48
Chemical_and_Genetic_pertubation	VERHAAK_GLIOBLASTOMA_MESENCHYMAL	216	38	6.54383e-06	0.000379083	TNFRSF1B:THEMIS2:PLK3:S100A4:SFT2D2:CHI3L1:MYOF:RHOG:POLD4:CTSC:SH2B3:NPC2:HEXA:FES:MVP:PTRF:ICAM3:SIGLEC7:SIGLEC19P:LAIR1:RBKS:TGOLN2:VAMP5:SLC11A1:CEBPB:PIGP:ITGB2:RAC2:CYTH4:TYMP:RBM47:PTGER4:HEXB:LHFPL2:P4HA2:LCP2:DOK3:MGAT1:SERPINE1	http://www.gsea-msigdb.org/gsea/msigdb/cards/VERHAAK_GLIOBLASTOMA_MESENCHYMAL
Curated_gene_sets	WATANABE_ULCERATIVE_COLITIS_WITH_CANCER_DN	15	8	7.8684e-06	0.000389947	NLRC5:PREX1:SAMSN1:LCP2:NEDD9:BTN3A1:IGF2BP3:SLA	http://www.gsea-msigdb.org/gsea/msigdb/cards/WATANABE_ULCERATIVE_COLITIS_WITH_CANCER_DN
Immunologic_signatures	GSE37416_CTRL_VS_6H_F_TULARENSIS_LVS_NEUTROPHIL_UP	194	34	2.11636e-05	0.000390565	DHTKD1:FAM53B:KCNE3:TCHP:KLHDC2:HERC1:ABHD2:TMEM219:DPEP2:TAX1BP3:LIMD2:RAB37:NT5C:ABHD3:ME2:ICAM3:FKRP:C5AR2:DHRS9:TIGD1:MAVS:RNF114:DGCR2:ST3GAL6:FAM43A:NCBP2-AS2:ZNF518B:MTMR12:ZMAT2:HIST1H2BI:PDLIM2:CEBPD:JPX:MTM1	http://www.gsea-msigdb.org/gsea/msigdb/cards/GSE37416_CTRL_VS_6H_F_TULARENSIS_LVS_NEUTROPHIL_UP
Immunologic_signatures	GSE37416_12H_VS_24H_F_TULARENSIS_LVS_NEUTROPHIL_DN	194	34	2.11636e-05	0.000390565	TNFRSF14:NBPF1:FUT11:NUMA1:SMARCC2:NAP1L1:HCAR3:NPC2:TRPM7:HEXA:ORAI3:KLHL36:RNASEK:TMUB2:SGSH:GPI:ZEB2:ST13:PPARA:PPP6R2:EIF1B:FAM13A:HEXB:COL4A3BP:CYSTM1:DTNBP1:PHF1:MEA1:AKIRIN2:SNX3:RPS6KA2:TMEM140:NACAP1:PLCXD1	http://www.gsea-msigdb.org/gsea/msigdb/cards/GSE37416_12H_VS_24H_F_TULARENSIS_LVS_NEUTROPHIL_DN
Immunologic_signatures	GSE36476_CTRL_VS_TSST_ACT_40H_MEMORY_CD4_TCELL_OLD_UP	194	34	2.11636e-05	0.000390565	RPS27:ITGB1:FAM204A:PTPRE:SLC2A3:STAT2:FOS:DPEP2:CBFA2T3:P2RX1:TOB1:CIRBP:KLF2:FOSL2:ZFP36L2:NR4A2:EPHA4:ZBP1:SIK1:ITGB2:IQSEC1:PLCD1:USP19:AMT:PFN2:HRG:PPARGC1A:RPL34:PTGER4:CHD1:BTN3A1:ZC3HAV1:IL11RA:ATP6V1G1	http://www.gsea-msigdb.org/gsea/msigdb/cards/GSE36476_CTRL_VS_TSST_ACT_40H_MEMORY_CD4_TCELL_OLD_UP
Curated_gene_sets	ACEVEDO_LIVER_CANCER_WITH_H3K9ME3_DN	117	25	8.02219e-06	0.000394019	HIST2H4A:HIST2H4B:NUP210L:NECAP1:HIST4H4:KITLG:SLC28A2:TMEM219:ST6GALNAC1:ZNF134:SLC25A12:HAT1:HIST1H4B:HIST1H4D:HMGN4:HIST1H2BJ:HIST1H2AG:HIST1H4I:HIST1H2AH:HIST1H2AI:HIST1H2AJ:HIST1H2AL:HIST1H2AM:MTHFD1L:HOXA13	http://www.gsea-msigdb.org/gsea/msigdb/cards/ACEVEDO_LIVER_CANCER_WITH_H3K9ME3_DN
GO_cc	GO_GOLGI_MEMBRANE	747	97	5.11752e-06	0.000394049	AGTRAP:CDC42:KIAA0319L:ST3GAL3:GBP3:NOTCH2:GPR89A:SNAPIN:FAM20B:CNIH3:FUT11:CHST15:TMEM132A:UNC93B1:NUMA1:ARRB1:CTSC:PDGFD:PCSK7:B4GALNT3:TAPBPL:CHPT1:CHST11:AP1G2:SCAMP2:TMED3:MAPK8IP3:RAB26:PKMYT1:CORO7:EMP2:PYCARD:ST3GAL2:CHST4:CBFA2T3:HS3ST3B1:GOSR2:XYLT2:ST6GALNAC2:ST6GALNAC1:CYTH1:B4GALT6:ABCA7:FUT5:CHST8:PSENEN:FKRP:CYTH2:PPP6R1:ASAP2:RAB10:AFTPH:CUL3:B3GNT7:ERGIC3:SYS1:GCNT7:PMEPA1:PITPNB…	http://www.gsea-msigdb.org/gsea/msigdb/cards/GO_GOLGI_MEMBRANE
GO_cc	GO_GOLGI_APPARATUS_PART	964	119	5.56625e-06	0.000397987	AGTRAP:CDC42:SDC3:KIAA0319L:ST3GAL3:PLK3:GBP3:NOTCH2:GPR89A:SNAPIN:FAM20B:CNIH3:FUT11:CHST15:CHID1:MUC5AC:TMEM132A:UNC93B1:NUMA1:ARRB1:CTSC:PDGFD:PCSK7:B4GALNT3:WNT5B:TAPBPL:CHPT1:CHST11:ATP11A:AP1G2:VRK1:SCAMP2:TMED3:MAPK8IP3:RAB26:PKMYT1:CORO7:EMP2:PYCARD:ST3GAL2:CHST4:CBFA2T3:HS3ST3B1:GOSR2:XYLT2:TOM1L1:ST6GALNAC2:ST6GALNAC1:CYTH1:B4GALT6:TRAPPC8:ABCA7:FUT5:CHST8:PSENEN:FKRP:CYTH2:PPP6R1:ASAP2…	http://www.gsea-msigdb.org/gsea/msigdb/cards/GO_GOLGI_APPARATUS_PART
Curated_gene_sets	REACTOME_CHROMATIN_ORGANIZATION	268	44	8.22844e-06	0.000400572	HIST2H2BF:HIST2H4A:HIST2H2AA3:HIST2H2AA4:HIST2H4B:HIST2H2BE:HIST2H2AB:VPS72:TAF5L:ARID4B:TAF10:H2AFX:ATF7IP:HIST4H4:SMARCC2:KDM4B:HAT1:ING5:BRD1:JADE1:JADE2:HIST1H4B:HIST1H2BC:HIST1H2BD:HIST1H2BE:HIST1H4D:HIST1H2BF:HIST1H2BG:HIST1H3E:HIST1H3G:HIST1H2BI:HIST1H2BJ:HIST1H2AG:HIST1H4I:HIST1H2AH:HIST1H2AI:HIST1H2AJ:HIST1H2BM:HIST1H2AL:HIST1H2AM:ARID1B:SMARCD3:JAK2:KDM5C:MORF4L2	http://www.gsea-msigdb.org/gsea/msigdb/cards/REACTOME_CHROMATIN_ORGANIZATION
Chemical_and_Genetic_pertubation	CHICAS_RB1_TARGETS_LOW_SERUM	102	23	7.12152e-06	0.000405435	SBF2-AS1:TMEM258:NNMT:ATP5G2:MT2A:MT1E:MT1F:MT1H:MT1X:UQCR11:UQCR11:LSM7:PET100:RPS28:RNASEH2A:NDUFA3:LINC00152:COX5B:LINC00973:ATOX1:C4A:ATP5J2:MCM4:RPL36A	http://www.gsea-msigdb.org/gsea/msigdb/cards/CHICAS_RB1_TARGETS_LOW_SERUM
Canonical_Pathways	REACTOME_TRANSCRIPTIONAL_REGULATION_BY_SMALL_RNAS	104	23	1.00251e-05	0.000408243	HIST2H4A:HIST2H2AA3:HIST2H2AA4:HIST2H4B:HIST2H2BE:H2AFX:HIST4H4:NUP62:H2BFS:HIST1H4B:HIST1H2BC:HIST1H2BD:HIST1H2BE:HIST1H4D:HIST1H2BF:HIST1H2BG:HIST1H3E:HIST1H3G:HIST1H2BI:HIST1H2BJ:HIST1H4I:HIST1H2AJ:HIST1H2BM:POLR2J	http://www.gsea-msigdb.org/gsea/msigdb/cards/REACTOME_TRANSCRIPTIONAL_REGULATION_BY_SMALL_RNAS
Curated_gene_sets	MITSIADES_RESPONSE_TO_APLIDIN_UP	445	64	8.72657e-06	0.000421095	THEMIS2:SFPQ:CTH:HIST2H2AA3:HIST2H2AA4:YY1AP1:LY9:NUAK2:ARID4B:KMO:NRBF2:IFITM3:IRF7:NXF1:RBM4:SLC2A3:NECAP1:ATF7IP:DDIT3:NAP1L1:OASL:ZNF140:KIAA0247:SRSF5:CCNDBP1:TERF2IP:P2RX1:CCL3:EIF1:PLEKHM1:RIOK3:GADD45B:ICAM1:KLF2:GIPR:PPP1R15A:BCL2L11:SPATA2:RNF114:CEBPB:SAMSN1:GTPBP1:POPDC2:HES1:PPARGC1A:THAP9-AS1:FAM13A:IRF1:FAM53C:HIST1H2BD:HIST1H2BF:HIST1H2BI:HIST1H2AI:HLA-E:HCP5:PHF1:RPS6KA2:STYXL1:B…	http://www.gsea-msigdb.org/gsea/msigdb/cards/MITSIADES_RESPONSE_TO_APLIDIN_UP
Curated_gene_sets	GRAESSMANN_APOPTOSIS_BY_SERUM_DEPRIVATION_UP	547	75	8.94136e-06	0.000427708	THEMIS2:CTPS1:GBP3:MNDA:ZNF672:FAM208B:HSPA14:PPIF:TRIM8:IRF7:TRIM21:TRIM34:TRIM5:TMEM258:NNMT:DDX25:TIRAP:STRAP:LYRM5:PFDN5:STAT2:TRAFD1:OAS3:OAS2:OASL:IRF9:FES:ADCY7:PSMB10:CCL5:IFI35:HEATR6:ERN1:ARMC7:GADD45B:LRG1:JAK3:ZNF724P:CEBPG:CMPK2:RSAD2:ZEB2:IFIH1:STAT1:WDR12:SP110:SP140:CEBPB:ZBP1:PMEPA1:DNAJC28:APOL3:APOL2:UBA7:LRIG1:RTP4:MED28:DMP1:PTGER4:HMGCR:IRF1:NEDD9:TRAM2:PRDM1:PLAGL1:SEPT7:PD…	http://www.gsea-msigdb.org/gsea/msigdb/cards/GRAESSMANN_APOPTOSIS_BY_SERUM_DEPRIVATION_UP
microRNA_targets	GGCACAT_MIR455	59	17	3.33145e-06	0.000430461	CPSF7:ETS1:PPP1R12A:DCAF5:TJP1:CCDC113:KCNJ2:NCK2:NR4A2:BAZ2B:AC009961.3:RIMS4:TOMM22:BRD1:ERC2:EDN1:TMEM30A:ZIC3	http://www.gsea-msigdb.org/gsea/msigdb/cards/GGCACAT_MIR455
microRNA_targets	TGTTTAC_MIR30A5P_MIR30C_MIR30D_MIR30B_MIR30E5P	581	80	3.89557e-06	0.000430461	USP48:EPHB2:LHX8:SSX2IP:ZNF644:PTGFRN:ARID4B:CELF2:CUL2:CARS:USP47:GTF2H1:DAGLA:AHNAK:NECAP1:YBX3:LMBR1L:SCN8A:PPP1R12A:ZFYVE26:JDP2:ACTC1:TRPM7:DET1:DOC2A:TBC1D10B:ZNRF1:MYH10:DHX40:B4GALT6:ZBTB7A:IER2:RAB10:PPP3R1:MAT2A:BCL2L11:IL1A:NR4A2:BAZ2B:AC009961.3:ITGA6:NEUROD1:IKZF2:UBE2F:PER2:STK35:PLAGL2:ZMYND8:SON:BRD1:GOLGA4:DNAJC13:PFN2:LPP:FAM43A:ADAMTS3:FAM13A:MARCH6:P4HA2:AFF4:JADE2:MATR3:PPARG…	http://www.gsea-msigdb.org/gsea/msigdb/cards/TGTTTAC_MIR30A5P_MIR30C_MIR30D_MIR30B_MIR30E5P
Immunologic_signatures	GSE20727_CTRL_VS_ROS_INH_AND_DNFB_ALLERGEN_TREATED_DC_UP	195	34	2.36335e-05	0.000431245	UBXN11:CSDE1:PTGFRN:RPS27:TAGLN2:RCSD1:PTPRE:TMEM138:NLRX1:PCBP2:VRK1:METTL9:HEATR6:ARSG:RPTOR:POLRMT:TECR:HCST:ATRAID:COX5B:FN1:ITGB2-AS1:CHCHD10:TST:KLHL8:SKP2:JADE2:PPARGC1B:DNAJC30:SLC25A40:ATP6V1F:IL11RA:SEMA4D:TCEAL8	http://www.gsea-msigdb.org/gsea/msigdb/cards/GSE20727_CTRL_VS_ROS_INH_AND_DNFB_ALLERGEN_TREATED_DC_UP
Immunologic_signatures	GSE36476_CTRL_VS_TSST_ACT_72H_MEMORY_CD4_TCELL_OLD_UP	195	34	2.36335e-05	0.000431245	PLK3:MADD:FCHSD2:NNMT:JAM3:SLC2A3:TUBA1A:RPS29:MAPK1IP1L:FOS:SLC28A2:CBFA2T3:P2RX1:TOB1:CIRBP:ZFP36L2:NR4A2:EPHA4:NPBWR2:SIK1:IQSEC1:ARHGEF3:PFN2:SLC2A9:FAM13A:RPL34:TRAM2:IGFBP3:GSTK1:CEBPD:IL11RA:ATP6V1G1:VAV2:IDS:IDS	http://www.gsea-msigdb.org/gsea/msigdb/cards/GSE36476_CTRL_VS_TSST_ACT_72H_MEMORY_CD4_TCELL_OLD_UP
Immunologic_signatures	GSE37416_0H_VS_48H_F_TULARENSIS_LVS_NEUTROPHIL_UP	195	34	2.36335e-05	0.000431245	NOTCH2:ARID4B:NRBF2:KCTD21:NLRX1:ARHGAP9:PPP1R12A:CHPT1:OASL:HERC1:R3HDM4:S1PR4:RFX2:JUNB:PGLS:TYROBP:CEACAM3:CAB39:NFS1:ZBP1:ITGB2:ITGB2-AS1:APOBEC3G:SCAP:RELL1:MAP3K1:CREB5:ZC3HAV1:GIMAP2:JAK2:DCTN3:ARRDC1:IDS:IDS:MTM1	http://www.gsea-msigdb.org/gsea/msigdb/cards/GSE37416_0H_VS_48H_F_TULARENSIS_LVS_NEUTROPHIL_UP
Immunologic_signatures	GSE6259_FLT3L_INDUCED_DEC205_POS_DC_VS_BCELL_DN	187	33	2.40207e-05	0.000435051	TCEANC2:HIST2H4A:TAGLN2:CHST15:PLET1:CLEC9A:YBX3:LMBR1L:LTA4H:ABHD2:KLHDC4:MIR142:MOB3A:RPL18:DTNB:RASGRP3:TMSB10:MAP4:PDS5A:CD180:ATOX1:HIST1H4D:HIST1H2BM:TAF8:IKZF1:NRF1:TPK1:POLB:ZNF706:FNBP1:SEPT6:FAM127A:DKC1	http://www.gsea-msigdb.org/gsea/msigdb/cards/GSE6259_FLT3L_INDUCED_DEC205_POS_DC_VS_BCELL_DN
Immunologic_signatures	GSE15271_CXCR4_POS_VS_NEG_GC_BCELL_DN	187	33	2.40207e-05	0.000435051	THEMIS2:CELF2:IRF7:AHNAK:CLEC9A:ARHGAP9:PRKAB1:KBTBD7:GCH1:DCAF5:ABHD2:ATP2A3:CCL5:PLEKHM1:TOB1:RNF138:CIRBP:TYROBP:NCR1:ZFP36L2:NCK2:ARHGEF4:SYS1:MATR3:ADAM19:TREML2:TAF8:PRDM1:FOXK1:TAX1BP1:TMEM176B:FNBP1:FLNA	http://www.gsea-msigdb.org/gsea/msigdb/cards/GSE15271_CXCR4_POS_VS_NEG_GC_BCELL_DN
Immunologic_signatures	GSE7218_IGM_VS_IGG_SIGNAL_THGOUGH_ANTIGEN_BCELL_DN	179	32	2.42628e-05	0.000437809	RUNX3:FAM107B:OR4A15:UBE2L6:PLA2G16:BATF2:STAT2:TRAFD1:CIITA:LAT:NLRC5:CCL5:IFI35:CD300LF:ICAM1:HSH2D:RSAD2:NR4A2:STAT1:RNF114:SAMSN1:APOL6:GRAP2:RTP4:EDN1:TREML2:TAGAP:NOD1:DBNL:GSDMD:PDCD1LG2:SLC31A2	http://www.gsea-msigdb.org/gsea/msigdb/cards/GSE7218_IGM_VS_IGG_SIGNAL_THGOUGH_ANTIGEN_BCELL_DN
Curated_gene_sets	CASORELLI_ACUTE_PROMYELOCYTIC_LEUKEMIA_UP	171	32	9.27349e-06	0.000439771	HIST2H2AA3:HIST2H2AA4:HIST2H2BE:PTPRE:PLA2G16:CTSW:VAMP1:CHST11:HCAR3:ZMYM2:FOS:SPSB3:NDE1:MT1F:PRKCA:ABHD3:KLF2:ZFP36:ZNF264:ARHGAP25:TGOLN2:GNLY:NR4A2:PLCB1:SIK1:NDUFS4:CMAHP:PLAGL1:UBE2D4:CEBPD:ZFAND5:SLC31A2:ATP6V1G1	http://www.gsea-msigdb.org/gsea/msigdb/cards/CASORELLI_ACUTE_PROMYELOCYTIC_LEUKEMIA_UP
Chemical_and_Genetic_pertubation	WATANABE_ULCERATIVE_COLITIS_WITH_CANCER_DN	15	8	7.8684e-06	0.000440364	NLRC5:PREX1:SAMSN1:LCP2:NEDD9:BTN3A1:IGF2BP3:SLA	http://www.gsea-msigdb.org/gsea/msigdb/cards/WATANABE_ULCERATIVE_COLITIS_WITH_CANCER_DN
Chemical_and_Genetic_pertubation	ACEVEDO_LIVER_CANCER_WITH_H3K9ME3_DN	117	25	8.02219e-06	0.000441488	HIST2H4A:HIST2H4B:NUP210L:NECAP1:HIST4H4:KITLG:SLC28A2:TMEM219:ST6GALNAC1:ZNF134:SLC25A12:HAT1:HIST1H4B:HIST1H4D:HMGN4:HIST1H2BJ:HIST1H2AG:HIST1H4I:HIST1H2AH:HIST1H2AI:HIST1H2AJ:HIST1H2AL:HIST1H2AM:MTHFD1L:HOXA13	http://www.gsea-msigdb.org/gsea/msigdb/cards/ACEVEDO_LIVER_CANCER_WITH_H3K9ME3_DN
GO_bp	GO_MYELOID_CELL_DIFFERENTIATION	408	61	4.09431e-06	0.000441718	CDC42:TSPAN2:NOTCH2:HIST2H4A:HIST2H4B:FCER1G:ITPKB:PIP4K2A:IRF7:FSHB:BATF2:FADD:GAB2:TIRAP:ETS1:HIST4H4:KITLG:FOS:TMOD3:PML:FES:LRRK1:HBZ:CBFA2T3:CCL3:STAT5B:PRKCA:ZBTB7A:JUNB:KLF2:JAK3:CEBPG:TYROBP:ZFP36:RPS19:CEACAM1:TMEM178A:STAT1:EIF6:CEBPB:MB:JAGN1:CTNNB1:TCTA:HCLS1:PIK3R1:F2RL1:PPARGC1B:SFXN1:HIST1H4B:HIST1H4D:HIST1H3E:HIST1H3G:HIST1H4I:HSPA1B:IKZF1:PTK2B:DCSTAMP:JAK2:ROR2:GAB3	http://www.gsea-msigdb.org/gsea/msigdb/cards/GO_MYELOID_CELL_DIFFERENTIATION
GO_bp	GO_SMALL_GTPASE_MEDIATED_SIGNAL_TRANSDUCTION	554	77	4.14674e-06	0.000441718	CDC42:EPHB2:SSX2IP:BCAR3:RHOC:NOTCH2:CDC42SE1:ITPKB:ITGB1:RHOG:MADD:CDC42EP2:CFL1:ARHGEF17:ARRB1:CBL:ARHGAP9:KITLG:RHOF:RP11-307N16.6:SPATA13:RASA3:ARHGAP5:AKAP13:RAB26:LAT:KCTD13:CDH13:CRK:TAX1BP3:GRAP:CDC42EP4:RAB37:CYTH1:DOCK6:CYTH2:NUP62:ITSN2:RAB10:RASGRP3:ARHGAP25:MAP4K4:RABL2A:ARHGEF4:CUL3:PREX1:RGL4:RAC2:CYTH4:GRAP2:RABL2B:IQSEC1:RAB5A:ARHGEF3:RAB43:AGTR1:FAM13A:F2RL1:DOCK2:RAB24:DOK3:RGL…	http://www.gsea-msigdb.org/gsea/msigdb/cards/GO_SMALL_GTPASE_MEDIATED_SIGNAL_TRANSDUCTION
Curated_gene_sets	REACTOME_TRANSCRIPTIONAL_REGULATION_BY_SMALL_RNAS	104	23	1.00251e-05	0.000471349	HIST2H4A:HIST2H2AA3:HIST2H2AA4:HIST2H4B:HIST2H2BE:H2AFX:HIST4H4:NUP62:H2BFS:HIST1H4B:HIST1H2BC:HIST1H2BD:HIST1H2BE:HIST1H4D:HIST1H2BF:HIST1H2BG:HIST1H3E:HIST1H3G:HIST1H2BI:HIST1H2BJ:HIST1H4I:HIST1H2AJ:HIST1H2BM:POLR2J	http://www.gsea-msigdb.org/gsea/msigdb/cards/REACTOME_TRANSCRIPTIONAL_REGULATION_BY_SMALL_RNAS
Immunologic_signatures	GSE24081_CONTROLLER_VS_PROGRESSOR_HIV_SPECIFIC_CD8_TCELL_DN	196	34	2.63635e-05	0.000472217	IFI6:MNDA:SLAMF7:PTGS2:TRIM5:UBE2L6:OAS3:OAS2:ATP11A:TEP1:IRF9:PYCARD:SNTB2:MTHFSD:XAF1:IFI35:INSR:RNASEH2A:PGLS:LAIR2:RSAD2:RBKS:STAT1:MAVS:TTC38:ZNF35:NME6:CD38:USP53:MAB21L2:VOPP1:SRPK2:JAK2:RLN2	http://www.gsea-msigdb.org/gsea/msigdb/cards/GSE24081_CONTROLLER_VS_PROGRESSOR_HIV_SPECIFIC_CD8_TCELL_DN
Immunologic_signatures	GSE36888_UNTREATED_VS_IL2_TREATED_TCELL_2H_UP	196	34	2.63635e-05	0.000472217	TNFRSF1B:SLAMF7:SHISA4:ITGB1:CDH23:CCDC34:PRR5L:MS4A7:CTSC:RHOF:RASA3:GCH1:ASB2:MYO19:ABHD3:SLC44A2:DEDD2:LPIN1:PRORSD1P:ERMN:SLC25A12:PLAGL2:RGL4:APOBEC3G:PRR5:KPNA4:HES1:SMARCA5:GALNT10:HIST1H2BD:ZSCAN16:PDK4:ZFAND5:SLC2A6	http://www.gsea-msigdb.org/gsea/msigdb/cards/GSE36888_UNTREATED_VS_IL2_TREATED_TCELL_2H_UP
Chemical_and_Genetic_pertubation	MITSIADES_RESPONSE_TO_APLIDIN_UP	445	64	8.72657e-06	0.000472379	THEMIS2:SFPQ:CTH:HIST2H2AA3:HIST2H2AA4:YY1AP1:LY9:NUAK2:ARID4B:KMO:NRBF2:IFITM3:IRF7:NXF1:RBM4:SLC2A3:NECAP1:ATF7IP:DDIT3:NAP1L1:OASL:ZNF140:KIAA0247:SRSF5:CCNDBP1:TERF2IP:P2RX1:CCL3:EIF1:PLEKHM1:RIOK3:GADD45B:ICAM1:KLF2:GIPR:PPP1R15A:BCL2L11:SPATA2:RNF114:CEBPB:SAMSN1:GTPBP1:POPDC2:HES1:PPARGC1A:THAP9-AS1:FAM13A:IRF1:FAM53C:HIST1H2BD:HIST1H2BF:HIST1H2BI:HIST1H2AI:HLA-E:HCP5:PHF1:RPS6KA2:STYXL1:B…	http://www.gsea-msigdb.org/gsea/msigdb/cards/MITSIADES_RESPONSE_TO_APLIDIN_UP
Chemical_and_Genetic_pertubation	GRAESSMANN_APOPTOSIS_BY_SERUM_DEPRIVATION_UP	547	75	8.94136e-06	0.0004762	THEMIS2:CTPS1:GBP3:MNDA:ZNF672:FAM208B:HSPA14:PPIF:TRIM8:IRF7:TRIM21:TRIM34:TRIM5:TMEM258:NNMT:DDX25:TIRAP:STRAP:LYRM5:PFDN5:STAT2:TRAFD1:OAS3:OAS2:OASL:IRF9:FES:ADCY7:PSMB10:CCL5:IFI35:HEATR6:ERN1:ARMC7:GADD45B:LRG1:JAK3:ZNF724P:CEBPG:CMPK2:RSAD2:ZEB2:IFIH1:STAT1:WDR12:SP110:SP140:CEBPB:ZBP1:PMEPA1:DNAJC28:APOL3:APOL2:UBA7:LRIG1:RTP4:MED28:DMP1:PTGER4:HMGCR:IRF1:NEDD9:TRAM2:PRDM1:PLAGL1:SEPT7:PD…	http://www.gsea-msigdb.org/gsea/msigdb/cards/GRAESSMANN_APOPTOSIS_BY_SERUM_DEPRIVATION_UP
Immunologic_signatures	GSE2935_UV_INACTIVATED_VS_LIVE_SENDAI_VIRUS_INF_MACROPHAGE_DN	188	33	2.68643e-05	0.000479424	TNFRSF1B:S100A4:DPM3:SLAMF7:ITGB1:FAM204A:AHNAK:CTSW:CHPT1:AP1G2:ARHGAP5:LRRK1:ITGAL:ITGAX:CCL5:LPIN2:TNFSF14:HCST:NKG7:LAIR1:LPIN1:ZEB2:ABHD14B:CD38:PTGER4:ADAM19:ATXN1:NT5E:PRDM1:PPP1R35:ZDHHC2:GGH:WWP1	http://www.gsea-msigdb.org/gsea/msigdb/cards/GSE2935_UV_INACTIVATED_VS_LIVE_SENDAI_VIRUS_INF_MACROPHAGE_DN
GO_cc	GO_VACUOLAR_PART	553	76	7.18855e-06	0.000479716	ECE1:SDC3:SZT2:SNAPIN:LAMTOR2:MNDA:IFITM3:CHID1:TMEM138:AHNAK:AP5B1:ARRB1:CTSC:BLOC1S1:PA2G4:CCT2:ATP11A:ACTR10:ATP6V1D:ZFYVE26:NPC2:SPPL2A:HEXA:PYCARD:TLDC1:CTNS:ANKFY1:TMEM199:STARD3:PLEKHM1:RAB37:UNC13D:SGSH:RPTOR:TTR:ELANE:SLC44A2:KXD1:PLEKHF1:CEACAM6:SLC35F6:ATRAID:SLC30A3:ACTR2:ATG16L1:AP5S1:DEPDC5:SYNGR1:ARSA:HYAL1:NPRL2:DNAJC13:TMEM175:MAN2B2:TMEM165:MARCH1:LPCAT1:HEXB:ARSB:LNPEP:HLA-DPA1…	http://www.gsea-msigdb.org/gsea/msigdb/cards/GO_VACUOLAR_PART
Chemical_and_Genetic_pertubation	CASORELLI_ACUTE_PROMYELOCYTIC_LEUKEMIA_UP	171	32	9.27349e-06	0.000486048	HIST2H2AA3:HIST2H2AA4:HIST2H2BE:PTPRE:PLA2G16:CTSW:VAMP1:CHST11:HCAR3:ZMYM2:FOS:SPSB3:NDE1:MT1F:PRKCA:ABHD3:KLF2:ZFP36:ZNF264:ARHGAP25:TGOLN2:GNLY:NR4A2:PLCB1:SIK1:NDUFS4:CMAHP:PLAGL1:UBE2D4:CEBPD:ZFAND5:SLC31A2:ATP6V1G1	http://www.gsea-msigdb.org/gsea/msigdb/cards/CASORELLI_ACUTE_PROMYELOCYTIC_LEUKEMIA_UP
GO_bp	GO_LOCOMOTION	1915	212	4.66897e-06	0.000490242	MIR200B:TNFRSF14:RERE:MST1L:EPHB2:CNR2:PTAFR:SDC3:TRIM62:MIR101-1:SSX2IP:RHOC:SRGAP2C:MIR9-1:CD48:FCER1G:XCL1:PTGS2:MIR181B1:DISC1:ITGB1:PPP3CB:PTEN:CH25H:SLIT1:TRIM8:ZRANB1:ADAM8:RHOG:TRIM21:TRIM5:FSHB:PRR5L:CFL1:FADD:GAB2:PDGFD:PLET1:ROBO3:TIRAP:ETS1:JAM3:WNK1:WNT5B:NTF3:STRAP:FMNL3:ACVRL1:ERBB3:KITLG:PLXNC1:SLC8B1:RHOF:RP11-307N16.6:SPATA13:RNASE10:EFS:CMTM5:RIPK3:SPTB:MIR410:BBS4:PML:KIAA1199…	http://www.gsea-msigdb.org/gsea/msigdb/cards/GO_LOCOMOTION
Reactome	REACTOME_CELLULAR_RESPONSES_TO_STRESS	437	62	1.82591e-05	0.00050686	RPS6KA1:GPX7:HIST2H4A:HIST2H2AA3:HIST2H2AA4:HIST2H4B:HIST2H2BE:MDM4:HSPA14:CUL2:HSPA12A:H2AFX:ETS1:HIST4H4:TUBA1B:TUBA1A:TUBA1C:PTGES3:CDC16:EGLN3:ACTR10:FOS:DCTN5:DNAJA2:PSMB10:TERF2IP:CYBA:DNAJC7:RPTOR:WTIP:DEDD2:NUP62:MAP4K4:IL1A:CEBPB:H2BFS:CABIN1:KB-318B8.7:H1F0:CBX6:ST13:MAPKAPK3:UBE2D3:GPX3:ATOX1:HIST1H4B:HIST1H2BC:HIST1H2BD:HIST1H2BE:HIST1H4D:HIST1H2BF:HIST1H2BG:HIST1H3E:HIST1H3G:HIST1H2B…	http://www.gsea-msigdb.org/gsea/msigdb/cards/REACTOME_CELLULAR_RESPONSES_TO_STRESS
Curated_gene_sets	MOOTHA_HUMAN_MITODB_6_2002	430	62	1.10348e-05	0.000514428	MRPL20:SDHB:AK2:CPT2:MRPS14:PPIF:COX15:OAT:COX8A:BAD:MRPL48:FDX1:TIMM8B:SDHD:SDHD:REXO2:ATP5G2:APAF1:CYP11A1:CYBA:SPG7:ACADVL:ME2:POLRMT:UQCR11:UQCR11:CLPP:MRPL34:NDUFA3:MTIF2:COX5B:BCL2L11:SLC25A12:NDUFB3:NDUFA10:NFS1:ATP5O:TST:TOMM22:LMF2:NCAPH2:OGG1:AMT:COX17:HCLS1:BDH1:GRID2:AMACR:NDUFS4:MRPL22:BAK1:MRPS18A:MUT:SLC25A40:PDK4:ATP5J2:NRF1:COX6C:FXN:MAOA:TIMM17B:PIN4:COX7B:SLC25A14	http://www.gsea-msigdb.org/gsea/msigdb/cards/MOOTHA_HUMAN_MITODB_6_2002
Immunologic_signatures	GSE9509_LPS_VS_LPS_AND_IL10_STIM_IL10_KO_MACROPHAGE_20MIN_DN	197	34	2.9378e-05	0.000516713	FCER1G:SFT2D2:MS4A7:FDX1:ORMDL2:SH2B3:TM9SF2:CALM1:CEP152:PPIB:LASP1:INSR:RBKS:ACTR2:B3GNT7:ATP5O:DSCR3:ITGB2:TOMM22:UBE2E2:PXK:COX17:CD38:CCNG2:NDUFS4:MAP3K1:ARSB:COMMD10:ADAM19:MICB:TMEM14A:FBXO5:GGH:COX7B	http://www.gsea-msigdb.org/gsea/msigdb/cards/GSE9509_LPS_VS_LPS_AND_IL10_STIM_IL10_KO_MACROPHAGE_20MIN_DN
Immunologic_signatures	GSE24634_TREG_VS_TCONV_POST_DAY5_IL4_CONVERSION_DN	197	34	2.9378e-05	0.000516713	SLC35E2:DPYD:RPS27:CD48:LY9:FCER1G:KMO:PTPRE:FAM168A:ARRB1:CLEC7A:LMBR1L:DDIT3:SLC8B1:SRSF5:NPC2:HERC1:SPSB3:PIP5K1C:TYROBP:ZNF573:FN1:CYTH4:CBX6:TYMP:MGAT1:BTN3A1:HLA-E:HLA-DPB1:TMEM176A:SMARCD3:SLC31A2:SLC2A6:TSPAN6	http://www.gsea-msigdb.org/gsea/msigdb/cards/GSE24634_TREG_VS_TCONV_POST_DAY5_IL4_CONVERSION_DN
Immunologic_signatures	GSE37416_0H_VS_6H_F_TULARENSIS_LVS_NEUTROPHIL_UP	197	34	2.9378e-05	0.000516713	USP48:TSPAN2:TPM3:FCGR2C:NRBF2:KCTD21:PHB2:C1RL:TUBA1C:CSAD:ARHGAP9:APAF1:SLC8B1:RCBTB1:MVP:ITGAL:NBR2:SECTM1:ICAM3:UBR3:NDUFB3:PARVG:LMF2:ARSA:KLHL8:MAP3K1:ADAM19:HIST1H2BC:BTN3A1:CREB5:SLC12A9:CEBPD:JAK2:MTM1	http://www.gsea-msigdb.org/gsea/msigdb/cards/GSE37416_0H_VS_6H_F_TULARENSIS_LVS_NEUTROPHIL_UP
Immunologic_signatures	GSE3982_MAST_CELL_VS_NEUTROPHIL_DN	197	34	2.9378e-05	0.000516713	PTAFR:DHTKD1:TRIM8:TSPAN32:CDC42EP2:CSAD:APAF1:KIAA0430:ADAM11:MBP:S1PR4:JUNB:LSM14A:TYROBP:CEACAM3:IFIH1:SLC11A1:CABIN1:KB-318B8.7:CYTH4:TRANK1:JADE1:NPR3:F2RL1:PRR7:NEDD9:BTN3A1:PSMB9:ETV7:SLC12A9:SH2B2:SLC31A2:GK:PIM2:KDM5C	http://www.gsea-msigdb.org/gsea/msigdb/cards/GSE3982_MAST_CELL_VS_NEUTROPHIL_DN
Curated_gene_sets	ZHANG_RESPONSE_TO_IKK_INHIBITOR_AND_TNF_UP	221	38	1.12888e-05	0.000521846	PTAFR:GBP3:RFX5:BTG2:NUAK2:CHST15:BIRC2:ETS1:DUSP16:RAB3IP:OASL:RHOF:HCAR3:IRF9:GCH1:GPR132:STARD5:CCL5:ERN1:CDC42EP4:CYTH1:ICAM1:CMPK2:IL1A:IL1B:IL1RN:IFIH1:BMP2:CEBPB:CXCL1:CCNG2:GRAMD3:IRF1:RAB24:EDN1:GCLC:ITGB8:SLC2A6	http://www.gsea-msigdb.org/gsea/msigdb/cards/ZHANG_RESPONSE_TO_IKK_INHIBITOR_AND_TNF_UP
Immunologic_signatures	GSE13485_CTRL_VS_DAY21_YF17D_VACCINE_PBMC_UP	189	33	3.0011e-05	0.000525948	TNFRSF1B:RUNX3:TRIM8:MADD:NXF1:FCHSD2:NECAP1:SH2B3:RNF10:NUDT15:KLHDC2:PPM1A:KIAA0247:CORO7:KIAA0556:ITGAX:ATXN1L:CRK:MYO19:GOSR2:ZNF317:FBXL12:CEBPG:SERTAD2:PPP3R1:ARID5A:NR4A2:B3GNT7:SPATA2:SIK1:GTPBP1:CTNNB1:LPP	http://www.gsea-msigdb.org/gsea/msigdb/cards/GSE13485_CTRL_VS_DAY21_YF17D_VACCINE_PBMC_UP
Curated_gene_sets	MOOTHA_MITOCHONDRIA	449	64	1.16425e-05	0.000533712	MRPL20:SDHB:AK2:MYCBP:MTX1:MRPS14:COX15:OAT:COX8A:MRPL48:FDX1:TIMM8B:SDHD:SDHD:ATP5G2:APAF1:CYP11A1:CYBA:SPG7:RPAIN:ACADVL:ERBB2:ME2:POLRMT:UQCR11:UQCR11:MRPL34:NDUFA3:MTIF2:GNLY:CNNM4:COX5B:SLC25A12:MTX2:NDUFB3:NDUFA10:NFS1:ATP5O:MB:TST:TOMM22:LMF2:NCAPH2:TYMP:AMT:COX17:EHHADH:BDH1:AMACR:NDUFS4:MAP3K1:MRPL22:BAK1:MRPS18A:MUT:GRB10:SLC25A40:PDK4:ATP5J2:COX6C:FXN:MAOA:TIMM17B:PIN4:COX7B:SLC25A14	http://www.gsea-msigdb.org/gsea/msigdb/cards/MOOTHA_MITOCHONDRIA
Curated_gene_sets	CONCANNON_APOPTOSIS_BY_EPOXOMICIN_UP	238	40	1.17879e-05	0.000534154	CTH:LMO2:PLA2G16:DDIT3:KITLG:FOS:ACADVL:DUSP3:GOSR2:ABHD3:TNPO2:CEBPG:ZFP36:PPP1R15A:BCL2L11:PTPRN:SMOX:SPATA2:CEBPB:UFD1L:LRIG1:PCYT1A:PALLD:F2RL1:THBS4:PCSK1:P4HA2:GPX3:CLTB:CAP2:KIAA0319:MICB:BAK1:ME1:CREB5:SERPINE1:SSX1:CHM:GLA:CDR1	http://www.gsea-msigdb.org/gsea/msigdb/cards/CONCANNON_APOPTOSIS_BY_EPOXOMICIN_UP
Curated_gene_sets	WANG_HCP_PROSTATE_CANCER	105	23	1.18464e-05	0.000534154	HTRA1:GTF2H1:VPS37C:AHNAK:MSLN:MAPK8IP3:SECTM1:GADD45B:CEACAM1:PPP1R15A:ZNF160:ZNF419:FOSL2:FN1:ST3GAL6:BMP2K:PDLIM5:HIST1H2AG:TFEB:IGFBP3:GRB10:ASS1:CLIC3	http://www.gsea-msigdb.org/gsea/msigdb/cards/WANG_HCP_PROSTATE_CANCER
GO_bp	GO_POSITIVE_REGULATION_OF_CATALYTIC_ACTIVITY	1397	162	5.16786e-06	0.000534983	PTAFR:RHOC:LAMTOR2:XCL1:DHX9:CHI3L1:PFKFB2:ITGB1:PTEN:ADAM8:RHOG:MADD:BAD:CDC42EP2:TBC1D10C:FADD:ARRB1:PDGFD:TIRAP:WNK1:NTF3:PRKAG1:ERBB3:PTGES3:ARHGAP9:CCT2:PPP1R12A:KITLG:APAF1:RASA3:RIPK3:ARHGAP5:EGLN3:GCH1:CALM1:PPP1R14D:PML:CHRNA3:KIAA1199:AKAP13:MAPK8IP3:SLX4:EMP2:LAT:TBC1D10B:PYCARD:DNAJA2:ADCY7:CYBA:CRK:TAX1BP3:P2RX1:ADAP2:CCL1:CCL5:CCL3:CCL3L3:ERBB2:TOM1L1:BCAS3:ERN1:TBC1D16:RPTOR:TBCD:A…	http://www.gsea-msigdb.org/gsea/msigdb/cards/GO_POSITIVE_REGULATION_OF_CATALYTIC_ACTIVITY
GO_mf	GO_KINASE_BINDING	722	98	6.51356e-07	0.00053574	CDC42:PTAFR:FAM212B:RHOC:SIKE1:PRKAB2:USF1:PFKFB2:KCNH1:PTEN:GRK5:RHOG:TRIM5:BAD:ARRB1:GAB2:CBL:TIRAP:WNK1:KCNA5:PRKAG1:ACVRL1:PPP1R12A:SH2B3:PRKAB1:RHOF:GCH1:SRSF5:CALM1:VRK1:CEP152:AKAP13:MAPK8IP3:EMP2:LAT:MVP:CRK:ZBTB4:SPDYE4:RFFL:DUSP3:TOB1:TOM1L1:RPTOR:GATA6:RNF138:TCF3:ZFP36:RPS19:CEACAM1:PPP1R15A:MAPRE3:RASGRP3:ADD2:BCL2L11:EPHA4:CAB39:HDAC4:ANGPT4:MAVS:CEBPB:CASS4:SIK1:ITGB2:FBXO7:RAC2:MA…	http://www.gsea-msigdb.org/gsea/msigdb/cards/GO_KINASE_BINDING
Cancer_modules	MODULE_44	323	50	1.11891e-05	0.000535833	TNFRSF14:TNFRSF1B:CD52:S100A4:CD48:PTPN7:PFKFB2:ARID4B:CELF2:FAM53B:RHOG:UBE2L6:RARRES3:PTPRCAP:CTSC:BIRC2:ETS1:IRF9:ACTC1:KIAA0430:ATP2A3:IFI35:ICAM3:PSG7:APOC1:LAIR1:ITGA6:STAT1:FN1:ITGB2:COL6A2:RAC2:TYMP:TRANK1:HCLS1:CCNG2:PIK3R1:JADE2:GPX3:ADAM19:DOCK2:LCP2:PSMB9:ENPP1:IGFBP3:IKZF1:SLA:MAOA:GJB1:SEPT6	http://www.gsea-msigdb.org/gsea/msigdb/cards/MODULE_44
Curated_gene_sets	BHATI_G2M_ARREST_BY_2METHOXYESTRADIOL_DN	127	26	1.20304e-05	0.000538043	SESN2:CTH:RCSD1:PRKAG1:ARHGAP9:DDIT3:DET1:METTL9:MT1F:SGSH:CIRBP:ZNF490:PGLS:CEBPG:RPL31:IL1A:PER2:CRTAP:ABHD14B:HELQ:RPL34:HLA-E:GARS:ZNF277:RPL12:RPL36A	http://www.gsea-msigdb.org/gsea/msigdb/cards/BHATI_G2M_ARREST_BY_2METHOXYESTRADIOL_DN
Reactome	REACTOME_NONSENSE_MEDIATED_DECAY_NMD_INDEPENDENT_OF_THE_EXON_JUNCTION_COMPLEX_EJC	94	21	2.03737e-05	0.000555276	RPL22:RPS27:RPS13:FAU:RPS25:RPLP0:RPS29:GSPT1:RPS28:RPS19:RPL18:RPS5:RPL31:RPL32:RPL29:RPL34:RPS18:RPS10:RPL12:RPL36A:RPL10	http://www.gsea-msigdb.org/gsea/msigdb/cards/REACTOME_NONSENSE_MEDIATED_DECAY_NMD_INDEPENDENT_OF_THE_EXON_JUNCTION_COMPLEX_EJC
Immunologic_signatures	GSE7460_FOXP3_MUT_VS_WT_ACT_TCONV_UP	198	34	3.2703e-05	0.000557095	TNFRSF4:FUOM:USP47:MS4A7:TMEM132A:SDHAF2:FCHSD2:TAPBPL:CHST11:JDP2:ASB2:CYP11A1:TMED3:ITPRIPL2:TBC1D10B:PSMB10:KCTD11:PLEKHF1:UBXN2A:STK16:PLAGL2:CEBPB:CASS4:PMEPA1:SAMSN1:POLDIP3:KIF3A:MGAT1:PRDM1:AKAP7:ENPP1:STX11:GGH:AUH	http://www.gsea-msigdb.org/gsea/msigdb/cards/GSE7460_FOXP3_MUT_VS_WT_ACT_TCONV_UP
Immunologic_signatures	GSE22140_GERMFREE_VS_SPF_ARTHRITIC_MOUSE_CD4_TCELL_UP	198	34	3.2703e-05	0.000557095	RERE:BCAR3:HTRA1:IRF7:BEST1:CCT2:KITLG:OAS2:OASL:SNRNP35:IRF9:PML:XAF1:NBR2:GADD45B:POU2F2:RSAD2:MAT2A:NCK2:ITGA6:FN1:ERGIC3:DHX30:ST3GAL6:CXCL1:MAP3K1:IRF1:NOP16:TRIM27:IBTK:RPS6KA2:IKZF1:ZC3HAV1:PIM2	http://www.gsea-msigdb.org/gsea/msigdb/cards/GSE22140_GERMFREE_VS_SPF_ARTHRITIC_MOUSE_CD4_TCELL_UP
Immunologic_signatures	GSE36392_EOSINOPHIL_VS_NEUTROPHIL_IL25_TREATED_LUNG_UP	198	34	3.2703e-05	0.000557095	TNFRSF1B:CNR2:TSPAN2:SORBS1:CHST15:TIRAP:FMNL3:KRT86:CHST11:KBTBD7:ZFYVE26:KCTD13:SNTB2:ARSG:FBXL12:NFKBID:SERTAD3:PRKCG:LENG8:RSAD2:ITSN2:SP110:SAG:RNF114:MRAP:SERPIND1:IQSEC1:KLHL6:NEDD9:TREML2:NT5E:STX11:TAGAP:RALGPS1	http://www.gsea-msigdb.org/gsea/msigdb/cards/GSE36392_EOSINOPHIL_VS_NEUTROPHIL_IL25_TREATED_LUNG_UP
Immunologic_signatures	GSE13411_NAIVE_VS_SWITCHED_MEMORY_BCELL_DN	198	34	3.2703e-05	0.000557095	PTAFR:PIP4K2A:ITGB1:IFITM3:LIN7A:CCDC92:METRN:PRSS21:ADAP2:CCL5:DNAH17:ZNF493:RBCK1:ZMYND8:GID8:DEPDC5:CSF2RB:CCRL2:NIT2:HEXB:LHFPL2:KIAA0141:GALNT10:DOCK2:DOK3:HIST1H2BC:BTN3A2:HLA-A:MEA1:NT5E:IGFBP3:VOPP1:SLC31A2:SLC25A6	http://www.gsea-msigdb.org/gsea/msigdb/cards/GSE13411_NAIVE_VS_SWITCHED_MEMORY_BCELL_DN
Immunologic_signatures	GSE17721_POLYIC_VS_CPG_24H_BMDC_UP	198	34	3.2703e-05	0.000557095	PEX14:THEMIS2:RHOC:UBE2L6:PLA2G16:NTF3:LRRK1:MSLN:CIITA:TMEM219:TAX1BP3:NKIRAS2:ST6GALNAC1:ELANE:CEACAM21:ZNF524:RBKS:SYS1:ACOT8:DSCR3:CBX6:PHF5A:IQSEC1:CLASP2:RELL1:DKK2:PDCD6:SUB1:AMACR:PPARGC1B:GGH:AUH:TRAF2:ARRDC1	http://www.gsea-msigdb.org/gsea/msigdb/cards/GSE17721_POLYIC_VS_CPG_24H_BMDC_UP
Immunologic_signatures	GSE12366_PLASMA_CELL_VS_MEMORY_BCELL_DN	198	34	3.2703e-05	0.000557095	RPL22:RPS6KA1:CELF1:CFL1:PGM2L1:PFDN5:NAP1L1:CLLU1:CCDC92:TMOD3:ZWILCH:DPEP2:CBFA2T3:KDM4B:RPS28:KLF2:ZNF264:SH3YL1:ITSN2:SERTAD2:TGOLN2:ITGB2-AS1:TATDN2:RPL32:HCLS1:CCNG2:GALNT10:HLA-DPB1:HACE1:ARID1B:NOD1:DENND3:TMEM2:ANP32B	http://www.gsea-msigdb.org/gsea/msigdb/cards/GSE12366_PLASMA_CELL_VS_MEMORY_BCELL_DN
Immunologic_signatures	GSE36476_CTRL_VS_TSST_ACT_72H_MEMORY_CD4_TCELL_YOUNG_UP	198	34	3.2703e-05	0.000557095	PLK3:RPS27:BTG2:IFITM3:JAM3:SLC2A3:SH2B3:MAPK1IP1L:FOS:TOB1:CIRBP:JUNB:KLF2:LPIN1:ZFP36L2:USP34:NCK2:NR4A2:EPHA4:SIK1:ITGB2:GOLGA4:TCTA:AMT:PFN2:FAM13A:JADE1:PTGER4:PIK3R1:CHD1:JADE2:HLA-G:IL11RA:RALGPS1	http://www.gsea-msigdb.org/gsea/msigdb/cards/GSE36476_CTRL_VS_TSST_ACT_72H_MEMORY_CD4_TCELL_YOUNG_UP
Immunologic_signatures	GSE360_LOW_DOSE_B_MALAYI_VS_M_TUBERCULOSIS_DC_DN	198	34	3.2703e-05	0.000557095	CDC42:HIST2H2BE:SLAMF1:CD48:TRIM21:UBE2L6:RBM14:MPZL2:STAT2:CCT2:PLXNC1:TRAFD1:OAS2:OASL:LTK:MT2A:MT1E:MT1B:MT1X:CCL3:APBA3:TNFSF14:ICAM1:PPP1R15A:VAMP5:RBCK1:TYMP:CCRL2:LHFPL2:LCP2:MAD2L1BP:SQLE:DENND3:GJB1	http://www.gsea-msigdb.org/gsea/msigdb/cards/GSE360_LOW_DOSE_B_MALAYI_VS_M_TUBERCULOSIS_DC_DN
Cancer_modules	MODULE_436	135	27	1.29402e-05	0.000557722	MST1L:ZNF436:RCSD1:FAM53B:IFITM3:UBE2L6:OAS3:RNF31:UNC79:NLRC5:DPEP2:IFI35:LIMD2:POU2F2:RSAD2:GNLY:STAT1:SAMSN1:APOL3:IL2RB:SPON2:MARCH1:ADAM19:HLA-A:HLA-DPA1:HLA-DPB1:CEBPD	http://www.gsea-msigdb.org/gsea/msigdb/cards/MODULE_436
GO_bp	GO_REGULATION_OF_RESPONSE_TO_STRESS	1481	170	5.50701e-06	0.000562174	TNFRSF1B:CNR2:SESN2:SFPQ:SZT2:MAGI3:MNDA:SLAMF1:USF1:FCER1G:SH2D1B:XCL1:DHX9:PTGS2:MIR181B1:PTEN:HTRA1:ADAM8:IRF7:CHID1:MUC5AC:TSPAN32:TRIM5:NLRP10:USP47:BAD:RBM14:UNC93B1:FADD:FAM168A:BIRC2:HYOU1:H2AFX:NLRX1:TIRAP:ETS1:CLEC7A:YBX3:PCBP2:PTGES3:DDIT3:TRAFD1:TPT1:GCH1:PML:MAPK8IP3:DNASE1:PYCARD:ADCY7:NLRC5:PSMB10:TERF2IP:TLDC1:CYBA:CRK:CCL1:CCL5:CCL3:CCL3L3:DNAJC7:STAT5B:DUSP3:MIR142:ERN1:PRKCA:CD…	http://www.gsea-msigdb.org/gsea/msigdb/cards/GO_REGULATION_OF_RESPONSE_TO_STRESS
Chemical_and_Genetic_pertubation	MOOTHA_HUMAN_MITODB_6_2002	430	62	1.10348e-05	0.000569327	MRPL20:SDHB:AK2:CPT2:MRPS14:PPIF:COX15:OAT:COX8A:BAD:MRPL48:FDX1:TIMM8B:SDHD:SDHD:REXO2:ATP5G2:APAF1:CYP11A1:CYBA:SPG7:ACADVL:ME2:POLRMT:UQCR11:UQCR11:CLPP:MRPL34:NDUFA3:MTIF2:COX5B:BCL2L11:SLC25A12:NDUFB3:NDUFA10:NFS1:ATP5O:TST:TOMM22:LMF2:NCAPH2:OGG1:AMT:COX17:HCLS1:BDH1:GRID2:AMACR:NDUFS4:MRPL22:BAK1:MRPS18A:MUT:SLC25A40:PDK4:ATP5J2:NRF1:COX6C:FXN:MAOA:TIMM17B:PIN4:COX7B:SLC25A14	http://www.gsea-msigdb.org/gsea/msigdb/cards/MOOTHA_HUMAN_MITODB_6_2002
Reactome	REACTOME_SELENOAMINO_ACID_METABOLISM	116	24	2.13159e-05	0.000570581	RPL22:CTH:RPS27:RPS13:FAU:NNMT:RPS25:RPLP0:RPS29:RPS28:RPS19:RPL18:RPS5:RPL31:HNMT:RPL32:RPL29:RPL34:EEF1E1:RPS18:RPS10:RPL12:RPL36A:RPL10	http://www.gsea-msigdb.org/gsea/msigdb/cards/REACTOME_SELENOAMINO_ACID_METABOLISM
Curated_gene_sets	GRAESSMANN_RESPONSE_TO_MC_AND_SERUM_DEPRIVATION_UP	214	37	1.28745e-05	0.000571151	THEMIS2:GBP3:MNDA:ZNF672:TRIM8:IRF7:TRIM21:TRIM34:TRIM5:NNMT:PFDN5:TRAFD1:OAS2:IRF9:FES:ADCY7:PSMB10:IFI35:CMPK2:RSAD2:IFIH1:STAT1:SP110:SP140:ZBP1:PMEPA1:DNAJC28:APOL2:UBA7:RTP4:DMP1:IRF1:NEDD9:TMEM140:DLC1:SEPT6:RBMX	http://www.gsea-msigdb.org/gsea/msigdb/cards/GRAESSMANN_RESPONSE_TO_MC_AND_SERUM_DEPRIVATION_UP
Curated_gene_sets	DACOSTA_UV_RESPONSE_VIA_ERCC3_UP	316	49	1.29981e-05	0.000571513	CTH:BTG2:PPIF:TRIM21:NXF1:BAD:TM7SF2:RBM4:GCH1:PKMYT1:BOLA2:PSMB10:ERBB2:CNP:DUSP3:TOB1:ICAM3:JUNB:ERCC1:SLC30A3:MAT2A:HOXD9:PER2:ERGIC3:DDT:TST:LMF2:OGG1:NPRL2:CCNG2:AMACR:IRF1:CLTB:PDLIM7:MGAT1:HLA-G:HLA-A:HLA-E:MICB:BAK1:MEA1:ATP6V1F:SMARCD3:CEBPD:MCM4:IL11RA:CDK16:PIM2:FLNA	http://www.gsea-msigdb.org/gsea/msigdb/cards/DACOSTA_UV_RESPONSE_VIA_ERCC3_UP
Curated_gene_sets	BUYTAERT_PHOTODYNAMIC_THERAPY_STRESS_DN	648	85	1.30905e-05	0.000571513	AK2:MYCBP:CTPS1:SSX2IP:ENSA:DPM3:PIGC:MRPS14:NUAK2:TCTN3:TMEM80:TRIM34:NXF1:TM7SF2:CTSC:TIMM8B:NNMT:MPZL2:SLC37A4:H2AFX:TM7SF3:BLOC1S1:MDM1:UGGT2:DET1:POLR3K:BOLA2:PYCARD:RBL2:PSMB10:PDF:ADAT1:TLDC1:ANKFY1:B4GALT6:ICAM1:ICAM3:MRPL34:ZNF93:NDUFA3:EHD3:MAT2A:TMEM177:SPC25:SLC25A12:FN1:IGFBP5:BLCAP:PPM1F:APOL1:RAC2:CBY1:TCTA:CLDN11:HES1:BDH1:ADAMTS3:PDLIM5:BDH2:JADE1:SUB1:SKP2:PPIC:TMCO6:ADRB2:GALNT…	http://www.gsea-msigdb.org/gsea/msigdb/cards/BUYTAERT_PHOTODYNAMIC_THERAPY_STRESS_DN
Chemical_and_Genetic_pertubation	ZHANG_RESPONSE_TO_IKK_INHIBITOR_AND_TNF_UP	221	38	1.12888e-05	0.000573471	PTAFR:GBP3:RFX5:BTG2:NUAK2:CHST15:BIRC2:ETS1:DUSP16:RAB3IP:OASL:RHOF:HCAR3:IRF9:GCH1:GPR132:STARD5:CCL5:ERN1:CDC42EP4:CYTH1:ICAM1:CMPK2:IL1A:IL1B:IL1RN:IFIH1:BMP2:CEBPB:CXCL1:CCNG2:GRAMD3:IRF1:RAB24:EDN1:GCLC:ITGB8:SLC2A6	http://www.gsea-msigdb.org/gsea/msigdb/cards/ZHANG_RESPONSE_TO_IKK_INHIBITOR_AND_TNF_UP
Chemical_and_Genetic_pertubation	MOOTHA_MITOCHONDRIA	449	64	1.16425e-05	0.000575245	MRPL20:SDHB:AK2:MYCBP:MTX1:MRPS14:COX15:OAT:COX8A:MRPL48:FDX1:TIMM8B:SDHD:SDHD:ATP5G2:APAF1:CYP11A1:CYBA:SPG7:RPAIN:ACADVL:ERBB2:ME2:POLRMT:UQCR11:UQCR11:MRPL34:NDUFA3:MTIF2:GNLY:CNNM4:COX5B:SLC25A12:MTX2:NDUFB3:NDUFA10:NFS1:ATP5O:MB:TST:TOMM22:LMF2:NCAPH2:TYMP:AMT:COX17:EHHADH:BDH1:AMACR:NDUFS4:MAP3K1:MRPL22:BAK1:MRPS18A:MUT:GRB10:SLC25A40:PDK4:ATP5J2:COX6C:FXN:MAOA:TIMM17B:PIN4:COX7B:SLC25A14	http://www.gsea-msigdb.org/gsea/msigdb/cards/MOOTHA_MITOCHONDRIA
Chemical_and_Genetic_pertubation	CONCANNON_APOPTOSIS_BY_EPOXOMICIN_UP	238	40	1.17879e-05	0.000575245	CTH:LMO2:PLA2G16:DDIT3:KITLG:FOS:ACADVL:DUSP3:GOSR2:ABHD3:TNPO2:CEBPG:ZFP36:PPP1R15A:BCL2L11:PTPRN:SMOX:SPATA2:CEBPB:UFD1L:LRIG1:PCYT1A:PALLD:F2RL1:THBS4:PCSK1:P4HA2:GPX3:CLTB:CAP2:KIAA0319:MICB:BAK1:ME1:CREB5:SERPINE1:SSX1:CHM:GLA:CDR1	http://www.gsea-msigdb.org/gsea/msigdb/cards/CONCANNON_APOPTOSIS_BY_EPOXOMICIN_UP
Chemical_and_Genetic_pertubation	WANG_HCP_PROSTATE_CANCER	105	23	1.18464e-05	0.000575245	HTRA1:GTF2H1:VPS37C:AHNAK:MSLN:MAPK8IP3:SECTM1:GADD45B:CEACAM1:PPP1R15A:ZNF160:ZNF419:FOSL2:FN1:ST3GAL6:BMP2K:PDLIM5:HIST1H2AG:TFEB:IGFBP3:GRB10:ASS1:CLIC3	http://www.gsea-msigdb.org/gsea/msigdb/cards/WANG_HCP_PROSTATE_CANCER
Chemical_and_Genetic_pertubation	BHATI_G2M_ARREST_BY_2METHOXYESTRADIOL_DN	127	26	1.20304e-05	0.000575716	SESN2:CTH:RCSD1:PRKAG1:ARHGAP9:DDIT3:DET1:METTL9:MT1F:SGSH:CIRBP:ZNF490:PGLS:CEBPG:RPL31:IL1A:PER2:CRTAP:ABHD14B:HELQ:RPL34:HLA-E:GARS:ZNF277:RPL12:RPL36A	http://www.gsea-msigdb.org/gsea/msigdb/cards/BHATI_G2M_ARREST_BY_2METHOXYESTRADIOL_DN
Immunologic_signatures	GSE15330_WT_VS_IKAROS_KO_MEGAKARYOCYTE_ERYTHROID_PROGENITOR_DN	199	34	3.6367e-05	0.000596565	CNR2:SGIP1:CSDE1:USP47:NLRX1:ETS1:WNK1:DUSP16:ACVRL1:PRKAB1:RCBTB1:EFS:ARHGAP5:RPS29:ZFYVE26:STAT5B:UBL5:IER2:IGFLR1:RPS19:ZNF264:SLC35F6:NCK2:ATG16L1:RNF114:SLC37A1:RAC2:ZBTB11-AS1:EHHADH:COL4A3BP:ENPP1:BIN3:RB1CC1:MORF4L2	http://www.gsea-msigdb.org/gsea/msigdb/cards/GSE15330_WT_VS_IKAROS_KO_MEGAKARYOCYTE_ERYTHROID_PROGENITOR_DN
Immunologic_signatures	GSE27786_ERYTHROBLAST_VS_MONO_MAC_DN	199	34	3.6367e-05	0.000596565	AGTRAP:CPT2:MYOF:CFL1:POLD4:UNC93B1:PCSK7:SLC37A4:MDM1:CCT2:SLC28A2:PSMB10:ZNRF1:CTNS:NKIRAS2:COASY:HEATR6:ARMC7:TSHZ1:MBP:ZFP36:FKRP:ZFP36L2:ARHGEF4:BLCAP:SON:TOMM22:EIF1B:ARHGEF3:RPL34:LNPEP:NUDT18:TRIM14:SLC25A14	http://www.gsea-msigdb.org/gsea/msigdb/cards/GSE27786_ERYTHROBLAST_VS_MONO_MAC_DN
Immunologic_signatures	GSE2585_CTEC_VS_MTEC_THYMUS_UP	199	34	3.6367e-05	0.000596565	AURKAIP1:RPL22:AGTRAP:MED18:PPIH:RHOC:GON4L:ZMIZ1:CH25H:TMEM223:BAD:TIMM8B:PRKAB1:PRKCA:RPTOR:TNFSF14:HOOK2:NDUFA3:ARID5A:RPL31:ITGA6:OSM:CCRL2:DNAJC13:HRG:NCBP2-AS2:LETM1:DKK2:RAB24:GTF2H5:DYNLT1:SERPINE1:DCTN3:RGP1	http://www.gsea-msigdb.org/gsea/msigdb/cards/GSE2585_CTEC_VS_MTEC_THYMUS_UP
Immunologic_signatures	GSE19401_PLN_VS_PEYERS_PATCH_FOLLICULAR_DC_DN	199	34	3.6367e-05	0.000596565	HIST2H2BE:UPF2:IFITM3:TRIM21:TRAFD1:OASL:CEP152:CRK:XAF1:DNAJC7:IFI35:GOSR2:ME2:PPP1R15A:NUP62:ZNF175:LAIR2:RSAD2:MAP4K4:IL1B:SP110:CXCL1:P4HA2:HIST1H2BE:HIST1H2BF:HIST1H2BJ:HIST1H2BM:MAD2L1BP:STX11:BCL7B:BUD31:PTK2B:FKBP15:TOR1B	http://www.gsea-msigdb.org/gsea/msigdb/cards/GSE19401_PLN_VS_PEYERS_PATCH_FOLLICULAR_DC_DN
Immunologic_signatures	GSE360_L_DONOVANI_VS_M_TUBERCULOSIS_MAC_DN	199	34	3.6367e-05	0.000596565	THEMIS2:AMPD2:PTGS2:HTRA1:UBE2L6:PTPRCAP:SLC37A4:ETS1:ARHGAP5:GCH1:FOS:KIAA1199:CCL5:COASY:SECTM1:HNRNPM:ZFP36:FOSL2:VAMP5:NCK2:SP110:ZMYND8:CBY1:IQSEC1:MLH1:CD38:CXCL1:SKP2:IRF1:PSMB9:HLA-DPA1:DYNLT1:KCNB2:SASH3	http://www.gsea-msigdb.org/gsea/msigdb/cards/GSE360_L_DONOVANI_VS_M_TUBERCULOSIS_MAC_DN
Immunologic_signatures	GSE41867_NAIVE_VS_DAY8_LCMV_EFFECTOR_CD8_TCELL_DN	199	34	3.6367e-05	0.000596565	PRKAB2:RCSD1:SFT2D2:BTG2:CPSF7:NXF1:SLC37A4:ETS1:PRKAG1:TUBA1A:LEMD3:MDM1:RP11-307N16.6:SPATA13:RASA3:HECTD1:CORO7:LAT:ATP2A3:EIF1:TOB1:CYTH1:SLC44A2:ADCK4:LENG8:WBP1:RMND5A:ARSA:SUB1:LNPEP:GRAMD3:ADRB2:ADAM19:FGD2:DOCK11	http://www.gsea-msigdb.org/gsea/msigdb/cards/GSE41867_NAIVE_VS_DAY8_LCMV_EFFECTOR_CD8_TCELL_DN
Immunologic_signatures	GSE7852_TREG_VS_TCONV_FAT_DN	199	34	3.6367e-05	0.000596565	RERE:ITGB1:BMS1:PPIF:TRIM21:CTSW:FCHSD2:TUBA1B:RPS29:LAT:SMYD4:HS3ST3B1:LIMD2:SGSH:MBP:TNFSF14:ASF1B:HCST:NKG7:MAP4K4:WDR12:FBXO7:ST3GAL6:SLC9A9:RTP4:BDH1:PTGER4:F2RL1:GALNT10:HSPA1B:POLH:NOD1:SLC12A9:LRP12	http://www.gsea-msigdb.org/gsea/msigdb/cards/GSE7852_TREG_VS_TCONV_FAT_DN
Immunologic_signatures	GSE16385_ROSIGLITAZONE_IL4_VS_IL4_ALONE_STIM_MACROPHAGE_12H_UP	199	34	3.6367e-05	0.000596565	THEMIS2:SLAMF1:FCER1G:KMO:HSPA14:HNRNPH3:TRIM8:CARS:NXF1:PLA2G16:KCNA5:MAPK1IP1L:PMM2:MVP:NT5C:KDM4B:JUNB:CEBPG:IGFLR1:TYROBP:ZFP36:TGOLN2:CSF2RB:CD38:RBM47:CD180:PIK3R1:HCP5:EIF3B:TAX1BP1:VOPP1:POLB:CLIC3:TLR7	http://www.gsea-msigdb.org/gsea/msigdb/cards/GSE16385_ROSIGLITAZONE_IL4_VS_IL4_ALONE_STIM_MACROPHAGE_12H_UP
Immunologic_signatures	GSE3039_NKT_CELL_VS_B1_BCELL_UP	199	34	3.6367e-05	0.000596565	TMEM234:SMIM12:USF1:RCSD1:SORBS1:ITPRIP:ZRANB1:TRIM34:VAMP1:DUSP16:SERPINA11:VRK1:ZNF646:ZNRF1:ATP2A3:MED11:KCTD11:TMUB2:TBKBP1:LRG1:ZNF473:BAZ2B:AC009961.3:SYS1:SLC37A1:CBX7:TMCO6:ADAM19:ZNF76:TFEB:SAMD9L:LAMTOR4:BIN3:CEBPD:JAK2	http://www.gsea-msigdb.org/gsea/msigdb/cards/GSE3039_NKT_CELL_VS_B1_BCELL_UP
Immunologic_signatures	GSE17721_0.5H_VS_4H_CPG_BMDC_DN	199	34	3.6367e-05	0.000596565	MTHFR:ECE1:ZNF436:THEMIS2:WNK1:DUSP16:RAB3IP:TJP1:SLC28A2:STARD5:RFFL:CCL5:IFI35:XYLT2:ICAM1:RAB10:AFTPH:NCK2:PLAGL2:PLCD1:UBA7:ARHGEF3:RTP4:GRAMD3:FAM53C:GALNT10:EDN1:HLA-G:ME1:RPS6KA2:GPR85:PTK2B:JAK2:CHM	http://www.gsea-msigdb.org/gsea/msigdb/cards/GSE17721_0.5H_VS_4H_CPG_BMDC_DN
Immunologic_signatures	GSE31082_DP_VS_CD4_SP_THYMOCYTE_DN	199	34	3.6367e-05	0.000596565	RERE:RUNX3:TMEM53:NOTCH2:TRIM5:MADD:PLA2G16:POLD4:CTSC:NINJ2:RCBTB1:FBXO33:TMOD3:AKAP13:ABHD2:POLR3E:SPN:ICAM1:SWSAP1:CCDC9:SLC25A12:GID8:MAPK8IP2:MAPKAPK3:PTGER4:F2RL1:NOP16:HLA-G:NT5E:SAMD9L:PTK2B:JAK2:TRIM14:UTP14A	http://www.gsea-msigdb.org/gsea/msigdb/cards/GSE31082_DP_VS_CD4_SP_THYMOCYTE_DN
Positional_gene_sets	chr16q13	35	13	2.00569e-06	0.000599702	AMFR:MT2A:MT1L:MT1E:MT1JP:MT1A:MT1DP:MT1B:MT1F:MT1H:MT1X:NLRC5:PLLP	http://www.gsea-msigdb.org/gsea/msigdb/cards/chr16q13
Chemical_and_Genetic_pertubation	GRAESSMANN_RESPONSE_TO_MC_AND_SERUM_DEPRIVATION_UP	214	37	1.28745e-05	0.000600343	THEMIS2:GBP3:MNDA:ZNF672:TRIM8:IRF7:TRIM21:TRIM34:TRIM5:NNMT:PFDN5:TRAFD1:OAS2:IRF9:FES:ADCY7:PSMB10:IFI35:CMPK2:RSAD2:IFIH1:STAT1:SP110:SP140:ZBP1:PMEPA1:DNAJC28:APOL2:UBA7:RTP4:DMP1:IRF1:NEDD9:TMEM140:DLC1:SEPT6:RBMX	http://www.gsea-msigdb.org/gsea/msigdb/cards/GRAESSMANN_RESPONSE_TO_MC_AND_SERUM_DEPRIVATION_UP
Chemical_and_Genetic_pertubation	DACOSTA_UV_RESPONSE_VIA_ERCC3_UP	316	49	1.29981e-05	0.000600343	CTH:BTG2:PPIF:TRIM21:NXF1:BAD:TM7SF2:RBM4:GCH1:PKMYT1:BOLA2:PSMB10:ERBB2:CNP:DUSP3:TOB1:ICAM3:JUNB:ERCC1:SLC30A3:MAT2A:HOXD9:PER2:ERGIC3:DDT:TST:LMF2:OGG1:NPRL2:CCNG2:AMACR:IRF1:CLTB:PDLIM7:MGAT1:HLA-G:HLA-A:HLA-E:MICB:BAK1:MEA1:ATP6V1F:SMARCD3:CEBPD:MCM4:IL11RA:CDK16:PIM2:FLNA	http://www.gsea-msigdb.org/gsea/msigdb/cards/DACOSTA_UV_RESPONSE_VIA_ERCC3_UP
Chemical_and_Genetic_pertubation	BUYTAERT_PHOTODYNAMIC_THERAPY_STRESS_DN	648	85	1.30905e-05	0.000600343	AK2:MYCBP:CTPS1:SSX2IP:ENSA:DPM3:PIGC:MRPS14:NUAK2:TCTN3:TMEM80:TRIM34:NXF1:TM7SF2:CTSC:TIMM8B:NNMT:MPZL2:SLC37A4:H2AFX:TM7SF3:BLOC1S1:MDM1:UGGT2:DET1:POLR3K:BOLA2:PYCARD:RBL2:PSMB10:PDF:ADAT1:TLDC1:ANKFY1:B4GALT6:ICAM1:ICAM3:MRPL34:ZNF93:NDUFA3:EHD3:MAT2A:TMEM177:SPC25:SLC25A12:FN1:IGFBP5:BLCAP:PPM1F:APOL1:RAC2:CBY1:TCTA:CLDN11:HES1:BDH1:ADAMTS3:PDLIM5:BDH2:JADE1:SUB1:SKP2:PPIC:TMCO6:ADRB2:GALNT…	http://www.gsea-msigdb.org/gsea/msigdb/cards/BUYTAERT_PHOTODYNAMIC_THERAPY_STRESS_DN
Curated_gene_sets	RUTELLA_RESPONSE_TO_HGF_VS_CSF2RB_AND_IL4_DN	248	41	1.38601e-05	0.00060035	TNFRSF4:RPL22:RUNX3:SFPQ:ENSA:FCER1A:SLAMF1:CELF2:ADAM8:FCHSD2:WNT5B:LMBR1L:TUBA1C:PPP1R12A:LTB4R:EGLN3:LRRK1:NDE1:CYTH1:RNF138:CIRBP:TCF3:GADD45B:ICAM3:ZFP36:RASGRP3:MAP4K4:SON:PPM1F:CSNK1E:ST3GAL6:NIT2:LPP:CCNI:CCNG2:F2RL1:ADAM19:SQLE:ZFAND5:FNBP1:MAOA	http://www.gsea-msigdb.org/gsea/msigdb/cards/RUTELLA_RESPONSE_TO_HGF_VS_CSF2RB_AND_IL4_DN
GO_bp	GO_CELL_MOTILITY	1691	190	5.97445e-06	0.000601537	MIR200B:TNFRSF14:RERE:MST1L:CNR2:PTAFR:SDC3:MIR101-1:SSX2IP:RHOC:SRGAP2C:MIR9-1:CD48:FCER1G:XCL1:PTGS2:MIR181B1:DISC1:ITGB1:PTEN:CH25H:ZRANB1:ADAM8:RHOG:FSHB:PRR5L:CFL1:FADD:PDGFD:PLET1:TIRAP:ETS1:JAM3:WNK1:WNT5B:NTF3:STRAP:FMNL3:ACVRL1:ERBB3:KITLG:PLXNC1:SLC8B1:RHOF:RP11-307N16.6:SPATA13:RNASE10:EFS:RIPK3:MIR410:BBS4:PML:KIAA1199:ABHD2:FES:SEPT12:EMP2:NDE1:SPN:KCTD13:ITGAL:PYCARD:ITGAX:CDH13:CRK…	http://www.gsea-msigdb.org/gsea/msigdb/cards/GO_CELL_MOTILITY
Immunologic_signatures	GSE17974_0H_VS_72H_IN_VITRO_ACT_CD4_TCELL_UP	191	33	3.73306e-05	0.000605631	ITPRIP:CLEC7A:RNF10:FBXO33:TRPM7:SNX29:POLR3E:ATXN1L:ST6GALNAC1:CIRBP:IER2:KLF2:ZNF256:RMND5A:IL1B:NR4A2:ITGA6:EPHA4:TIGD1:SIK1:APOBEC3A:VIPR1:ZNF502:TCTA:WDR53:LETM1:MAN2B2:CXCL1:JADE1:PSMG4:LMTK2:SLC12A9:IL11RA	http://www.gsea-msigdb.org/gsea/msigdb/cards/GSE17974_0H_VS_72H_IN_VITRO_ACT_CD4_TCELL_UP
Immunologic_signatures	GSE21033_1H_VS_24H_POLYIC_STIM_DC_UP	175	31	3.86849e-05	0.000605631	H6PD:MAGI3:MIR181B1:PTPN7:MYOF:CBL:VAMP1:DUSP16:EGLN3:TRPM7:PYCARD:CBFA2T3:P2RX1:RAI1:RNF157:DYRK1B:IGSF23:AFTPH:RMND5A:ITGA6:CAB39:PRODH:CSNK1E:RAB5A:ARPP21:PFN2:ATP13A3:MAP3K1:NHSL1:LMTK2:SEMA4D	http://www.gsea-msigdb.org/gsea/msigdb/cards/GSE21033_1H_VS_24H_POLYIC_STIM_DC_UP
Immunologic_signatures	GSE360_CTRL_VS_B_MALAYI_LOW_DOSE_MAC_UP	200	34	4.04003e-05	0.000605631	PEX14:ENSA:MTX1:BTG2:ITGB1:RBM14:ERBB3:BCL7A:ZMYM2:PPIB:KIAA0430:SPN:PRKCA:SECTM1:ADCYAP1:POLRMT:GIPR:RPL18:UGP2:FAM168B:ITGA6:SP140:RBCK1:CSNK1E:TCTA:ADAMTS3:PDLIM7:BTN3A1:ZSCAN12:HLA-E:STK19:POLR2J:ANP32B:KDM5C	http://www.gsea-msigdb.org/gsea/msigdb/cards/GSE360_CTRL_VS_B_MALAYI_LOW_DOSE_MAC_UP
Immunologic_signatures	GSE44649_WT_VS_MIR155_KO_NAIVE_CD8_TCELL_DN	200	34	4.04003e-05	0.000605631	TAGLN2:POGK:HTRA1:IRF7:NXF1:BIRC2:YBX3:TUBA1A:LEMD3:OAS2:OASL:ATP11A:JDP2:TRPM7:CCL5:EIF1:GADD45B:HOOK2:IL1RN:UBE2F:FAM184B:PALLD:PTGER4:PIK3R1:PCSK1:CHD1:JADE2:PPARGC1B:GPR85:PDCD1LG2:RP11-203J24.9:ST6GALNAC6:TRAF2:GK:GLA	http://www.gsea-msigdb.org/gsea/msigdb/cards/GSE44649_WT_VS_MIR155_KO_NAIVE_CD8_TCELL_DN
Immunologic_signatures	GSE11961_FOLLICULAR_BCELL_VS_GERMINAL_CENTER_BCELL_DAY7_DN	200	34	4.04003e-05	0.000605631	FBXO6:UBE2L6:PLA2G16:BATF2:NLRX1:MFAP5:TRAFD1:SNHG10:PML:SCNN1B:MT2A:LINC00675:FLOT2:STARD3:CNP:FN3K:HOOK2:KCNC3:HAT1:HOXD12:STAT1:MRAP:COL6A2:POPDC2:FAM184B:GRAMD3:PPARGC1B:TREML2:MAD2L1BP:NOD1:UPK3BL:TRIM14:NOTCH1:ZIC3	http://www.gsea-msigdb.org/gsea/msigdb/cards/GSE11961_FOLLICULAR_BCELL_VS_GERMINAL_CENTER_BCELL_DAY7_DN
Immunologic_signatures	GSE40274_GATA1_VS_FOXP3_AND_GATA1_TRANSDUCED_ACTIVATED_CD4_TCELL_UP	200	34	4.04003e-05	0.000605631	TNFRSF14:TAGLN2:SFT2D2:ARRB1:WNT5B:TAPBPL:RASA3:KLHDC2:VRK1:GPR132:SPN:ANKFY1:IFI35:RAB37:ARMC7:ME2:MBP:MOB3A:RPS19:SMG9:APOC1:ITGA6:ZBP1:DSCR3:PNPLA5:ERC2:PDCD10:IRF1:PSMB9:IBTK:PRDM1:NOD1:BIN3:GPR34	http://www.gsea-msigdb.org/gsea/msigdb/cards/GSE40274_GATA1_VS_FOXP3_AND_GATA1_TRANSDUCED_ACTIVATED_CD4_TCELL_UP
Immunologic_signatures	GSE3982_NEUTROPHIL_VS_BCELL_UP	200	34	4.04003e-05	0.000605631	SDHB:PPIF:CHST15:CDC42EP2:C1RL:PLXNC1:ABHD2:P2RX1:TMUB2:SECTM1:LPIN2:MBP:ICAM1:CEACAM6:SIGLEC7:SIGLEC19P:FOSL2:NMUR1:CYTH4:HYAL1:ST3GAL6:SST:JADE1:MAB21L2:HEXB:F2RL1:FAM53C:NEDD9:HLA-A:CREB5:TTC26:SMARCD3:GK:ZNF674:GABRA3	http://www.gsea-msigdb.org/gsea/msigdb/cards/GSE3982_NEUTROPHIL_VS_BCELL_UP
Immunologic_signatures	GSE41978_KLRG1_HIGH_VS_LOW_EFFECTOR_CD8_TCELL_DN	200	34	4.04003e-05	0.000605631	RPL22:MRPL43:PLA2G16:NNMT:RPS25:YBX3:TUBA1B:RPLP0:TPT1:RPS29:ZFYVE26:POLR3K:MT1E:TERF2IP:ST6GALNAC1:UQCR11:UQCR11:ASF1B:KXD1:RPS19:RPL18:RPS5:RPL34:SUB1:IRF1:UQCRQ:DEK:RPS18:RPS10:CHCHD2:COX6C:RPL12:TRAF2:SLC25A6:RPL10	http://www.gsea-msigdb.org/gsea/msigdb/cards/GSE41978_KLRG1_HIGH_VS_LOW_EFFECTOR_CD8_TCELL_DN
Immunologic_signatures	GSE46606_IRF4HIGH_VS_IRF4MID_CD40L_IL2_IL5_DAY1_STIMULATED_BCELL_UP	200	34	4.04003e-05	0.000605631	CTPS1:TSNAX:CHST15:ATG2A:TM7SF2:ETS1:KLRD1:ERBB3:UBE3B:FBXO33:PPM1A:FOS:SPSB3:RBL2:SNAI3:DUSP3:RNF138:SLC44A2:LPIN1:WBP1:RMND5A:CSNK1E:SLC9A9:KLHL6:MATR3:TCF19:PON2:SH2B2:CREB3L2:BIN3:ZNF706:DOCK11:SEPT6:SASH3	http://www.gsea-msigdb.org/gsea/msigdb/cards/GSE46606_IRF4HIGH_VS_IRF4MID_CD40L_IL2_IL5_DAY1_STIMULATED_BCELL_UP
Immunologic_signatures	GSE411_100MIN_VS_400MIN_IL6_STIM_SOCS3_KO_MACROPHAGE_DN	200	34	4.04003e-05	0.000605631	CNR2:NUAK2:KMO:PTPRE:TSPAN32:CPSF7:CTSC:SLC37A4:LYRM5:UBE3B:RHOF:TM9SF2:MDP1:GNG2:GDPGP1:RBL2:GRAP:CISD3:BCAS3:RAB37:HSH2D:BAZ2B:AC009961.3:SLC4A11:GRAP2:IQSEC1:UBA7:TMEM115:ARSB:GRAMD3:PRPF4B:MFSD3:RGP1:SLC2A6:CDK16	http://www.gsea-msigdb.org/gsea/msigdb/cards/GSE411_100MIN_VS_400MIN_IL6_STIM_SOCS3_KO_MACROPHAGE_DN
Immunologic_signatures	GSE21546_WT_VS_SAP1A_KO_AND_ELK1_KO_DP_THYMOCYTES_UP	200	34	4.04003e-05	0.000605631	THEMIS2:TAGLN2:ITPKB:CEP170:CH25H:TRIM21:BIRC2:TIRAP:DUSP16:STAT2:DENR:STARD5:ZNF646:DNAJA2:MT1E:XAF1:RFFL:CCL5:ICAM1:JUNB:NFKBID:CMPK2:ZEB2:NR4A2:IFIH1:EIF6:RTP4:LHFPL2:IBTK:TAX1BP1:GSDMD:TMEM2:SLC2A6:TMEM185A	http://www.gsea-msigdb.org/gsea/msigdb/cards/GSE21546_WT_VS_SAP1A_KO_AND_ELK1_KO_DP_THYMOCYTES_UP
Immunologic_signatures	GSE7460_CTRL_VS_TGFB_TREATED_ACT_TCONV_DN	200	34	4.04003e-05	0.000605631	UBXN11:CNIH3:IFITM3:CTSW:FCHSD2:FMNL3:RAB3IP:RPLP0:RHOF:RP11-307N16.6:SPATA13:PPIB:CDH13:TAX1BP3:TMEM199:TBC1D16:KCNK6:WBP1:UBE2F:PMEPA1:ACVR2B:MAPKAPK3:LRIG1:PPM1L:CD38:NIPAL1:AADAT:ARSB:SYCP2L:GFOD1:TREML2:NT5E:POLM:ZNF277:FKBP15	http://www.gsea-msigdb.org/gsea/msigdb/cards/GSE7460_CTRL_VS_TGFB_TREATED_ACT_TCONV_DN
Immunologic_signatures	GSE31082_DN_VS_CD8_SP_THYMOCYTE_DN	200	34	4.04003e-05	0.000605631	RERE:TNFRSF1B:UBXN11:PLK3:TSPAN32:MADD:WNK1:VAMP1:OAS2:AP1G2:ITPK1:SLC28A2:LASP1:IFI35:XYLT2:CYTH1:HCST:NBEAL1:SP110:RNF114:SON:CABIN1:KB-318B8.7:RAC2:GRAP2:ARHGEF3:LRIG1:PCSK1:LNPEP:GALNT10:DOCK2:PTK2B:JAK2:GSN:SLC2A8	http://www.gsea-msigdb.org/gsea/msigdb/cards/GSE31082_DN_VS_CD8_SP_THYMOCYTE_DN
Immunologic_signatures	GSE43955_1H_VS_60H_ACT_CD4_TCELL_WITH_TGFB_IL6_UP	200	34	4.04003e-05	0.000605631	TNFRSF4:LAMTOR2:CD48:USF1:TAF10:PTPRCAP:NLRX1:KLRD1:DUSP16:LMBR1L:XPOT:APAF1:MDP1:KLHDC2:GNG2:HEXA:PSMB10:SNTB2:EMC6:SUPT4H1:LPIN2:IER2:ZFP36:PDRG1:RAC2:ACAD9:ISL1:HINT1:RPS18:RPS10:TAX1BP1:IKZF1:ZFAND5:CDK16	http://www.gsea-msigdb.org/gsea/msigdb/cards/GSE43955_1H_VS_60H_ACT_CD4_TCELL_WITH_TGFB_IL6_UP
Immunologic_signatures	GSE22886_NAIVE_TCELL_VS_MONOCYTE_DN	200	34	4.04003e-05	0.000605631	TNFRSF1B:PTAFR:DPYD:NOTCH2:MNDA:ZMIZ1:CHST15:PTPRE:GAB2:CLEC7A:USP15:PLXNC1:SH2B3:NPC2:METTL9:ADAP2:DUSP3:HS1BP3:QPCT:SLC11A1:CEBPB:PPP1R3D:CSF2RB:APOBEC3A:RBM47:PDLIM5:HEXB:COL4A3BP:MGAT1:PLAGL1:CEBPD:ZFAND5:SLC31A2:FKBP15	http://www.gsea-msigdb.org/gsea/msigdb/cards/GSE22886_NAIVE_TCELL_VS_MONOCYTE_DN
Immunologic_signatures	GSE22886_NAIVE_BCELL_VS_MONOCYTE_DN	200	34	4.04003e-05	0.000605631	TNFRSF1B:RPS6KA1:THEMIS2:DPYD:NOTCH2:S100A4:MNDA:FCER1G:ZMIZ1:TRIM8:CHST15:PTPRE:RHOG:TIMM8B:CLEC7A:METTL9:ITGAL:DUSP3:PNPLA6:TYROBP:NUP62:QPCT:RTN4:SLC11A1:CEBPB:CSF2RB:MAPKAPK3:RBM47:HEXB:MGAT1:ATXN1:DYNLT1:SEMA4D:SLC31A2	http://www.gsea-msigdb.org/gsea/msigdb/cards/GSE22886_NAIVE_BCELL_VS_MONOCYTE_DN
Immunologic_signatures	GSE7460_TCONV_VS_TREG_THYMUS_DN	200	34	4.04003e-05	0.000605631	TNFRSF4:TNFRSF1B:BCL2L15:NOTCH2:S100A4:ITGB1:GSTO1:PLA2G16:CHST11:LTB4R:GCH1:CCL5:TNFSF14:NKG7:FOSL2:IKZF2:CEBPB:CHCHD10:IL2RB:CD38:SUB1:PTGER4:ADAM19:ATXN1:KIAA0319:PRDM1:SNX3:PLAGL1:STX11:RSPH3:ITGB8:TMEM140:TMEM176B:VAV2	http://www.gsea-msigdb.org/gsea/msigdb/cards/GSE7460_TCONV_VS_TREG_THYMUS_DN
Immunologic_signatures	GSE43863_TH1_VS_LY6C_INT_CXCR5POS_EFFECTOR_CD4_TCELL_DN	200	34	4.04003e-05	0.000605631	PIP4K2A:TSPAN32:EIF4G2:ZMYM2:RASA3:ARHGAP5:NPC2:SLC28A2:LAT:SNX20:DNAJC7:INSR:PNPLA6:KLF2:BAZ2B:AC009961.3:SF3B1:CBX7:GOLGA4:SERPINI1:PDLIM5:MTMR12:MAP3K1:F2RL1:DOCK2:HSPA1B:PHF1:KLC4:NT5E:ITGB8:NOD1:BCL7B:PCMTD1:SNTB1:VAV2	http://www.gsea-msigdb.org/gsea/msigdb/cards/GSE43863_TH1_VS_LY6C_INT_CXCR5POS_EFFECTOR_CD4_TCELL_DN
Immunologic_signatures	GSE15930_STIM_VS_STIM_AND_TRICHOSTATINA_48H_CD8_T_CELL_DN	200	34	4.04003e-05	0.000605631	MTHFR:EPHB2:GRK5:ZRANB1:IRF7:TRIM21:NANOG:USP15:TRAFD1:IRF9:CCNDBP1:PML:STARD3:IFI35:PRKCA:TNPO2:CMPK2:RSAD2:MAT2A:IFIH1:MTX2:STAT1:PER2:CEBPB:CHCHD10:POLDIP3:TYMP:CCRL2:USP19:UBA7:COX17:HLA-E:AKIRIN2:TBP	http://www.gsea-msigdb.org/gsea/msigdb/cards/GSE15930_STIM_VS_STIM_AND_TRICHOSTATINA_48H_CD8_T_CELL_DN
Immunologic_signatures	GSE18893_TCONV_VS_TREG_2H_CULTURE_DN	200	34	4.04003e-05	0.000605631	RUNX3:RFX5:IFITM3:TRIM34:UBE2L6:DAGLA:PLA2G16:CTSC:TAPBPL:TRAFD1:SLC8B1:ITPK1:PSMB10:CYBA:CRK:ERN1:CYGB:TBCD:LPIN2:ICAM1:ZBP1:ITGB2:CRTAP:CTNNB1:UBA7:LPP:SKP2:GRAMD3:IRF1:HIST1H2BD:CHST12:TMEM176B:TMEM176A:ADAM9	http://www.gsea-msigdb.org/gsea/msigdb/cards/GSE18893_TCONV_VS_TREG_2H_CULTURE_DN
Immunologic_signatures	GSE29618_PDC_VS_MDC_DAY7_FLU_VACCINE_DN	200	34	4.04003e-05	0.000605631	DPYD:S100A4:MNDA:FCGR2C:PPIF:ADAM8:IFITM3:RHOG:RARRES3:ARRB1:SLC2A3:CLEC7A:YBX3:TUBA1A:PLXNC1:APAF1:OAS3:CIITA:ITGAX:GAS7:ICAM3:QPCT:IL1B:IL1RN:CEBPB:ITGB2:PPM1F:APOL3:APOL1:TST:PTGER4:LIMK1:CEBPD:FLNA	http://www.gsea-msigdb.org/gsea/msigdb/cards/GSE29618_PDC_VS_MDC_DAY7_FLU_VACCINE_DN
Immunologic_signatures	GSE19198_1H_VS_6H_IL21_TREATED_TCELL_DN	200	34	4.04003e-05	0.000605631	CTPS1:IFITM3:IRF7:CARS:UBE2L6:DUSP16:DDIT3:HCAR2:ATP11A:IRF9:KIAA0247:FOS:JDP2:PML:DNAJA2:MT1E:PSMB10:ZNRF1:CD300LF:JUNB:JAK3:RSAD2:IL1A:UBE2F:EIF6:RNF114:PMEPA1:SAMSN1:UBA7:GRAMD3:PSMB9:GARS:ATP6V1G1:TLR7	http://www.gsea-msigdb.org/gsea/msigdb/cards/GSE19198_1H_VS_6H_IL21_TREATED_TCELL_DN
Immunologic_signatures	GSE19401_NAIVE_VS_IMMUNIZED_MOUSE_PLN_FOLLICULAR_DC_DN	200	34	4.04003e-05	0.000605631	TNFRSF14:PEX14:SERBP1:RFX5:GSTO1:RARRES3:FAM168A:CTSC:PHB2:LTA4H:PSMB10:STAT5B:POLRMT:DTNB:ZFP36L2:ARHGAP25:STAT1:ZMYND8:APOBEC3G:TRANK1:CD38:ATOX1:MGAT1:BTN3A1:BTN3A3:PSMB9:VOPP1:SMARCD3:PTK2B:TSPYL5:ZFAND5:FKBP15:SASH3:SLC25A14	http://www.gsea-msigdb.org/gsea/msigdb/cards/GSE19401_NAIVE_VS_IMMUNIZED_MOUSE_PLN_FOLLICULAR_DC_DN
Immunologic_signatures	GSE36527_CD62L_HIGH_VS_CD62L_LOW_TREG_CD69_NEG_KLRG1_NEG_UP	200	34	4.04003e-05	0.000605631	TNFRSF1B:CH25H:HTRA1:IRF7:TRIM21:TRIM34:BIRC2:STRAP:STAT2:APAF1:TRAFD1:OAS2:OASL:IRF9:ADSSL1:PML:RFFL:UHRF1:ITSN2:RAB10:STAT1:SP110:RNF114:FXR1:RTP4:DKK2:CHD1:IRF1:HLA-E:IBTK:CD274:SLC46A2:PIM2:GLA	http://www.gsea-msigdb.org/gsea/msigdb/cards/GSE36527_CD62L_HIGH_VS_CD62L_LOW_TREG_CD69_NEG_KLRG1_NEG_UP
Immunologic_signatures	GSE17721_0.5H_VS_12H_LPS_BMDC_DN	200	34	4.04003e-05	0.000605631	MYCBP:ZBTB37:HNRNPH3:DUSP16:SCN8A:OAS2:GCH1:SLC28A2:STARD5:MMP2:ZNRF1:CRK:CCL5:STARD3:HOOK2:POU2F2:ZNF526:DTNB:RAB10:UGP2:RNF114:SAMSN1:TMEM175:MED28:HSD17B13:DSPP:EEF1E1:TMEM30A:ME1:RPS6KA2:SEPT7:SERPINE1:JAK2:ASB6	http://www.gsea-msigdb.org/gsea/msigdb/cards/GSE17721_0.5H_VS_12H_LPS_BMDC_DN
Immunologic_signatures	GSE32986_CURDLAN_LOWDOSE_VS_CURDLAN_HIGHDOSE_STIM_DC_DN	200	34	4.04003e-05	0.000605631	TNFRSF1B:PLK3:POGK:PTPRE:PEX16:RHOF:KIAA0247:CIITA:GSPT1:DNAJA2:SNX20:NLRC5:ZNRF1:GAS7:GADD45B:PPP1R15A:RSAD2:RAB10:TMEM178A:SERTAD2:IL1RN:UBE2F:PLAGL2:EIF6:NIPAL1:SUB1:GPBP1:IRF1:LCP2:PRDM1:GPR85:JAK2:SLC31A2:SLC2A6	http://www.gsea-msigdb.org/gsea/msigdb/cards/GSE32986_CURDLAN_LOWDOSE_VS_CURDLAN_HIGHDOSE_STIM_DC_DN
Immunologic_signatures	GSE40666_UNTREATED_VS_IFNA_STIM_STAT4_KO_EFFECTOR_CD8_TCELL_90MIN_UP	200	34	4.04003e-05	0.000605631	ECE1:RUNX3:PTAFR:TAGLN2:SLAMF7:RHOG:HYOU1:RHOF:ITPK1:LTK:CORO7:ITPRIPL2:ITGAX:MT2A:NLRC5:ADAT1:R3HDM4:MOB3A:ZBTB7A:IER2:C5AR2:ARID5A:CASP10:ZBP1:MAPKAPK3:PLK4:SFXN1:HIST1H2BM:BAK1:TFEB:TRAM2:PRDM1:VOPP1:GSTK1	http://www.gsea-msigdb.org/gsea/msigdb/cards/GSE40666_UNTREATED_VS_IFNA_STIM_STAT4_KO_EFFECTOR_CD8_TCELL_90MIN_UP
Immunologic_signatures	GSE360_DC_VS_MAC_UP	200	34	4.04003e-05	0.000605631	ENSA:CELF2:TAF10:LMO2:RBM4:PHB2:TUBA1A:WSB2:CIITA:MYL12A:GREB1:ITSN2:TGOLN2:MAT2A:HNRNPA3:ZMYND8:TST:NME6:TCTA:NPRL2:LPP:CD38:GPX3:BNIP1:PRPF4B:HIST1H2BF:TRIM27:HLA-DPA1:BAK1:ARFGEF1:SLA:ROR2:ATP6V1G1:TSPAN6	http://www.gsea-msigdb.org/gsea/msigdb/cards/GSE360_DC_VS_MAC_UP
Immunologic_signatures	GSE18281_MEDULLARY_THYMOCYTE_VS_WHOLE_MEDULLA_THYMUS_UP	192	33	4.15675e-05	0.000619318	TNFRSF1B:RPS6KA1:MYCBP:LMO2:FAU:H2AFX:ARHGAP9:RHOF:PYCARD:MYH10:KRT35:ST6GALNAC2:RPTOR:TBCD:MBP:JUNB:ASF1B:CEACAM1:SMG9:LAIR1:RPL31:MZT2B:NR4A2:GGA1:DHX30:SERPINI1:MAN2B2:CXCL1:JADE1:CENPK:SFXN1:DEF6:LINC00476	http://www.gsea-msigdb.org/gsea/msigdb/cards/GSE18281_MEDULLARY_THYMOCYTE_VS_WHOLE_MEDULLA_THYMUS_UP
Immunologic_signatures	GSE5099_DAY3_VS_DAY7_MCSF_TREATED_MACROPHAGE_UP	192	33	4.15675e-05	0.000619318	ECE1:GBP3:RTCA:CD48:FAM107B:CUL2:BMS1:CACNA2D4:PFDN5:RP11-307N16.6:SPATA13:RASA3:ZFYVE26:NLRC5:PLLP:ZNF232:FLOT2:SGSH:R3HDM4:ICAM3:RSAD2:RPL31:IFIH1:EPHA4:RPL32:VIPR1:ZMAT2:BTN3A3:HLA-G:SLC25A40:BUD31:GIMAP2:PIM2:RPL10	http://www.gsea-msigdb.org/gsea/msigdb/cards/GSE5099_DAY3_VS_DAY7_MCSF_TREATED_MACROPHAGE_UP
Curated_gene_sets	NUYTTEN_NIPP1_TARGETS_UP	766	97	1.44216e-05	0.00061979	H6PD:IFI6:THEMIS2:GBP3:TSPAN2:NOTCH2NL:HIST2H2BE:HIST2H2AB:DPM3:PTGS2:TSNAX:CEP170:TMEM80:TRIM5:CELF1:TMEM132A:BATF2:P4HA3:PGM2L1:CTSC:BIRC2:FDX1:LYRM5:ATP5G2:STAT2:DPY19L2:KITLG:DEPDC4:OAS2:OASL:KATNAL1:RCBTB1:GEMIN2:ZFYVE26:IFI27L1:TJP1:PML:DET1:MT2A:MT1E:MT1B:MT1X:XAF1:GATA6:SETBP1:NUP62:ZNF419:RSAD2:WDR35:RASGRP3:IFIH1:SLC25A12:STAT1:WDR12:SP140:PMEPA1:H2BFS:PITPNB:APOL2:OGG1:MRPS25:OXNAD1:UB…	http://www.gsea-msigdb.org/gsea/msigdb/cards/NUYTTEN_NIPP1_TARGETS_UP
Chemical_and_Genetic_pertubation	RUTELLA_RESPONSE_TO_HGF_VS_CSF2RB_AND_IL4_DN	248	41	1.38601e-05	0.000626933	TNFRSF4:RPL22:RUNX3:SFPQ:ENSA:FCER1A:SLAMF1:CELF2:ADAM8:FCHSD2:WNT5B:LMBR1L:TUBA1C:PPP1R12A:LTB4R:EGLN3:LRRK1:NDE1:CYTH1:RNF138:CIRBP:TCF3:GADD45B:ICAM3:ZFP36:RASGRP3:MAP4K4:SON:PPM1F:CSNK1E:ST3GAL6:NIT2:LPP:CCNI:CCNG2:F2RL1:ADAM19:SQLE:ZFAND5:FNBP1:MAOA	http://www.gsea-msigdb.org/gsea/msigdb/cards/RUTELLA_RESPONSE_TO_HGF_VS_CSF2RB_AND_IL4_DN
Immunologic_signatures	GSE21546_UNSTIM_VS_ANTI_CD3_STIM_SAP1A_KO_AND_ELK1_KO_DP_THYMOCYTES_UP	184	32	4.25498e-05	0.00063202	TNFRSF4:AGTRAP:IFI6:THEMIS2:ITPKB:MYOF:IFITM3:IRF7:TRIM21:STAT2:OAS3:OASL:RHOF:CMTM5:IRF9:PML:ABHD2:IFI35:ADAM11:PRRG2:ZNF584:CMPK2:HNMT:STAT1:SP110:RBCK1:DDX60L:BTN3A2:BTN3A1:HIST1H2BJ:HLA-E:MAGEC2	http://www.gsea-msigdb.org/gsea/msigdb/cards/GSE21546_UNSTIM_VS_ANTI_CD3_STIM_SAP1A_KO_AND_ELK1_KO_DP_THYMOCYTES_UP
Reactome	REACTOME_UB_SPECIFIC_PROCESSING_PROTEASES	220	37	2.41838e-05	0.000635992	USP48:HIST2H2BF:HIST2H2AA3:HIST2H2AA4:HIST2H2BE:HIST2H2AB:MDM4:PTEN:TAF10:USP47:ARRB1:BIRC2:USP15:PSMB10:USP34:IFIH1:UFD1L:USP19:SKP2:ADRB2:HIST1H2BC:HIST1H2BD:HIST1H2BE:HIST1H2BF:HIST1H2BG:HIST1H2BI:HIST1H2BJ:HIST1H2AG:HIST1H2AH:HIST1H2AI:HIST1H2AJ:HIST1H2BM:HIST1H2AL:HIST1H2AM:PSMB9:SNX3:POLB:TRAF2	http://www.gsea-msigdb.org/gsea/msigdb/cards/REACTOME_UB_SPECIFIC_PROCESSING_PROTEASES
GO_bp	GO_PROTEIN_MODIFICATION_BY_SMALL_PROTEIN_CONJUGATION_OR_REMOVAL	1097	132	6.43916e-06	0.000639565	PEX14:FBXO44:FBXO6:USP48:CDC42:TRIM62:MIR101-1:MDM4:CUL2:PTEN:TRIM8:ZRANB1:TRIM21:TRIM5:TAF10:USP47:UBE2L6:ARRB1:KCTD21:BIRC2:CBL:ASB8:USP15:UBE3B:WSB2:RNF10:UFM1:CDC16:RNF31:G2E3:HECTD1:FBXO33:DCAF5:ASB2:YY1:HERC1:DET1:SPSB3:KCTD13:AMFR:PSMB10:ZNRF1:KLHL36:MED11:KCTD11:GID4:RFFL:RNF157:STRA13:RNF138:UHRF1:FBXL12:ZNF738:NUP62:BIRC8:PRKCG:UBXN2A:BRE:USP34:INO80B:RMND5A:IFIH1:UBR3:CUL3:ASB18:UBE2F:…	http://www.gsea-msigdb.org/gsea/msigdb/cards/GO_PROTEIN_MODIFICATION_BY_SMALL_PROTEIN_CONJUGATION_OR_REMOVAL
Chemical_and_Genetic_pertubation	NUYTTEN_NIPP1_TARGETS_UP	766	97	1.44216e-05	0.000643515	H6PD:IFI6:THEMIS2:GBP3:TSPAN2:NOTCH2NL:HIST2H2BE:HIST2H2AB:DPM3:PTGS2:TSNAX:CEP170:TMEM80:TRIM5:CELF1:TMEM132A:BATF2:P4HA3:PGM2L1:CTSC:BIRC2:FDX1:LYRM5:ATP5G2:STAT2:DPY19L2:KITLG:DEPDC4:OAS2:OASL:KATNAL1:RCBTB1:GEMIN2:ZFYVE26:IFI27L1:TJP1:PML:DET1:MT2A:MT1E:MT1B:MT1X:XAF1:GATA6:SETBP1:NUP62:ZNF419:RSAD2:WDR35:RASGRP3:IFIH1:SLC25A12:STAT1:WDR12:SP140:PMEPA1:H2BFS:PITPNB:APOL2:OGG1:MRPS25:OXNAD1:UB…	http://www.gsea-msigdb.org/gsea/msigdb/cards/NUYTTEN_NIPP1_TARGETS_UP
Curated_gene_sets	HOSHIDA_LIVER_CANCER_SUBCLASS_S3	266	43	1.53232e-05	0.000653435	SDHB:CTH:AGL:KMO:GSTO1:POLD4:NNMT:BLOC1S1:GCH1:ABHD2:EMP2:CES1:AMFR:MT2A:ACADVL:DRG2:TOB1:LPIN2:INSR:ICAM3:ZNF160:LPIN1:MAPRE3:COX5B:PCK1:TST:ARSA:AMT:ITIH3:SLC2A2:EHHADH:HRG:BDH1:PIK3R1:GPX3:ATOX1:C4A:MUT:PDK4:GGH:ASS1:MAOA:GJB1	http://www.gsea-msigdb.org/gsea/msigdb/cards/HOSHIDA_LIVER_CANCER_SUBCLASS_S3
Chemical_and_Genetic_pertubation	HOSHIDA_LIVER_CANCER_SUBCLASS_S3	266	43	1.53232e-05	0.00067463	SDHB:CTH:AGL:KMO:GSTO1:POLD4:NNMT:BLOC1S1:GCH1:ABHD2:EMP2:CES1:AMFR:MT2A:ACADVL:DRG2:TOB1:LPIN2:INSR:ICAM3:ZNF160:LPIN1:MAPRE3:COX5B:PCK1:TST:ARSA:AMT:ITIH3:SLC2A2:EHHADH:HRG:BDH1:PIK3R1:GPX3:ATOX1:C4A:MUT:PDK4:GGH:ASS1:MAOA:GJB1	http://www.gsea-msigdb.org/gsea/msigdb/cards/HOSHIDA_LIVER_CANCER_SUBCLASS_S3
Immunologic_signatures	GSE360_L_DONOVANI_VS_B_MALAYI_HIGH_DOSE_DC_DN	193	33	4.62362e-05	0.000682614	RPL22:RPS6KA1:DPYD:AMPD2:MNDA:BTG2:ZMIZ1:BLOC1S1:USP15:HEXA:SPN:TRAPPC8:APOC1:ERCC1:LAIR2:PPP6R1:ASAP2:ACTR2:SLC25A12:BLCAP:DGCR2:CBX7:ARSA:UBA7:FAM208A:GPX3:MRS2:CMAHP:HLA-E:RPS10:CREB3L2:ROR2:RBMX	http://www.gsea-msigdb.org/gsea/msigdb/cards/GSE360_L_DONOVANI_VS_B_MALAYI_HIGH_DOSE_DC_DN
Immunologic_signatures	GSE10325_CD4_TCELL_VS_BCELL_DN	193	33	4.62362e-05	0.000682614	RFX5:FCGR2C:KMO:DHTKD1:CHST15:LMO2:FCHSD2:YBX3:LTA4H:BCL7A:CIITA:ORAI3:NT5C:SETBP1:TCF3:GNG7:EHD3:RASGRP3:SP140:H2BFS:MARCH1:CD180:LHFPL2:ADAM19:GFOD1:HLA-DPA1:HLA-DPB1:TFEB:SNX3:SH2B2:DENND3:SLC2A6:TLR7	http://www.gsea-msigdb.org/gsea/msigdb/cards/GSE10325_CD4_TCELL_VS_BCELL_DN
Computational_gene_sets	MODULE_44	323	50	1.11891e-05	0.000685732	TNFRSF14:TNFRSF1B:CD52:S100A4:CD48:PTPN7:PFKFB2:ARID4B:CELF2:FAM53B:RHOG:UBE2L6:RARRES3:PTPRCAP:CTSC:BIRC2:ETS1:IRF9:ACTC1:KIAA0430:ATP2A3:IFI35:ICAM3:PSG7:APOC1:LAIR1:ITGA6:STAT1:FN1:ITGB2:COL6A2:RAC2:TYMP:TRANK1:HCLS1:CCNG2:PIK3R1:JADE2:GPX3:ADAM19:DOCK2:LCP2:PSMB9:ENPP1:IGFBP3:IKZF1:SLA:MAOA:GJB1:SEPT6	http://www.gsea-msigdb.org/gsea/msigdb/cards/MODULE_44
Curated_gene_sets	WEI_MYCN_TARGETS_WITH_E_BOX	788	99	1.63449e-05	0.000691641	CDC42:SDC3:KPNA6:SFPQ:LSM10:CTPS1:PPIH:SERBP1:SSX2IP:TPM3:DHX9:PTPN7:AHCTF1:UPF2:HSPA14:KCNMA1:PPIF:OAT:TMEM138:REXO2:DDX25:PA2G4:CCT2:KITLG:UBE3B:TRAFD1:OAS2:NUDT15:MZT1:G2E3:CALM1:VRK1:ZWILCH:CYP11A1:MESDC2:POLR3K:CORO7:PMM2:KIAA0556:PLLP:CHST4:SCO1:GOSR2:MRPL27:RNF138:MBP:S1PR4:UHRF1:HNRNPM:ICAM3:CEACAM6:CEACAM3:C5AR2:EPT1:FOSL2:TTL:TMEM177:HAT1:ITGA6:NDUFB3:WDR12:METTL21A:PLCB1:NDUFV3:YDJC:PH…	http://www.gsea-msigdb.org/gsea/msigdb/cards/WEI_MYCN_TARGETS_WITH_E_BOX
Immunologic_signatures	GSE6259_FLT3L_INDUCED_33D1_POS_DC_VS_CD4_TCELL_DN	185	32	4.7446e-05	0.000696256	AURKAIP1:CTPS1:YBX1:SSX2IP:PRKAB2:HIST2H4A:HIST2H2AB:KMO:HSPA14:MPZL2:KLRD1:FGFR1OP2:PA2G4:ASB2:VRK1:ITGAX:KCTD1:MBP:MVB12A:RPS19:QPCT:TMSB10:GRAP2:ARSB:NOP16:HIST1H1T:HIST1H4D:EIF3B:MCM4:STRBP:RPL12:SEPT6	http://www.gsea-msigdb.org/gsea/msigdb/cards/GSE6259_FLT3L_INDUCED_33D1_POS_DC_VS_CD4_TCELL_DN
Immunologic_signatures	GSE37416_12H_VS_48H_F_TULARENSIS_LVS_NEUTROPHIL_DN	185	32	4.7446e-05	0.000696256	TNFRSF14:NBPF1:ALG14:FUT11:SBF2-AS1:RPS25:MFAP5:NAP1L1:HECTD1:NPC2:DPH6:KLHL36:PTRF:SGSH:RPS28:GPI:ZNF160:UBXN2A:MZT2A:DHRS9:ST13:PPARA:EIF1B:ABHD14B:FAM13A:HEXB:RPS10:STAG3L1:PDK4:NACAP1:RPL12:PLCXD1	http://www.gsea-msigdb.org/gsea/msigdb/cards/GSE37416_12H_VS_48H_F_TULARENSIS_LVS_NEUTROPHIL_DN
Immunologic_signatures	GSE40274_CTRL_VS_FOXP3_AND_XBP1_TRANSDUCED_ACTIVATED_CD4_TCELL_DN	177	31	4.84184e-05	0.000708392	RUNX3:UBXN11:HIST2H2BE:IRF7:TMEM86A:SLC25A45:AP5B1:POLD4:LMBR1L:FMNL3:PRKAB1:RP11-307N16.6:SPATA13:NPC2:TMEM219:STARD3:ABCA7:KLF2:FUZ:HS1BP3:EHD3:IL1A:BLCAP:PARVG:SCAP:FAM43A:RELL1:PDE5A:KIAA0141:VOPP1:DENND3:GAB3	http://www.gsea-msigdb.org/gsea/msigdb/cards/GSE40274_CTRL_VS_FOXP3_AND_XBP1_TRANSDUCED_ACTIVATED_CD4_TCELL_DN
Chemical_and_Genetic_pertubation	WEI_MYCN_TARGETS_WITH_E_BOX	788	99	1.63449e-05	0.000710143	CDC42:SDC3:KPNA6:SFPQ:LSM10:CTPS1:PPIH:SERBP1:SSX2IP:TPM3:DHX9:PTPN7:AHCTF1:UPF2:HSPA14:KCNMA1:PPIF:OAT:TMEM138:REXO2:DDX25:PA2G4:CCT2:KITLG:UBE3B:TRAFD1:OAS2:NUDT15:MZT1:G2E3:CALM1:VRK1:ZWILCH:CYP11A1:MESDC2:POLR3K:CORO7:PMM2:KIAA0556:PLLP:CHST4:SCO1:GOSR2:MRPL27:RNF138:MBP:S1PR4:UHRF1:HNRNPM:ICAM3:CEACAM6:CEACAM3:C5AR2:EPT1:FOSL2:TTL:TMEM177:HAT1:ITGA6:NDUFB3:WDR12:METTL21A:PLCB1:NDUFV3:YDJC:PH…	http://www.gsea-msigdb.org/gsea/msigdb/cards/WEI_MYCN_TARGETS_WITH_E_BOX
Canonical_Pathways	REACTOME_CELLULAR_RESPONSES_TO_STRESS	437	62	1.82591e-05	0.000730033	RPS6KA1:GPX7:HIST2H4A:HIST2H2AA3:HIST2H2AA4:HIST2H4B:HIST2H2BE:MDM4:HSPA14:CUL2:HSPA12A:H2AFX:ETS1:HIST4H4:TUBA1B:TUBA1A:TUBA1C:PTGES3:CDC16:EGLN3:ACTR10:FOS:DCTN5:DNAJA2:PSMB10:TERF2IP:CYBA:DNAJC7:RPTOR:WTIP:DEDD2:NUP62:MAP4K4:IL1A:CEBPB:H2BFS:CABIN1:KB-318B8.7:H1F0:CBX6:ST13:MAPKAPK3:UBE2D3:GPX3:ATOX1:HIST1H4B:HIST1H2BC:HIST1H2BD:HIST1H2BE:HIST1H4D:HIST1H2BF:HIST1H2BG:HIST1H3E:HIST1H3G:HIST1H2B…	http://www.gsea-msigdb.org/gsea/msigdb/cards/REACTOME_CELLULAR_RESPONSES_TO_STRESS
GO_bp	GO_DNA_PACKAGING	201	36	7.47728e-06	0.000732773	SETSIP:HIST2H2BF:HIST2H4A:HIST2H2BD:HIST2H4B:HIST2H2BE:H2AFY2:H2AFX:HIST4H4:NAP1L1:STRA13:ASF1B:HAT1:H2BFS:CABIN1:KB-318B8.7:H1F0:NCAPH2:SMARCA5:CENPK:HIST1H4B:HIST1H1T:HIST1H2BC:HIST1H2BD:HIST1H2BE:HIST1H4D:HIST1H2BF:HIST1H2BG:HIST1H3E:HIST1H3G:HIST1H2BI:HIST1H2BJ:HIST1H4I:HIST1H2BM:SRPK1:TSPYL5:ANP32B	http://www.gsea-msigdb.org/gsea/msigdb/cards/GO_DNA_PACKAGING
Computational_gene_sets	MODULE_436	135	27	1.29402e-05	0.000740178	MST1L:ZNF436:RCSD1:FAM53B:IFITM3:UBE2L6:OAS3:RNF31:UNC79:NLRC5:DPEP2:IFI35:LIMD2:POU2F2:RSAD2:GNLY:STAT1:SAMSN1:APOL3:IL2RB:SPON2:MARCH1:ADAM19:HLA-A:HLA-DPA1:HLA-DPB1:CEBPD	http://www.gsea-msigdb.org/gsea/msigdb/cards/MODULE_436
Immunologic_signatures	GSE11057_PBMC_VS_MEM_CD4_TCELL_DN	194	33	5.13753e-05	0.000747165	GPX7:CYB561D1:LY9:ARID4B:FAM107B:ITGB1:RARRES3:REXO2:REM2:PNMA1:TC2N:HAPLN3:ZFP90:STAT5B:CYTH1:TECR:MZT2B:EPHA4:CBX7:PLCD1:LRIG1:RPL34:HINT1:JADE2:SFXN1:PHF1:TMEM14A:MTHFD1L:VOPP1:PPP1R35:GSTK1:WWP1:TRAF2	http://www.gsea-msigdb.org/gsea/msigdb/cards/GSE11057_PBMC_VS_MEM_CD4_TCELL_DN
Immunologic_signatures	GSE43863_NAIVE_VS_LY6C_LOW_CXCR5NEG_CD4_EFF_TCELL_D6_LCMV_DN	194	33	5.13753e-05	0.000747165	UBXN11:DPM3:TAF10:COX8A:NADSYN1:NLRX1:ACVRL1:PA2G4:RHOF:ZFYVE19:HEXA:MPG:MMP2:ENKD1:SPG7:PTRF:TYROBP:SLC30A3:MZT2A:SIRPB2:EIF6:SLC35C2:COL6A2:NSUN2:MGAT1:SEMA3A:NRF1:MCM4:TNFSF15:SLC2A6:NOTCH1:PHPT1:TRO	http://www.gsea-msigdb.org/gsea/msigdb/cards/GSE43863_NAIVE_VS_LY6C_LOW_CXCR5NEG_CD4_EFF_TCELL_D6_LCMV_DN
Curated_gene_sets	REACTOME_CELLULAR_RESPONSES_TO_STRESS	437	62	1.82591e-05	0.000766744	RPS6KA1:GPX7:HIST2H4A:HIST2H2AA3:HIST2H2AA4:HIST2H4B:HIST2H2BE:MDM4:HSPA14:CUL2:HSPA12A:H2AFX:ETS1:HIST4H4:TUBA1B:TUBA1A:TUBA1C:PTGES3:CDC16:EGLN3:ACTR10:FOS:DCTN5:DNAJA2:PSMB10:TERF2IP:CYBA:DNAJC7:RPTOR:WTIP:DEDD2:NUP62:MAP4K4:IL1A:CEBPB:H2BFS:CABIN1:KB-318B8.7:H1F0:CBX6:ST13:MAPKAPK3:UBE2D3:GPX3:ATOX1:HIST1H4B:HIST1H2BC:HIST1H2BD:HIST1H2BE:HIST1H4D:HIST1H2BF:HIST1H2BG:HIST1H3E:HIST1H3G:HIST1H2B…	http://www.gsea-msigdb.org/gsea/msigdb/cards/REACTOME_CELLULAR_RESPONSES_TO_STRESS
GO_bp	GO_AMIDE_BIOSYNTHETIC_PROCESS	843	106	8.04451e-06	0.000777988	AURKAIP1:MRPL20:RPL22:U1:RPS6KA1:PTAFR:SESN2:NSUN4:MIR101-1:RPS27:MIR9-1:MRPS14:DHX9:MIR181B1:BTG2:JMJD4:HSPA14:MRPL43:CARS:EIF4G2:RPS13:CELF1:RBM4:MRPL48:RPS25:DDX25:MIR200C:YBX3:ORMDL2:PA2G4:RPLP0:DENR:CARS2:RPS29:RPL13AP3:EIF2B2:MIR299:DPH6:NMRAL1:GSPT1:PDF:DPH1:P2RX1:DRG2:CCL5:ERBB2:EIF1:MRPL27:TOB1:B4GALT6:ELANE:CIRBP:RPS28:MIR27A:TECR:MRPL34:LSM14A:ZFP36:RPS19:RPL18:PPP1R15A:RPS5:DDX1:RPLP0…	http://www.gsea-msigdb.org/gsea/msigdb/cards/GO_AMIDE_BIOSYNTHETIC_PROCESS
Canonical_Pathways	REACTOME_NONSENSE_MEDIATED_DECAY_NMD_INDEPENDENT_OF_THE_EXON_JUNCTION_COMPLEX_EJC	94	21	2.03737e-05	0.000787249	RPL22:RPS27:RPS13:FAU:RPS25:RPLP0:RPS29:GSPT1:RPS28:RPS19:RPL18:RPS5:RPL31:RPL32:RPL29:RPL34:RPS18:RPS10:RPL12:RPL36A:RPL10	http://www.gsea-msigdb.org/gsea/msigdb/cards/REACTOME_NONSENSE_MEDIATED_DECAY_NMD_INDEPENDENT_OF_THE_EXON_JUNCTION_COMPLEX_EJC
Canonical_Pathways	KEGG_RIBOSOME	87	20	2.04062e-05	0.000787249	RPL22:RPS27:RPS13:FAU:RPS25:RPLP0:RPS29:RPS28:RPS19:RPL18:RPS5:RPL31:RPL32:RPL29:RPL34:RPS18:RPS10:RPL12:RPL36A:RPL10	http://www.gsea-msigdb.org/gsea/msigdb/cards/KEGG_RIBOSOME
Curated_gene_sets	LU_AGING_BRAIN_UP	260	42	1.94575e-05	0.000807971	ITPKB:CEP170:PIP4K2A:ITGB1:HNRNPH3:MYOF:HTRA1:IRF7:AHNAK:GAB2:WNK1:ERBB3:HSD17B6:PLXNC1:EFS:RBL2:MT2A:MT1E:MT1B:TAX1BP3:TOB1:MYL12A:INSR:GREB1:LPIN1:ZEB2:BAZ2B:AC009961.3:TST:OGG1:FAM208A:LRIG1:LPP:PDLIM5:PALLD:EPM2A:PON2:PODXL:CREB3L2:CEBPD:ANP32B:GSN:MAOA	http://www.gsea-msigdb.org/gsea/msigdb/cards/LU_AGING_BRAIN_UP
Curated_gene_sets	PECE_MAMMARY_STEM_CELL_UP	138	27	1.96237e-05	0.000807971	RPL22:LAMTOR2:RPS13:FAU:TIMM8B:RPS25:RPS29:MT2A:MT1E:MT1F:MT1H:MT1X:CNP:UQCR11:UQCR11:PET100:RPS28:UBL5:RPS19:TMSB10:STK35:DDT:HINT1:CLTB:RPS18:RPS10:CEBPD:COX6C	http://www.gsea-msigdb.org/gsea/msigdb/cards/PECE_MAMMARY_STEM_CELL_UP
Curated_gene_sets	MARTORIATI_MDM4_TARGETS_FETAL_LIVER_DN	503	69	1.96815e-05	0.000807971	USP48:SFPQ:ENSA:POGK:DHX9:MDM4:ARID4B:HNRNPH3:PTEN:COX15:CELF1:CTSC:CBL:TIRAP:ETS1:ATF7IP:LEMD3:UFM1:RCBTB1:ARHGAP5:GNG2:MAPK1IP1L:ZNF106:CA7:LASP1:DNAJC7:TBKBP1:GATA6:TTR:TSHZ1:MED16:FKRP:BIRC8:PPP6R1:RAB10:EPT1:ZFP36L2:ACTR2:TGOLN2:RMND5A:NCK2:FAM168B:EPHA4:CUL3:SON:DGCR2:UFD1L:PITPNB:CSF2RB:ST13:USP19:NAA50:LRRC58:SLC2A2:LPP:PCYT1A:SMARCA5:MAB21L2:GPBP1:ERBB2IP:PIK3R1:HMGCR:COL4A3BP:GRAMD3:MAT…	http://www.gsea-msigdb.org/gsea/msigdb/cards/MARTORIATI_MDM4_TARGETS_FETAL_LIVER_DN
Canonical_Pathways	REACTOME_SELENOAMINO_ACID_METABOLISM	116	24	2.13159e-05	0.000808167	RPL22:CTH:RPS27:RPS13:FAU:NNMT:RPS25:RPLP0:RPS29:RPS28:RPS19:RPL18:RPS5:RPL31:HNMT:RPL32:RPL29:RPL34:EEF1E1:RPS18:RPS10:RPL12:RPL36A:RPL10	http://www.gsea-msigdb.org/gsea/msigdb/cards/REACTOME_SELENOAMINO_ACID_METABOLISM
GO_cc	GO_NUCLEAR_CHROMATIN	369	55	1.2975e-05	0.000811747	RUNX3:HIST2H4A:HIST2H2AA3:HIST2H2AA4:HIST2H4B:HIST2H2AB:YY1AP1:USF1:DHX9:H2AFY2:H2AFX:HIST4H4:SMARCC2:YY1:SLX4:EME1:MBD2:TCF3:ZBTB7A:UHRF1:JUNB:ASF1B:KLF2:NCR1:INO80B:ZEB2:HAT1:STAT1:PLCB1:CEBPB:H1F0:CBX7:CTNNB1:PPARGC1A:SMARCA5:ZFP42:IRF1:HIST1H4B:HIST1H4D:HIST1H3E:HIST1H3G:HIST1H2AG:HIST1H4I:HIST1H2AH:HIST1H2AI:HIST1H2AL:HIST1H2AM:ARID1B:TBP:IKZF1:BUD31:SMARCD3:SNAI2:CDK9:TAF1:RBMX	http://www.gsea-msigdb.org/gsea/msigdb/cards/GO_NUCLEAR_CHROMATIN
Immunologic_signatures	GSE35435_RESTING_VS_IL4_TREATED_MACROPHAGE_UP	195	33	5.70264e-05	0.00082199	MRPL20:PAFAH2:IFI6:AK2:SIKE1:YY1AP1:HSD17B7:PDGFD:WNK1:TM7SF3:RPS29:MAPK1IP1L:AKAP13:RBL2:XAF1:EIF1:NBR2:RIOK3:RPS28:CHST8:LAIR1:SERTAD2:FN1:ZMYND8:LPP:DSPP:JADE1:HIST1H2BG:ZSCAN12:RPS18:BAK1:UBE3C:ZNF696	http://www.gsea-msigdb.org/gsea/msigdb/cards/GSE35435_RESTING_VS_IL4_TREATED_MACROPHAGE_UP
Immunologic_signatures	GSE25088_CTRL_VS_IL4_AND_ROSIGLITAZONE_STIM_STAT6_KO_MACROPHAGE_DN	195	33	5.70264e-05	0.00082199	THEMIS2:HIST2H2BE:SLAMF7:TRIM5:BATF2:EMG1:RNF31:GCH1:KIAA0556:RNMTL1:MYO19:SUPT4H1:MYL12A:FBXL12:CCDC142:RNF114:CRYBB2P1:TYMP:MYLK-AS1:EHHADH:TMEM41A:DDX60L:HAND2-AS1:HIST1H2BE:BTN3A2:ZSCAN16:HLA-E:VOPP1:FAM205A:SLC31A2:ATP6V1G1:TTLL11:TOR1B	http://www.gsea-msigdb.org/gsea/msigdb/cards/GSE25088_CTRL_VS_IL4_AND_ROSIGLITAZONE_STIM_STAT6_KO_MACROPHAGE_DN
Immunologic_signatures	GSE13411_PLASMA_CELL_VS_MEMORY_BCELL_UP	195	33	5.70264e-05	0.00082199	CTH:HIST2H2AA3:HIST2H2AA4:HIST2H2BE:SLAMF7:PLA2G16:WNT5B:PPIB:SCAMP2:RAB26:MT1E:GINS3:CEACAM5:RBKS:SPC25:DHRS9:ITGA6:APOL1:CBX6:ARSA:MANF:MASP1:CD38:HIST1H2BE:HIST1H2BF:HIST1H2BG:HIST1H2BI:HIST1H2AI:HIST1H2AJ:HIST1H2AL:HIST1H2AM:PRDM1:ASS1:PIM2	http://www.gsea-msigdb.org/gsea/msigdb/cards/GSE13411_PLASMA_CELL_VS_MEMORY_BCELL_UP
Chemical_and_Genetic_pertubation	LU_AGING_BRAIN_UP	260	42	1.94575e-05	0.000822638	ITPKB:CEP170:PIP4K2A:ITGB1:HNRNPH3:MYOF:HTRA1:IRF7:AHNAK:GAB2:WNK1:ERBB3:HSD17B6:PLXNC1:EFS:RBL2:MT2A:MT1E:MT1B:TAX1BP3:TOB1:MYL12A:INSR:GREB1:LPIN1:ZEB2:BAZ2B:AC009961.3:TST:OGG1:FAM208A:LRIG1:LPP:PDLIM5:PALLD:EPM2A:PON2:PODXL:CREB3L2:CEBPD:ANP32B:GSN:MAOA	http://www.gsea-msigdb.org/gsea/msigdb/cards/LU_AGING_BRAIN_UP
Chemical_and_Genetic_pertubation	PECE_MAMMARY_STEM_CELL_UP	138	27	1.96237e-05	0.000822638	RPL22:LAMTOR2:RPS13:FAU:TIMM8B:RPS25:RPS29:MT2A:MT1E:MT1F:MT1H:MT1X:CNP:UQCR11:UQCR11:PET100:RPS28:UBL5:RPS19:TMSB10:STK35:DDT:HINT1:CLTB:RPS18:RPS10:CEBPD:COX6C	http://www.gsea-msigdb.org/gsea/msigdb/cards/PECE_MAMMARY_STEM_CELL_UP
Chemical_and_Genetic_pertubation	MARTORIATI_MDM4_TARGETS_FETAL_LIVER_DN	503	69	1.96815e-05	0.000822638	USP48:SFPQ:ENSA:POGK:DHX9:MDM4:ARID4B:HNRNPH3:PTEN:COX15:CELF1:CTSC:CBL:TIRAP:ETS1:ATF7IP:LEMD3:UFM1:RCBTB1:ARHGAP5:GNG2:MAPK1IP1L:ZNF106:CA7:LASP1:DNAJC7:TBKBP1:GATA6:TTR:TSHZ1:MED16:FKRP:BIRC8:PPP6R1:RAB10:EPT1:ZFP36L2:ACTR2:TGOLN2:RMND5A:NCK2:FAM168B:EPHA4:CUL3:SON:DGCR2:UFD1L:PITPNB:CSF2RB:ST13:USP19:NAA50:LRRC58:SLC2A2:LPP:PCYT1A:SMARCA5:MAB21L2:GPBP1:ERBB2IP:PIK3R1:HMGCR:COL4A3BP:GRAMD3:MAT…	http://www.gsea-msigdb.org/gsea/msigdb/cards/MARTORIATI_MDM4_TARGETS_FETAL_LIVER_DN
Curated_gene_sets	REACTOME_NONSENSE_MEDIATED_DECAY_NMD_INDEPENDENT_OF_THE_EXON_JUNCTION_COMPLEX_EJC	94	21	2.03737e-05	0.000822908	RPL22:RPS27:RPS13:FAU:RPS25:RPLP0:RPS29:GSPT1:RPS28:RPS19:RPL18:RPS5:RPL31:RPL32:RPL29:RPL34:RPS18:RPS10:RPL12:RPL36A:RPL10	http://www.gsea-msigdb.org/gsea/msigdb/cards/REACTOME_NONSENSE_MEDIATED_DECAY_NMD_INDEPENDENT_OF_THE_EXON_JUNCTION_COMPLEX_EJC
Curated_gene_sets	KEGG_RIBOSOME	87	20	2.04062e-05	0.000822908	RPL22:RPS27:RPS13:FAU:RPS25:RPLP0:RPS29:RPS28:RPS19:RPL18:RPS5:RPL31:RPL32:RPL29:RPL34:RPS18:RPS10:RPL12:RPL36A:RPL10	http://www.gsea-msigdb.org/gsea/msigdb/cards/KEGG_RIBOSOME
Curated_gene_sets	MOSERLE_IFNA_RESPONSE	31	11	2.04942e-05	0.000822908	OAS2:OASL:CMPK2:RSAD2:IFIH1:STAT1:RTP4:DDX60L:SAMD9L:ZC3HAV1:CD274	http://www.gsea-msigdb.org/gsea/msigdb/cards/MOSERLE_IFNA_RESPONSE
Immunologic_signatures	GSE26030_UNSTIM_VS_RESTIM_TH17_DAY5_POST_POLARIZATION_UP	187	32	5.87982e-05	0.000845029	TNFRSF4:PUSL1:RPS6KA1:ST3GAL3:PLK3:TSPAN2:NOTCH2:CDC42SE1:SLAMF1:TRIM8:FUOM:UNC93B1:NUMA1:ETV6:PFDN5:ASB2:GPR132:HEXA:AKAP13:MVP:GRAP:INSR:SLC44A2:POU2F2:CMPK2:TTL:EHHADH:PTGER4:LCP2:SRPK1:CHST12:MTM1	http://www.gsea-msigdb.org/gsea/msigdb/cards/GSE26030_UNSTIM_VS_RESTIM_TH17_DAY5_POST_POLARIZATION_UP
Chemical_and_Genetic_pertubation	MOSERLE_IFNA_RESPONSE	31	11	2.04942e-05	0.000845897	OAS2:OASL:CMPK2:RSAD2:IFIH1:STAT1:RTP4:DDX60L:SAMD9L:ZC3HAV1:CD274	http://www.gsea-msigdb.org/gsea/msigdb/cards/MOSERLE_IFNA_RESPONSE
GO_cc	GO_ENVELOPE	1166	137	1.43924e-05	0.00084746	AURKAIP1:MRPL20:SDHB:IFI6:KPNA6:AK2:YBX1:CPT2:ALG14:NUP210L:MTX1:MRPS14:KCNH1:KMO:AHCTF1:PPIF:MYOF:COX15:MRPL43:GPAM:GRK5:NXF1:COX8A:BAD:TM7SF2:SLC25A45:MRPL48:TIMM8B:SDHD:SDHD:REXO2:NLRX1:VAMP1:PHB2:ATP5G2:BLOC1S1:DPY19L2:XPOT:LEMD3:SLC8B1:KLHDC2:GCH1:CALM1:CYP11A1:DNASE1:DCTN5:MVP:TERF2IP:SPG7:P2RX1:ATP2A3:ACADVL:SCO1:ADAP2:MYO19:CNP:COASY:MLX:MRPL27:ERN1:PRKCA:GATA6:UQCR11:UQCR11:ATCAY:INSR:PE…	http://www.gsea-msigdb.org/gsea/msigdb/cards/GO_ENVELOPE
Curated_gene_sets	REACTOME_SELENOAMINO_ACID_METABOLISM	116	24	2.13159e-05	0.000849702	RPL22:CTH:RPS27:RPS13:FAU:NNMT:RPS25:RPLP0:RPS29:RPS28:RPS19:RPL18:RPS5:RPL31:HNMT:RPL32:RPL29:RPL34:EEF1E1:RPS18:RPS10:RPL12:RPL36A:RPL10	http://www.gsea-msigdb.org/gsea/msigdb/cards/REACTOME_SELENOAMINO_ACID_METABOLISM
Curated_gene_sets	HAN_SATB1_TARGETS_UP	421	60	2.15602e-05	0.000853256	PTGS2:CAMSAP2:FAM149B1:GRK5:CHST15:PTPRE:TMEM132A:NNMT:MPZL2:NINJ2:SLC2A3:OAS3:KIAA1199:DCTN5:MBP:JAK3:ZNF430:APOC1:RBKS:QPCT:AUP1:MAT2A:IL1B:IGFBP5:HDAC4:RBCK1:EPB41L1:COL6A2:APOL3:APOL2:TST:SYNGR1:GRAP2:ST13:ARFGAP3:PACSIN2:TTC38:PPP6R2:NCAPH2:ARSA:RABL2B:OGG1:CTNNB1:ZNF35:ST3GAL6:ATP13A3:CXCL1:CCNG2:HMGCR:GRAMD3:NEDD9:RPS6KA2:PRSS1:SQLE:TMEM2:TNFSF15:TOR1B:SLC2A6:TMSB15B:SEPT6	http://www.gsea-msigdb.org/gsea/msigdb/cards/HAN_SATB1_TARGETS_UP
Reactome	REACTOME_ACTIVATION_OF_HOX_GENES_DURING_DIFFERENTIATION	119	24	3.31385e-05	0.000856459	HIST2H4A:HIST2H2AA3:HIST2H2AA4:HIST2H4B:HIST2H2BE:H2AFX:HIST4H4:YY1:HOXD3:H2BFS:HIST1H4B:HIST1H2BC:HIST1H2BD:HIST1H2BE:HIST1H4D:HIST1H2BF:HIST1H2BG:HIST1H3E:HIST1H3G:HIST1H2BI:HIST1H2BJ:HIST1H4I:HIST1H2AJ:HIST1H2BM:POLR2J	http://www.gsea-msigdb.org/gsea/msigdb/cards/REACTOME_ACTIVATION_OF_HOX_GENES_DURING_DIFFERENTIATION
Chemical_and_Genetic_pertubation	HAN_SATB1_TARGETS_UP	421	60	2.15602e-05	0.000878911	PTGS2:CAMSAP2:FAM149B1:GRK5:CHST15:PTPRE:TMEM132A:NNMT:MPZL2:NINJ2:SLC2A3:OAS3:KIAA1199:DCTN5:MBP:JAK3:ZNF430:APOC1:RBKS:QPCT:AUP1:MAT2A:IL1B:IGFBP5:HDAC4:RBCK1:EPB41L1:COL6A2:APOL3:APOL2:TST:SYNGR1:GRAP2:ST13:ARFGAP3:PACSIN2:TTC38:PPP6R2:NCAPH2:ARSA:RABL2B:OGG1:CTNNB1:ZNF35:ST3GAL6:ATP13A3:CXCL1:CCNG2:HMGCR:GRAMD3:NEDD9:RPS6KA2:PRSS1:SQLE:TMEM2:TNFSF15:TOR1B:SLC2A6:TMSB15B:SEPT6	http://www.gsea-msigdb.org/gsea/msigdb/cards/HAN_SATB1_TARGETS_UP
Immunologic_signatures	GSE360_DC_VS_MAC_M_TUBERCULOSIS_UP	196	33	6.32342e-05	0.000882742	TNFRSF4:PTPN7:CH25H:CTSC:ETV6:STAT2:TRAFD1:OAS2:OASL:IRF9:LTK:CCL5:IFI35:GADD45B:CEACAM1:GREB1:LPIN1:ARHGAP25:IL1RN:FN1:SP110:SMOX:POLDIP3:UBA7:PALLD:PTGER4:IRF1:DYNLT1:TRIM14:PIM2:GJB1:GLA:SASH3	http://www.gsea-msigdb.org/gsea/msigdb/cards/GSE360_DC_VS_MAC_M_TUBERCULOSIS_UP
Immunologic_signatures	GSE20727_CTRL_VS_H2O2_TREATED_DC_DN	196	33	6.32342e-05	0.000882742	ST3GAL3:CELF2:HNRNPH3:TSPAN32:PTPRCAP:PCSK7:ETS1:JAM3:SLC2A14:FMNL3:PFDN5:SNORA48:APAF1:SNORA48:SNORA48:SNORA48:SNORA48:KLHL36:XAF1:SNORA48:ADAP2:LPIN2:SNORA48:JUNB:JAK3:ZFP14:ARHGAP25:TGOLN2:EPB41L5:SNORA48:SNORA48:MRPS25:FAM208A:SNORA48:DOCK2:SNORA48:TFEB:SNORA48:ZC3HAV1:ZDHHC2:PTK2:TMEM2:KRBOX4:DOCK11	http://www.gsea-msigdb.org/gsea/msigdb/cards/GSE20727_CTRL_VS_H2O2_TREATED_DC_DN
Immunologic_signatures	GSE21670_UNTREATED_VS_IL6_TREATED_CD4_TCELL_UP	196	33	6.32342e-05	0.000882742	AMPD2:ZNF672:PRR5L:PEX16:NXF1:SDHD:SDHD:SLC37A4:DUSP16:RASA3:ITPK1:AKAP13:ENKD1:ZNF232:STARD3:ARMC7:UNC13D:PLEKHF1:AUP1:HDAC4:SIK1:IL2RB:APOBEC3A:POLDIP3:MAPKAPK3:CCNI:LINC01011:HLA-A:FBXO5:PPP1R35:POLR2J:SEMA4D:TRIM14:ASS1	http://www.gsea-msigdb.org/gsea/msigdb/cards/GSE21670_UNTREATED_VS_IL6_TREATED_CD4_TCELL_UP
Immunologic_signatures	GSE9988_ANTI_TREM1_VS_LPS_MONOCYTE_DN	196	33	6.32342e-05	0.000882742	PTAFR:PLK3:RCSD1:PTGS2:BIRC2:PLXNC1:OASL:RHOF:HCAR3:GCH1:KIAA0247:GPR132:HS3ST3B1:KCNJ2:ICAM1:UGP2:IL1A:IL1B:IFIH1:SLC25A12:SAMSN1:LINC00528:EIF1B:CXCL1:MIR146A:STX11:TAGAP:ITGB8:ZC3HAV1:CD274:FNBP1:SLC2A6:TLR7	http://www.gsea-msigdb.org/gsea/msigdb/cards/GSE9988_ANTI_TREM1_VS_LPS_MONOCYTE_DN
Immunologic_signatures	GSE9988_ANTI_TREM1_VS_LOW_LPS_MONOCYTE_DN	196	33	6.32342e-05	0.000882742	PLK3:RCSD1:PTGS2:ARRB1:BIRC2:OASL:RHOF:HCAR3:GCH1:KIAA0247:GPR132:KCNJ2:ICAM1:SMG9:UGP2:IL1A:IL1B:SAMSN1:LINC00528:EIF1B:CXCL1:JADE2:MIR146A:HCP5:STX11:TAGAP:ITGB8:ZC3HAV1:CD274:FNBP1:SLC2A6:TLR7:PIM2	http://www.gsea-msigdb.org/gsea/msigdb/cards/GSE9988_ANTI_TREM1_VS_LOW_LPS_MONOCYTE_DN
Immunologic_signatures	GSE22886_NAIVE_CD8_TCELL_VS_NKCELL_DN	196	33	6.32342e-05	0.000882742	NOTCH2:FCER1G:PTPRE:ADAM8:PRR5L:BIRC2:NLRX1:PPP1R12A:SNRNP35:PPM1A:KIAA0247:ZWILCH:ABHD2:LASP1:DHX8:ZNF493:TYROBP:ZNF432:NCR1:LPIN1:ARID5A:BAZ2B:AC009961.3:PPP1R3D:IL2RB:APOBEC3G:GFOD1:CHST12:PON2:CREB3L2:CEBPD:GSN:NOTCH1:SASH3	http://www.gsea-msigdb.org/gsea/msigdb/cards/GSE22886_NAIVE_CD8_TCELL_VS_NKCELL_DN
Immunologic_signatures	GSE3982_MAC_VS_BCELL_DN	196	33	6.32342e-05	0.000882742	SLC35E2B:RERE:TMEM80:CARS:OAS2:AP1G2:RPS29:TERF2IP:TBKBP1:MED16:ICAM3:IGFLR1:ZNF473:EHD3:ARHGAP25:MAT2A:EPHA4:ZBP1:UBA7:NDST3:MAP3K1:JADE2:HCP5:HLA-DPB1:PHF1:DEF6:NRF1:PTK2B:ZNF250:TOPORS-AS1:RPL12:TMSB15B:SEPT6	http://www.gsea-msigdb.org/gsea/msigdb/cards/GSE3982_MAC_VS_BCELL_DN
Immunologic_signatures	GSE36476_CTRL_VS_TSST_ACT_16H_MEMORY_CD4_TCELL_YOUNG_UP	196	33	6.32342e-05	0.000882742	CD52:TRIM62:DPYD:S100A4:RPS27:CD48:FAM53B:ATG2A:SLC2A3:FOS:PYCARD:TOB1:LIMD2:SGSH:MYL12A:CIRBP:ICAM3:JUNB:KLF2:ZFP36L2:USP34:RPL31:NR4A2:EPHA4:SIK1:ITGB2:CYTH4:JADE1:PIK3R1:CHD1:DOCK2:RB1CC1:IL11RA	http://www.gsea-msigdb.org/gsea/msigdb/cards/GSE36476_CTRL_VS_TSST_ACT_16H_MEMORY_CD4_TCELL_YOUNG_UP
Immunologic_signatures	GSE25088_IL4_VS_IL4_AND_ROSIGLITAZONE_STIM_STAT6_KO_MACROPHAGE_DAY10_UP	196	33	6.32342e-05	0.000882742	SLC35E2B:RERE:CD52:MYCBP:CELF2:DHTKD1:PTEN:CTSC:TUBA1C:ARHGAP9:LIN7A:LTA4H:KBTBD7:ITPK1:ABHD2:NDE1:LIMD2:MOB3A:CEACAM4:ARHGAP25:BAZ2B:AC009961.3:DHRS9:NDUFB3:RGL4:CABIN1:KB-318B8.7:HCLS1:F2RL1:HIST1H2AJ:TRIM27:DEF6:PCMTD1:SLC45A4:NHSL2	http://www.gsea-msigdb.org/gsea/msigdb/cards/GSE25088_IL4_VS_IL4_AND_ROSIGLITAZONE_STIM_STAT6_KO_MACROPHAGE_DAY10_UP
Immunologic_signatures	GSE46242_CTRL_VS_EGR2_DELETED_ANERGIC_TH1_CD4_TCELL_DN	196	33	6.32342e-05	0.000882742	TNFRSF14:RUNX3:FGGY:TMEM138:FMNL3:ACVRL1:NAP1L1:TRAFD1:ASB2:GPR132:CD300LF:CIRBP:MOB3A:LRG1:TNPO2:NFKBID:SIGLEC7:SIGLEC19P:LAIR2:CNNM4:IL1B:PITPNB:EIF1B:EIF4A2:BDH1:IRF1:DOK3:MRPS18A:PRDM1:TAGAP:VOPP1:KCTD7:CD274:STRBP	http://www.gsea-msigdb.org/gsea/msigdb/cards/GSE46242_CTRL_VS_EGR2_DELETED_ANERGIC_TH1_CD4_TCELL_DN
Reactome	REACTOME_RUNX1_REGULATES_TRANSCRIPTION_OF_GENES_INVOLVED_IN_DIFFERENTIATION_OF_HSCS	127	25	3.52145e-05	0.000894688	HIST2H4A:HIST2H2AA3:HIST2H2AA4:HIST2H4B:HIST2H2BE:LMO2:H2AFX:HIST4H4:PSMB10:TCF3:H2BFS:HIST1H4B:HIST1H2BC:HIST1H2BD:HIST1H2BE:HIST1H4D:HIST1H2BF:HIST1H2BG:HIST1H3E:HIST1H3G:HIST1H2BI:HIST1H2BJ:HIST1H4I:HIST1H2AJ:HIST1H2BM:PSMB9	http://www.gsea-msigdb.org/gsea/msigdb/cards/REACTOME_RUNX1_REGULATES_TRANSCRIPTION_OF_GENES_INVOLVED_IN_DIFFERENTIATION_OF_HSCS
Canonical_Pathways	REACTOME_UB_SPECIFIC_PROCESSING_PROTEASES	220	37	2.41838e-05	0.00090136	USP48:HIST2H2BF:HIST2H2AA3:HIST2H2AA4:HIST2H2BE:HIST2H2AB:MDM4:PTEN:TAF10:USP47:ARRB1:BIRC2:USP15:PSMB10:USP34:IFIH1:UFD1L:USP19:SKP2:ADRB2:HIST1H2BC:HIST1H2BD:HIST1H2BE:HIST1H2BF:HIST1H2BG:HIST1H2BI:HIST1H2BJ:HIST1H2AG:HIST1H2AH:HIST1H2AI:HIST1H2AJ:HIST1H2BM:HIST1H2AL:HIST1H2AM:PSMB9:SNX3:POLB:TRAF2	http://www.gsea-msigdb.org/gsea/msigdb/cards/REACTOME_UB_SPECIFIC_PROCESSING_PROTEASES
GO_bp	GO_POSITIVE_REGULATION_OF_CELL_POPULATION_PROLIFERATION	965	118	9.44685e-06	0.000901745	MIR200B:TNFRSF4:PRAMEF4:PRAMEF25:MST1L:PTAFR:MIR101-1:SLAMF1:XCL1:DHX9:PTGS2:MIR181B1:DISC1:ITGB1:ZMIZ1:PTEN:GPAM:GRK5:TIAL1:HTRA1:RHOG:FSHB:BAD:FADD:ARRB1:GAB2:PDGFD:TIRAP:ETS1:KCNA5:NTF3:NANOG:ACVRL1:ERBB3:NAP1L1:KITLG:TMEM119:EAPP:PML:EMP2:PYCARD:DNAJA2:MMP2:PDF:ATXN1L:CDH13:CYBA:CCL5:ERBB2:STAT5B:STXBP4:ERN1:PRKCA:RPTOR:ADCYAP1:GATA6:ELANE:LRG1:INSR:MIR27A:MIR23A:JAK3:CEACAM6:C5AR2:SLC35F6:FO…	http://www.gsea-msigdb.org/gsea/msigdb/cards/GO_POSITIVE_REGULATION_OF_CELL_POPULATION_PROLIFERATION
Immunologic_signatures	GSE34156_UNTREATED_VS_6H_NOD2_LIGAND_TREATED_MONOCYTE_DN	188	32	6.53488e-05	0.000909655	MTHFR:SDC3:GBP3:MNDA:CACNA1E:KMO:TRIM21:TRIM34:TRIM5:OR2AG2:LMO2:TRAFD1:OAS2:PML:TMEM219:XAF1:ADAP2:CNP:IFI35:TMEM106A:MBD2:LSM14A:CMPK2:STAT1:SP110:SLC9A9:CCNG2:FAM53C:EDN1:DBNL:SAMD9L:GK	http://www.gsea-msigdb.org/gsea/msigdb/cards/GSE34156_UNTREATED_VS_6H_NOD2_LIGAND_TREATED_MONOCYTE_DN
Curated_gene_sets	WIELAND_UP_BY_HBV_INFECTION	102	22	2.34871e-05	0.000922875	THEMIS2:RFX5:CD48:FCER1G:UBE2L6:RARRES3:CFL1:CTSC:PSMB10:CCL5:TYROBP:STAT1:SP110:APOL3:RAC2:CD38:BTN3A3:HLA-A:HLA-E:PSMB9:HLA-DPA1:HLA-DPB1	http://www.gsea-msigdb.org/gsea/msigdb/cards/WIELAND_UP_BY_HBV_INFECTION
GO_cc	GO_MITOCHONDRION	1552	174	1.66599e-05	0.000926476	AURKAIP1:MRPL20:SDHB:USP48:IFI6:SESN2:AK2:MYCBP:NSUN4:CPT2:MTX1:MRPS14:DISC1:KMO:DHTKD1:PPIF:PTEN:COX15:MRPL43:GPAM:OAT:ALKBH3:SDHAF2:COX8A:BAD:SLC25A45:POLD4:MRPL48:FDX1:TIMM8B:SDHD:SDHD:REXO2:NLRX1:VAMP1:PHB2:LYRM5:ATP5G2:BLOC1S1:USP15:TCHP:SLC8B1:CARS2:RIPK3:CALM1:IFI27L1:PIF1:CYP11A1:LRRK1:MPG:ACSM1:PYCARD:MMP2:PDF:SPG7:RNMTL1:XAF1:ACADVL:TMEM102:SCO1:RAI1:ADAP2:MYO19:CISD3:STARD3:CNP:PTRF:CO…	http://www.gsea-msigdb.org/gsea/msigdb/cards/GO_MITOCHONDRION
TF_targets	RYTTCCTG_ETS2_B	1115	133	9.18169e-06	0.000933471	UBXN10:RUNX3:CDC42SE1:NUP210L:TPM3:YY1AP1:TAGLN2:SLAMF1:FCER1G:FCGR2C:SH2D1B:XCL1:PTPN7:CHI3L1:PIP4K2A:ITGB1:PPIF:PTEN:GRK5:TIAL1:PRR5L:MADD:CTSW:POLD4:PTPRCAP:GAB2:PDGFD:ETS1:CLEC7A:ETV6:TUBA1B:SCN8A:ORMDL2:PPP1R12A:SH2B3:HCAR2:HCAR3:RASA3:AP1G2:RNF31:PNMA1:GPR132:TMOD3:LAT:ITGAL:ZNF668:ZNF668:ZNF646:DNAJA2:SNX20:AMFR:CRK:ATP2A3:MYH10:GAS7:GRAP:STAT5B:DHX8:TMUB2:TOM1L1:LIMD2:ARSG:RNF138:ZNF532:S…	http://www.gsea-msigdb.org/gsea/msigdb/cards/RYTTCCTG_ETS2_B
Curated_gene_sets	REACTOME_UB_SPECIFIC_PROCESSING_PROTEASES	220	37	2.41838e-05	0.000943512	USP48:HIST2H2BF:HIST2H2AA3:HIST2H2AA4:HIST2H2BE:HIST2H2AB:MDM4:PTEN:TAF10:USP47:ARRB1:BIRC2:USP15:PSMB10:USP34:IFIH1:UFD1L:USP19:SKP2:ADRB2:HIST1H2BC:HIST1H2BD:HIST1H2BE:HIST1H2BF:HIST1H2BG:HIST1H2BI:HIST1H2BJ:HIST1H2AG:HIST1H2AH:HIST1H2AI:HIST1H2AJ:HIST1H2BM:HIST1H2AL:HIST1H2AM:PSMB9:SNX3:POLB:TRAF2	http://www.gsea-msigdb.org/gsea/msigdb/cards/REACTOME_UB_SPECIFIC_PROCESSING_PROTEASES
Chemical_and_Genetic_pertubation	WIELAND_UP_BY_HBV_INFECTION	102	22	2.34871e-05	0.000945785	THEMIS2:RFX5:CD48:FCER1G:UBE2L6:RARRES3:CFL1:CTSC:PSMB10:CCL5:TYROBP:STAT1:SP110:APOL3:RAC2:CD38:BTN3A3:HLA-A:HLA-E:PSMB9:HLA-DPA1:HLA-DPB1	http://www.gsea-msigdb.org/gsea/msigdb/cards/WIELAND_UP_BY_HBV_INFECTION
Computational_gene_sets	GNF2_VAV1	36	12	1.79737e-05	0.000958852	CD48:CORO7:PSMB10:CYBA:ACTR2:SP110:RAC2:HCLS1:DOCK2:HLA-G:HLA-E:SASH3	http://www.gsea-msigdb.org/gsea/msigdb/cards/GNF2_VAV1
Computational_gene_sets	GNF2_MYD88	60	16	1.89982e-05	0.000958852	TNFRSF1B:RPS6KA1:THEMIS2:FCER1G:PTPRE:SH2B3:PYCARD:PSMB10:CYBA:TYROBP:ACTR2:ITGB2:CYTH4:HCLS1:DOCK2:FKBP15	http://www.gsea-msigdb.org/gsea/msigdb/cards/GNF2_MYD88
GO_bp	GO_EXOCYTOSIS	897	111	1.01928e-05	0.000960477	TNFRSF1B:PTAFR:AGL:SNAPIN:LAMTOR2:MNDA:TAGLN2:FCER1G:CHI3L1:PPP3CB:ADAM8:CHID1:RHOG:CTSW:TBC1D10C:GAB2:CTSC:CBL:VAMP1:SLC2A3:PA2G4:ARHGAP9:CCT2:LIN7A:LTA4H:APAF1:RHOF:ATP11A:ACTR10:ATP6V1D:NPC2:CALM1:CHRNB4:FES:RAB26:LAT:MVP:DOC2A:ITGAL:PYCARD:ITGAX:CYBA:P2RX1:MYH10:CCL5:CCL3:RAB37:UNC13D:TTR:ELANE:PIP5K1C:LRG1:SLC44A2:GPI:TYROBP:CEACAM6:CEACAM3:CEACAM1:PRKCG:LAIR1:RAB10:QPCT:ACTR2:FN1:SLC11A1:CA…	http://www.gsea-msigdb.org/gsea/msigdb/cards/GO_EXOCYTOSIS
Immunologic_signatures	GSE41867_NAIVE_VS_DAY15_LCMV_ARMSTRONG_EFFECTOR_CD8_TCELL_DN	197	33	7.00468e-05	0.000966764	TNFRSF1B:RCSD1:PIP4K2A:FAM204A:TSPAN32:FAU:LMBR1L:CELA1:TCHP:CPNE6:RPS29:GPR132:NOP10:HERC1:ADCY7:LAIR1:RASGRP3:AFTPH:SERTAD2:RFTN2:SAG:CASS4:GRAP2:HNRNPDL:MTMR12:SUB1:FAM53C:TFEB:AKAP7:TAX1BP1:POLM:SAMD9L:ARRDC1	http://www.gsea-msigdb.org/gsea/msigdb/cards/GSE41867_NAIVE_VS_DAY15_LCMV_ARMSTRONG_EFFECTOR_CD8_TCELL_DN
Immunologic_signatures	GSE16266_CTRL_VS_LPS_STIM_MEF_UP	197	33	7.00468e-05	0.000966764	RUNX3:PLK3:ITPKB:CEP170:ZMIZ1:FAM53B:ZRANB1:TMEM223:FMNL3:XPOT:CHST11:SLX4:ITPRIPL2:MMP2:SLC43A2:ZBTB4:RFFL:TBC1D16:LPIN2:RFX2:JUNB:IER2:PMEPA1:LHFPL2:LCP2:TFEB:GRB10:SERPINE1:DLC1:DENND3:SLC46A2:NOTCH1:IDS:IDS	http://www.gsea-msigdb.org/gsea/msigdb/cards/GSE16266_CTRL_VS_LPS_STIM_MEF_UP
Immunologic_signatures	GSE44955_MCSF_VS_MCSF_AND_IL27_STIM_MACROPHAGE_UP	197	33	7.00468e-05	0.000966764	TNFRSF1B:FGGY:TAGLN2:CHST15:TMEM138:HYOU1:C1RL:CCT2:TRAFD1:NPC2:ASB2:GPR132:ZWILCH:ABHD2:RNASEK:CCL5:ZNHIT3:CD300LF:LAIR1:CNNM4:IL1B:NDUFB3:APOBEC3G:EIF1B:IRF1:DOK3:GFOD1:MRPS18A:DYNLT1:BCL7B:SNTB1:FKBP15:ATP6V1G1	http://www.gsea-msigdb.org/gsea/msigdb/cards/GSE44955_MCSF_VS_MCSF_AND_IL27_STIM_MACROPHAGE_UP
GO_bp	GO_CELL_ACTIVATION_INVOLVED_IN_IMMUNE_RESPONSE	702	91	1.05777e-05	0.000984126	TNFRSF1B:PTAFR:AGL:NOTCH2:LAMTOR2:MNDA:SLAMF1:LY9:FCER1G:SH2D1B:CHI3L1:ADAM8:RHOG:TBC1D10C:GAB2:CTSC:CBL:SLC2A3:PA2G4:ARHGAP9:CCT2:LTA4H:APAF1:RHOF:ATP11A:ACTR10:ATP6V1D:NPC2:CHRNB4:FES:DNASE1:LAT:SPN:MVP:ITGAL:PYCARD:ITGAX:CYBA:P2RX1:CCL3:RAB37:UNC13D:TTR:ELANE:LRG1:ICAM1:SLC44A2:JAK3:GPI:NFKBID:TYROBP:CEACAM6:CEACAM3:CEACAM1:ERCC1:LAIR1:RAB10:QPCT:ACTR2:SLC11A1:CAB39:SIRPB1:ITGB2:RAC2:SYNGR1:AR…	http://www.gsea-msigdb.org/gsea/msigdb/cards/GO_CELL_ACTIVATION_INVOLVED_IN_IMMUNE_RESPONSE
Reactome	REACTOME_INTERFERON_ALPHA_BETA_SIGNALING	70	17	3.95469e-05	0.000988013	IFI6:IFITM3:IRF7:STAT2:OAS3:OAS2:OASL:IRF9:XAF1:IFI35:RSAD2:STAT1:IRF1:HLA-G:HLA-A:HLA-E:IFNA6	http://www.gsea-msigdb.org/gsea/msigdb/cards/REACTOME_INTERFERON_ALPHA_BETA_SIGNALING
Curated_gene_sets	FULCHER_INFLAMMATORY_RESPONSE_LECTIN_VS_LPS_UP	583	77	2.57744e-05	0.000998485	TNFRSF4:H6PD:AGTRAP:PLK3:BCAR3:RHOC:TAGLN2:BTG2:CNIH3:MYOF:ADAM8:TMEM132A:TTC9C:POLD4:FADD:H2AFX:EMG1:CLEC7A:NAP1L1:RHOF:HCAR3:CALM1:HMGN2P46:TMED3:ABHD2:POLR3K:SLX4:METTL9:LAT:MT1E:MT1F:MT1H:MT1X:TMEM208:ST3GAL2:ATP2A3:PTRF:PRKCA:TCF3:MOB3A:PNPLA6:KCNK6:SIGLEC7:SIGLEC19P:LINC00152:IL1A:IL1B:IL1RN:WDR12:FN1:SMOX:NDUFV3:RAC2:CBX6:TBC1D22A:JAGN1:MAPKAPK3:ST3GAL6:LPP:CXCL1:CCNI:CCNG2:PPA2:SUB1:HINT1…	http://www.gsea-msigdb.org/gsea/msigdb/cards/FULCHER_INFLAMMATORY_RESPONSE_LECTIN_VS_LPS_UP
Immunologic_signatures	GSE37416_CTRL_VS_3H_F_TULARENSIS_LVS_NEUTROPHIL_UP	189	32	7.25514e-05	0.000998503	SLC35E2B:CPT2:PRKAB2:POLD4:KCNE3:CACNA2D4:ARHGAP9:DEPDC4:TM9SF2:RIPK3:SPTB:CALM1:FES:DNASE1:COASY:CD300LF:CIRBP:ICAM3:ZNF791:VRK3:ZNF552:ARHGAP25:DHRS9:TIGD1:RBCK1:PPP1R3D:RAC2:SCAP:ST3GAL6:LIAS:PDCD6:F2RL1	http://www.gsea-msigdb.org/gsea/msigdb/cards/GSE37416_CTRL_VS_3H_F_TULARENSIS_LVS_NEUTROPHIL_UP
Chemical_and_Genetic_pertubation	FULCHER_INFLAMMATORY_RESPONSE_LECTIN_VS_LPS_UP	583	77	2.57744e-05	0.00102539	TNFRSF4:H6PD:AGTRAP:PLK3:BCAR3:RHOC:TAGLN2:BTG2:CNIH3:MYOF:ADAM8:TMEM132A:TTC9C:POLD4:FADD:H2AFX:EMG1:CLEC7A:NAP1L1:RHOF:HCAR3:CALM1:HMGN2P46:TMED3:ABHD2:POLR3K:SLX4:METTL9:LAT:MT1E:MT1F:MT1H:MT1X:TMEM208:ST3GAL2:ATP2A3:PTRF:PRKCA:TCF3:MOB3A:PNPLA6:KCNK6:SIGLEC7:SIGLEC19P:LINC00152:IL1A:IL1B:IL1RN:WDR12:FN1:SMOX:NDUFV3:RAC2:CBX6:TBC1D22A:JAGN1:MAPKAPK3:ST3GAL6:LPP:CXCL1:CCNI:CCNG2:PPA2:SUB1:HINT1…	http://www.gsea-msigdb.org/gsea/msigdb/cards/FULCHER_INFLAMMATORY_RESPONSE_LECTIN_VS_LPS_UP
Immunologic_signatures	GSE2770_TGFB_AND_IL4_VS_IL12_TREATED_ACT_CD4_TCELL_48H_UP	198	33	7.75155e-05	0.00104904	PUSL1:ACBD6:PIP4K2A:FAM204A:OAT:TAPBPL:TM7SF3:LIN7A:CHPT1:SH2B3:TMEM219:STAT5B:KLF2:BCL2L11:PPIL3:GPBAR1:ACOT8:LINC00528:TTC38:AMT:ABHD14B:MARCH6:MAP3K1:APBB3:PRR7:TRAM2:POLM:NUDT18:SNTB1:TOPORS-AS1:DCTN3:GGTA1P:P2RY8	http://www.gsea-msigdb.org/gsea/msigdb/cards/GSE2770_TGFB_AND_IL4_VS_IL12_TREATED_ACT_CD4_TCELL_48H_UP
Immunologic_signatures	GSE19401_NAIVE_VS_IMMUNIZED_MOUSE_PLN_FOLLICULAR_DC_UP	198	33	7.75155e-05	0.00104904	CDC42:RUNX3:SFPQ:S100A4:BTG2:PPIF:RBM4:SLC2A3:RPLP0:OASL:KIAA1199:CRK:CCL3:TNFSF14:ICAM1:JUNB:ZFP36:PPP1R15A:PPP3R1:ARID5A:IL1B:HNRNPA3:SP110:MANF:ATP13A3:PCYT1A:CXCL1:SLC12A2:HINT1:LCP2:PRDM1:SERPINE1:ZC3HAV1	http://www.gsea-msigdb.org/gsea/msigdb/cards/GSE19401_NAIVE_VS_IMMUNIZED_MOUSE_PLN_FOLLICULAR_DC_UP
Immunologic_signatures	GSE36888_STAT5_AB_KNOCKIN_VS_WT_TCELL_IL2_TREATED_17H_UP	198	33	7.75155e-05	0.00104904	USP48:AHCTF1:PTEN:COX15:GSTO1:REXO2:COMMD6:ARHGAP5:TMED3:GDPGP1:SPSB3:POLR3E:CNP:NT5C:TNFSF14:RPS19:CMPK2:UBXN2A:ITGA6:ING5:PDRG1:HSCB:POPDC2:DNAJC13:ALG3:BDH1:SRPK1:TRAM2:PON2:PCMTD1:TOR1B:ASS1:UTP14A	http://www.gsea-msigdb.org/gsea/msigdb/cards/GSE36888_STAT5_AB_KNOCKIN_VS_WT_TCELL_IL2_TREATED_17H_UP
Immunologic_signatures	GSE3982_CTRL_VS_LPS_1H_NEUTROPHIL_UP	198	33	7.75155e-05	0.00104904	FCGR2C:GRK5:TMEM132A:MPZL2:EMG1:TUBA1C:USP15:PPP1R12A:CCDC92:ZNF106:KRT35:IER2:CEBPG:LSM14A:CARD8:ZNF134:SLC35F6:NDUFB3:ZMYND8:DGCR2:CRYBB2P1:PPARA:FAM208A:NAA50:SLC2A2:RBM47:DEK:HIST1H2BI:SEPT7:RPL12:NOTCH1:SLC25A14:MTM1	http://www.gsea-msigdb.org/gsea/msigdb/cards/GSE3982_CTRL_VS_LPS_1H_NEUTROPHIL_UP
Immunologic_signatures	GSE22611_NOD2_VS_CTRL_TRANSDUCED_HEK293T_CELL_DN	198	33	7.75155e-05	0.00104904	AMPD2:FAM212B:S100A4:MTX1:MNDA:TRIM8:SDHD:SDHD:ETV6:TUBA1A:CHST11:NUDT15:FOS:CALML4:LRRK1:PYCARD:ADCY7:XYLT2:S1PR4:KDM4B:ICAM3:CEACAM21:ZFP36L2:PANK2:DNAJC28:TST:APOBEC3A:TRANK1:SCAP:BMP2K:HMGCR:F2RL1:FAM53C:POLB	http://www.gsea-msigdb.org/gsea/msigdb/cards/GSE22611_NOD2_VS_CTRL_TRANSDUCED_HEK293T_CELL_DN
Immunologic_signatures	GSE28726_NAIVE_CD4_TCELL_VS_NAIVE_VA24NEG_NKTCELL_DN	198	33	7.75155e-05	0.00104904	MST1L:DISC1:ARID4B:NUMA1:FAM168A:KCNA5:SLC2A3:DDIT3:LTB4R:MT2A:MT1H:P2RX1:FLOT2:STARD3:ADAM11:RPS28:ICAM3:PRRG2:ZFP36L2:TMSB10:SIK1:ITGB2:DGCR2:PLCD1:ACVR2B:USP19:HIST1H4B:HIST1H2BI:HIST1H2BM:HIST1H2AM:TRAM2:PRDM1:IL11RA	http://www.gsea-msigdb.org/gsea/msigdb/cards/GSE28726_NAIVE_CD4_TCELL_VS_NAIVE_VA24NEG_NKTCELL_DN
Curated_gene_sets	LIU_CMYB_TARGETS_UP	164	30	2.73336e-05	0.00105148	ECE1:HSPA12A:OAT:NUMA1:HYOU1:KLHDC2:VRK1:STARD5:MT2A:MT1F:MT1H:MT1X:SPG7:CTNS:TOB1:ST6GALNAC2:ICAM3:GREB1:FOSL2:SIK1:RBM47:THAP9-AS1:LNPEP:RPS6KA2:ICA1:SLC31A2:ASS1:PLCXD1:PIM2:IDS:IDS	http://www.gsea-msigdb.org/gsea/msigdb/cards/LIU_CMYB_TARGETS_UP
Curated_gene_sets	DER_IFN_BETA_RESPONSE_UP	103	22	2.75682e-05	0.00105314	IFI6:RHOC:TRIM21:NAP1L1:OAS2:OASL:IRF9:PML:PSMB10:IFI35:DDX1:ZFP36L2:STAT1:SP110:IRF1:HLA-A:HLA-E:PSMB9:ADAM9:CEBPD:TRIM14:RBMX	http://www.gsea-msigdb.org/gsea/msigdb/cards/DER_IFN_BETA_RESPONSE_UP
GO_bp	GO_POSITIVE_REGULATION_OF_PROTEIN_METABOLIC_PROCESS	1615	181	1.15215e-05	0.00105853	AURKAIP1:TNFRSF14:TNFRSF1B:PTAFR:PLK3:NSUN4:BCAR3:NOTCH2:LAMTOR2:SLAMF1:XCL1:DHX9:PTGS2:MIR181B1:CHI3L1:JMJD4:PTEN:ADAM8:TRIM5:PRR5L:MADD:BAD:FADD:ARRB1:CTSC:BIRC2:PDGFD:TIRAP:WNK1:NTF3:PHB2:YBX3:PRKAG1:ACVRL1:ERBB3:PPP1R12A:KITLG:APAF1:KL:CSNK1A1L:RIPK3:EGLN3:JDP2:CALM1:PPP1R14D:PML:CHRNA3:KIAA1199:AKAP13:DET1:LRRK1:MAPK8IP3:EMP2:LAT:SPN:PYCARD:ADCY7:TERF2IP:CBFA2T3:CRK:P2RX1:CCL1:CCL5:CCL3:CCL3…	http://www.gsea-msigdb.org/gsea/msigdb/cards/GO_POSITIVE_REGULATION_OF_PROTEIN_METABOLIC_PROCESS
Chemical_and_Genetic_pertubation	LIU_CMYB_TARGETS_UP	164	30	2.73336e-05	0.00107094	ECE1:HSPA12A:OAT:NUMA1:HYOU1:KLHDC2:VRK1:STARD5:MT2A:MT1F:MT1H:MT1X:SPG7:CTNS:TOB1:ST6GALNAC2:ICAM3:GREB1:FOSL2:SIK1:RBM47:THAP9-AS1:LNPEP:RPS6KA2:ICA1:SLC31A2:ASS1:PLCXD1:PIM2:IDS:IDS	http://www.gsea-msigdb.org/gsea/msigdb/cards/LIU_CMYB_TARGETS_UP
Chemical_and_Genetic_pertubation	DER_IFN_BETA_RESPONSE_UP	103	22	2.75682e-05	0.00107094	IFI6:RHOC:TRIM21:NAP1L1:OAS2:OASL:IRF9:PML:PSMB10:IFI35:DDX1:ZFP36L2:STAT1:SP110:IRF1:HLA-A:HLA-E:PSMB9:ADAM9:CEBPD:TRIM14:RBMX	http://www.gsea-msigdb.org/gsea/msigdb/cards/DER_IFN_BETA_RESPONSE_UP
GO_bp	GO_CELLULAR_AMIDE_METABOLIC_PROCESS	1020	123	1.19063e-05	0.00108039	AURKAIP1:MRPL20:RPL22:MTHFR:U1:RPS6KA1:PTAFR:SESN2:NSUN4:MIR101-1:RPS27:MIR9-1:MRPS14:ACBD6:DHX9:MIR181B1:BTG2:JMJD4:HSPA14:MRPL43:GPAM:CARS:EIF4G2:RPS13:CELF1:RBM4:MRPL48:RPS25:DDX25:MIR200C:YBX3:ORMDL2:PA2G4:RPLP0:DENR:CARS2:RPS29:RPL13AP3:EIF2B2:MIR299:DPH6:NMRAL1:GSPT1:ACSM1:PDF:DPH1:CTNS:P2RX1:DRG2:SLC46A1:CCL5:ERBB2:EIF1:MRPL27:TOB1:B4GALT6:ELANE:ABCA7:CIRBP:FUT5:RPS28:MIR27A:TECR:MRPL34:LS…	http://www.gsea-msigdb.org/gsea/msigdb/cards/GO_CELLULAR_AMIDE_METABOLIC_PROCESS
Immunologic_signatures	GSE20715_0H_VS_24H_OZONE_LUNG_UP	199	33	8.56956e-05	0.00109582	THEMIS2:RFX5:XCL1:TRIM21:LMO2:ETS1:CLEC7A:FMNL3:MDM1:RASA3:TMOD3:EMP2:RAI1:CCL5:MRPL27:BCAS3:LIMD2:RNF138:HCST:TYROBP:NCR1:ATRAID:SERTAD2:EPB41L5:PIGP:PRODH:RAC2:TCTA:PRDM1:NHSL1:TMED4:SEMA4D:ANAPC2	http://www.gsea-msigdb.org/gsea/msigdb/cards/GSE20715_0H_VS_24H_OZONE_LUNG_UP
Immunologic_signatures	GSE16386_IL4_VS_IL4_AND_ROSIGLITAZONE_STIM_MACROPHAGE_6H_UP	199	33	8.56956e-05	0.00109582	PPIH:CPT2:CTH:CUL2:ATG2A:H2AFX:TCHP:PPM1A:SLC28A2:MAPK8IP3:NUDT7:DRG2:STXBP4:HOOK2:RNASEH2A:TECR:PGPEP1:KXD1:ADCK4:MZT2B:PRODH:CYB561D2:XXcos-LUCA11.4:CPN2:BDH1:SLC2A9:ZMAT2:MRS2:TAF8:MRPS18A:FAM220A:GARS:SH2B2:ADAM9	http://www.gsea-msigdb.org/gsea/msigdb/cards/GSE16386_IL4_VS_IL4_AND_ROSIGLITAZONE_STIM_MACROPHAGE_6H_UP
Immunologic_signatures	GSE2197_CPG_DNA_VS_UNTREATED_IN_DC_UP	199	33	8.56956e-05	0.00109582	AGTRAP:SFPQ:RHOC:FAM20B:PTPRE:MS4A7:YBX3:ITGAL:CCL1:XYLT2:TSHZ1:ICAM1:HSH2D:TMEM178A:ARID5A:IFIH1:STAT1:EPHA4:UBE2F:RNF114:PMEPA1:SAMSN1:MANF:HCLS1:DNAJC13:KPNA4:THBS4:IRF1:ZMAT2:BTNL2:TMEM140:ZC3HAV1:PIM2	http://www.gsea-msigdb.org/gsea/msigdb/cards/GSE2197_CPG_DNA_VS_UNTREATED_IN_DC_UP
Immunologic_signatures	GSE43863_TFH_VS_LY6C_LOW_CXCR5NEG_EFFECTOR_CD4_TCELL_UP	199	33	8.56956e-05	0.00109582	BCAR3:SLAMF1:ITPKB:FAM107B:ZRANB1:IRF7:CTSC:USP15:TRAFD1:IRF9:PML:XAF1:CCL5:MYO19:IFI35:HEATR6:GADD45B:CMPK2:RSAD2:BRE:STAT1:RNF114:PMEPA1:CCRL2:RTP4:BDH1:LNPEP:GRAMD3:PSMB9:PCMTD1:DENND3:TLR7:PIM2	http://www.gsea-msigdb.org/gsea/msigdb/cards/GSE43863_TFH_VS_LY6C_LOW_CXCR5NEG_EFFECTOR_CD4_TCELL_UP
Immunologic_signatures	GSE5589_LPS_VS_LPS_AND_IL10_STIM_IL6_KO_MACROPHAGE_180MIN_DN	199	33	8.56956e-05	0.00109582	CSDE1:MYOF:OAT:TTC9C:LTA4H:RCBTB1:CINP:CIITA:FBL:SERTAD2:HAT1:WDR12:PLCB1:SYS1:PMEPA1:PCYT1A:SCFD2:PDE5A:SMARCA5:NSUN2:GRAMD3:NOP16:HIST1H2BD:TMEM14A:EIF3B:ITGB8:IGF2BP3:SEPT7:DCSTAMP:PTK2:CD274:AUH:MMGT1	http://www.gsea-msigdb.org/gsea/msigdb/cards/GSE5589_LPS_VS_LPS_AND_IL10_STIM_IL6_KO_MACROPHAGE_180MIN_DN
Immunologic_signatures	GSE2770_UNTREATED_VS_IL12_TREATED_ACT_CD4_TCELL_6H_UP	199	33	8.56956e-05	0.00109582	SESN2:ENSA:SLAMF1:SLAMF7:HNRNPH3:CARS:RHOG:RBM4:DDIT3:OAS2:MZT1:ATP11A:FBXO33:JDP2:ICAM1:JUNB:CEBPG:ZFP36:CEBPB:SLC37A1:PITPNB:TCTA:MARCH6:PTGER4:IRF1:AFF4:EEF1E1:PSMB9:AKIRIN2:TRIM56:ZC3HAV1:PDCD1LG2:RBMX	http://www.gsea-msigdb.org/gsea/msigdb/cards/GSE2770_UNTREATED_VS_IL12_TREATED_ACT_CD4_TCELL_6H_UP
Immunologic_signatures	GSE41867_NAIVE_VS_DAY8_LCMV_ARMSTRONG_EFFECTOR_CD8_TCELL_DN	199	33	8.56956e-05	0.00109582	SFT2D2:ARID4B:PIP4K2A:ZMIZ1:TRIM34:MS4A7:NECAP1:TM7SF3:PPP1R12A:PRKAB1:ZNF106:SPSB3:ATXN1L:KLHL36:CTNS:MBD2:UBL5:PSENEN:POU2F2:ZNF513:AFTPH:SERTAD2:ITGA6:ATG16L1:CASS4:ITGB2:CHCHD10:TMEM175:SUB1:FGD2:PCMTD1:IL11RA:AIF1L	http://www.gsea-msigdb.org/gsea/msigdb/cards/GSE41867_NAIVE_VS_DAY8_LCMV_ARMSTRONG_EFFECTOR_CD8_TCELL_DN
Immunologic_signatures	GSE22589_HEALTHY_VS_SIV_INFECTED_DC_UP	199	33	8.56956e-05	0.00109582	ITPRIP:PTPRE:CARS:KCNE3:TUBA1B:TMEM119:JDP2:FES:MPG:CIITA:MT1E:SLC7A6OS:ST3GAL2:CBFA2T3:CNP:TJP3:VRK3:VAMP5:IL1B:CYTH4:CSNK1E:NCAPH2:NCBP2-AS2:IRF1:HSPA1B:FGD2:DBNL:SLC12A9:POLR2J:SRPK2:PTK2B:FKBP15:XIAP	http://www.gsea-msigdb.org/gsea/msigdb/cards/GSE22589_HEALTHY_VS_SIV_INFECTED_DC_UP
Immunologic_signatures	GSE32986_CURDLAN_LOWDOSE_VS_GMCSF_AND_CURDLAN_LOWDOSE_STIM_DC_DN	199	33	8.56956e-05	0.00109582	TNFRSF4:CTPS1:AMPD2:KRTCAP2:HSD17B7:BMS1:TAF10:SDHAF2:LTA4H:UFM1:MAPK1IP1L:VRK1:ZFYVE19:CIITA:GSPT1:KCTD11:LSM7:NFKBID:FOSL2:IL1B:EIF6:PHF5A:OSTC:NSUN2:SRFBP1:NOP16:PDLIM7:EIF3B:GPR85:DCSTAMP:SLA:JAK2:TMEM2	http://www.gsea-msigdb.org/gsea/msigdb/cards/GSE32986_CURDLAN_LOWDOSE_VS_GMCSF_AND_CURDLAN_LOWDOSE_STIM_DC_DN
Immunologic_signatures	GSE44649_WT_VS_MIR155_KO_ACTIVATED_CD8_TCELL_UP	199	33	8.56956e-05	0.00109582	MTHFR:SLAMF1:CPSF7:NXF1:STAT2:APAF1:TRAFD1:AP1G2:JDP2:SLTM:LRRK1:NLRC5:PSMB10:CCL5:IFI35:JAK3:RSAD2:BCL2L11:IL1RN:SLC4A11:RNF114:SAMSN1:ARFGAP3:NIPAL1:PTGER4:GPBP1:IRF1:PRDM1:TMEM140:ADAM9:GSDMD:ANAPC2:GK	http://www.gsea-msigdb.org/gsea/msigdb/cards/GSE44649_WT_VS_MIR155_KO_ACTIVATED_CD8_TCELL_UP
Immunologic_signatures	GSE45365_HEALTHY_VS_MCMV_INFECTION_CD8A_DC_IFNAR_KO_DN	199	33	8.56956e-05	0.00109582	TNFRSF4:SFPQ:CD48:SFRP5:OAT:IRF7:TRIM21:IRF9:GCH1:CALM1:GADD45B:FUT5:HNRNPM:SERTAD3:PPP1R15A:FUZ:IL1A:HNRNPA3:STAT1:APOL2:NAA50:ATP13A3:RBM47:UBE2D3:PTGER4:MAD2L1BP:DYNLT1:ZC3HAV1:CEBPD:LRP12:JAK2:SLC2A6:GLA	http://www.gsea-msigdb.org/gsea/msigdb/cards/GSE45365_HEALTHY_VS_MCMV_INFECTION_CD8A_DC_IFNAR_KO_DN
Immunologic_signatures	GSE32986_UNSTIM_VS_GMCSF_AND_CURDLAN_LOWDOSE_STIM_DC_DN	199	33	8.56956e-05	0.00109582	CD52:S100A4:RPS27:LY9:RCSD1:RARRES3:SLC25A45:COMMD6:ZFYVE26:NPC2:HEXA:AKAP13:KIAA0430:ARSG:SGSH:DYRK1B:RPL18:BLCAP:SLC35C2:PREX1:LINC00649:XPNPEP3:TRANK1:UBA7:MAN2B2:RPL34:MAP3K1:JADE2:ATXN1:BTN3A3:ZNF76:TRAM2:ZNF655	http://www.gsea-msigdb.org/gsea/msigdb/cards/GSE32986_UNSTIM_VS_GMCSF_AND_CURDLAN_LOWDOSE_STIM_DC_DN
Immunologic_signatures	GSE46606_UNSTIM_VS_CD40L_IL2_IL5_3DAY_STIMULATED_IRF4MID_SORTED_BCELL_DN	199	33	8.56956e-05	0.00109582	THEMIS2:PLK3:RFX5:PTGS2:IFITM3:TRIM34:STAT2:USP15:TRAFD1:HCAR2:ATP6V1D:ZFYVE26:TMOD3:CCL1:CCL5:DNAJC7:CEACAM21:DDX1:EHD3:AFTPH:ARID5A:ZBP1:ARHGEF3:RTP4:EEF1E1:ATXN1:TREML2:PLAGL1:SAMD9L:JAK2:TMEM2:SLC2A6:XIAP	http://www.gsea-msigdb.org/gsea/msigdb/cards/GSE46606_UNSTIM_VS_CD40L_IL2_IL5_3DAY_STIMULATED_IRF4MID_SORTED_BCELL_DN
Immunologic_signatures	GSE2770_IL12_VS_IL4_TREATED_ACT_CD4_TCELL_48H_DN	199	33	8.56956e-05	0.00109582	UBXN11:PRKAB2:LY9:HSD17B7:ZBTB37:AHCTF1:CUL2:SORBS1:TSPAN32:FAU:ARRB1:LYRM5:CHST11:AP1G2:ASB2:PPCDC:HEATR6:CD300LF:UBXN2A:KRTCAP3:FOSL2:RFTN2:IL2RB:SEC22C:PXK:PPM1L:SLC2A9:AFF4:DTNBP1:TMEM14A:AKAP7:TPK1:STX17	http://www.gsea-msigdb.org/gsea/msigdb/cards/GSE2770_IL12_VS_IL4_TREATED_ACT_CD4_TCELL_48H_DN
Immunologic_signatures	GSE5589_WT_VS_IL10_KO_LPS_STIM_MACROPHAGE_45MIN_DN	199	33	8.56956e-05	0.00109582	PTGFRN:SFT2D2:FAM20B:PTPRE:NLRP10:PEX16:NXF1:SLC37A4:WSB2:TEP1:ARHGAP5:FBXO33:ITPK1:DET1:POLR3E:LAT:PTRF:PLEKHF1:CYTH2:UBE2F:EPB41L1:SPATA2:UFD1L:PLCD1:USP19:CLDN11:FAM43A:PDCD6:NEDD9:HSPA1B:SENP6:VOPP1:GLA	http://www.gsea-msigdb.org/gsea/msigdb/cards/GSE5589_WT_VS_IL10_KO_LPS_STIM_MACROPHAGE_45MIN_DN
Immunologic_signatures	GSE6674_ANTI_IGM_VS_CPG_STIM_BCELL_UP	199	33	8.56956e-05	0.00109582	ZNF436:KIF2C:PIP4K2A:TSPAN32:TTC9C:PGM2L1:NEU3:SLC37A4:MDM1:RP11-307N16.6:SPATA13:IRF9:JDP2:SLC43A2:CTNS:GRAP:TMUB2:TOB1:DHX40:S1PR4:KDM4B:INSR:SERTAD3:SH3YL1:BCL2L11:HOXD3:AP5S1:CCNG2:USP53:GRAMD3:P4HA2:CHST12:SLA:SASH3	http://www.gsea-msigdb.org/gsea/msigdb/cards/GSE6674_ANTI_IGM_VS_CPG_STIM_BCELL_UP
Immunologic_signatures	GSE22886_TCELL_VS_BCELL_NAIVE_UP	199	33	8.56956e-05	0.00109582	ITPKB:IFITM3:RHOG:RARRES3:RASA3:MPG:MVP:ITGAL:EMC6:STAT5B:TOB1:PRKCA:TBCD:LPIN2:CLPP:TECR:CYTH2:PPP6R1:RTN4:ITGA6:SAMSN1:CABIN1:KB-318B8.7:SCAP:DHX30:TMEM115:RPL34:BTN3A1:BTN3A3:DEF6:DYNLT1:WWP1:FXN:SEMA4D	http://www.gsea-msigdb.org/gsea/msigdb/cards/GSE22886_TCELL_VS_BCELL_NAIVE_UP
Immunologic_signatures	GSE29618_PRE_VS_DAY7_POST_TIV_FLU_VACCINE_PDC_DN	199	33	8.56956e-05	0.00109582	RTCA:HIST2H2AA3:HIST2H2AA4:GON4L:HSD17B7:NECAP1:APAF1:OAS3:RCBTB1:EIF2B2:CALM1:SCAMP2:MPG:DHX40:GADD45B:TNPO2:RPL18:HDAC4:ZMYND8:ITGB2:LPP:UBE2K:BMP2K:F2RL1:NOP16:HIST1H2BD:HIST1H2BE:HIST1H2BI:SENP6:GTF2H5:IKZF1:FNBP1:APEX2:RBMX	http://www.gsea-msigdb.org/gsea/msigdb/cards/GSE29618_PRE_VS_DAY7_POST_TIV_FLU_VACCINE_PDC_DN
Immunologic_signatures	GSE37533_UNTREATED_VS_PIOGLIZATONE_TREATED_CD4_TCELL_PPARG1_AND_FOXP3_TRASDUCED_UP	199	33	8.56956e-05	0.00109582	TNFRSF4:PTAFR:DPYD:CHI3L1:MDM4:KMO:PPIF:FDX1:SLC2A3:CHST11:RASA3:ABHD2:CCL1:FOSL2:QPCT:MAP4K4:IL1A:IL1B:IL1RN:CEBPB:PMEPA1:IL2RB:ARFGAP3:ATP13A3:CXCL1:PPA2:GAR1:GPX3:NOP16:SERPINE1:LRP12:GSN:CLIC3	http://www.gsea-msigdb.org/gsea/msigdb/cards/GSE37533_UNTREATED_VS_PIOGLIZATONE_TREATED_CD4_TCELL_PPARG1_AND_FOXP3_TRASDUCED_UP
Immunologic_signatures	GSE39110_DAY3_VS_DAY6_POST_IMMUNIZATION_CD8_TCELL_UP	199	33	8.56956e-05	0.00109582	CAMSAP2:BTG2:ARID4B:KLRD1:SH2B3:ARHGAP5:NOP10:HEXA:LAT:CTNS:GID4:RAB37:TNFSF14:KLF2:RPS5:QPCT:ZFP36L2:RBCK1:DNAJC28:VIPR1:ST3GAL6:SLC9A9:KLHL6:EIF4A2:GALNT10:NT5E:TAGAP:PCMTD1:WWP1:AUH:SLC31A2:RPL12:NHSL2	http://www.gsea-msigdb.org/gsea/msigdb/cards/GSE39110_DAY3_VS_DAY6_POST_IMMUNIZATION_CD8_TCELL_UP
Immunologic_signatures	GSE27786_NKCELL_VS_NEUTROPHIL_UP	199	33	8.56956e-05	0.00109582	MTHFR:NSUN4:OAT:GAB2:FDX1:EMG1:ETV6:CDC16:POLR3K:PYCARD:PSMB10:ZFP90:ACADVL:DRG2:SLC44A2:RNASEH2A:JAK3:PGPEP1:TMEM238:UBXN2A:EHD3:JAGN1:DHX30:ACAD9:HES1:SCFD2:PPA2:SMARCA5:PIK3R1:TRIM27:PRDM1:PTK2B:ZC2HC1A	http://www.gsea-msigdb.org/gsea/msigdb/cards/GSE27786_NKCELL_VS_NEUTROPHIL_UP
Reactome	REACTOME_RRNA_PROCESSING	201	34	4.48358e-05	0.00110178	RPL22:NSUN4:RPS27:BMS1:RPS13:FAU:RPS25:EMG1:RPLP0:RPS29:NOP10:RNMTL1:RIOK3:RPS28:FBL:EXOSC5:RPS19:RPL18:RPS5:RPL31:WDR12:CSNK1E:RPL32:RPL29:RPL34:GAR1:RPP21:RPS18:RPS10:RPL12:RPL36A:UTP14A:RPL10:DKC1	http://www.gsea-msigdb.org/gsea/msigdb/cards/REACTOME_RRNA_PROCESSING
Curated_gene_sets	GOZGIT_ESR1_TARGETS_DN	760	95	2.92084e-05	0.00110811	IFI6:DPYD:HIST2H4A:HIST2H2BE:NUP210L:CHST15:IRF7:PLA2G16:BATF2:PGM2L1:TUBA1A:LIN7A:KITLG:OAS2:RP11-307N16.6:SPATA13:RCBTB1:IRF9:EGLN3:NPC2:TC2N:IGHE:THSD4:KIAA1199:ABHD2:MVP:TMEM219:PYCARD:MT2A:PLLP:ZNRF1:ATP2A3:XAF1:RAI1:CCL5:SUPT4H1:ERN1:PRKCA:SECTM1:LPIN2:GATA6:HSH2D:EPS15L1:PGPEP1:ZNF506:KCNK6:CEACAM5:CEACAM6:CEACAM1:ZNF583:GREB1:MAPRE3:LINC00152:EPB41L5:LINC01087:ITGA6:STAT1:IGFBP5:EPHA4:SP1…	http://www.gsea-msigdb.org/gsea/msigdb/cards/GOZGIT_ESR1_TARGETS_DN
Chemical_and_Genetic_pertubation	GOZGIT_ESR1_TARGETS_DN	760	95	2.92084e-05	0.00112147	IFI6:DPYD:HIST2H4A:HIST2H2BE:NUP210L:CHST15:IRF7:PLA2G16:BATF2:PGM2L1:TUBA1A:LIN7A:KITLG:OAS2:RP11-307N16.6:SPATA13:RCBTB1:IRF9:EGLN3:NPC2:TC2N:IGHE:THSD4:KIAA1199:ABHD2:MVP:TMEM219:PYCARD:MT2A:PLLP:ZNRF1:ATP2A3:XAF1:RAI1:CCL5:SUPT4H1:ERN1:PRKCA:SECTM1:LPIN2:GATA6:HSH2D:EPS15L1:PGPEP1:ZNF506:KCNK6:CEACAM5:CEACAM6:CEACAM1:ZNF583:GREB1:MAPRE3:LINC00152:EPB41L5:LINC01087:ITGA6:STAT1:IGFBP5:EPHA4:SP1…	http://www.gsea-msigdb.org/gsea/msigdb/cards/GOZGIT_ESR1_TARGETS_DN
Immunologic_signatures	GSE34006_UNTREATED_VS_A2AR_AGONIST_TREATED_TREG_DN	200	33	9.46462e-05	0.00113019	RPS6KA1:KIAA0319L:CTPS1:DPYD:CDC42SE1:PIGM:SLAMF1:SLAMF7:XCL1:FAM107B:PPP3CB:RBM14:PTPRCAP:SLC2A3:PCBP2:PA2G4:FES:ITGAX:SNTB2:TAX1BP3:PGLS:LPIN1:ITGB2:CHCHD10:CCNI:UBE2D3:LPCAT1:THBS4:ADRB2:ADAM19:PRDM1:CHST12:TMEM2	http://www.gsea-msigdb.org/gsea/msigdb/cards/GSE34006_UNTREATED_VS_A2AR_AGONIST_TREATED_TREG_DN
Immunologic_signatures	GSE3039_NKT_CELL_VS_ALPHAALPHA_CD8_TCELL_DN	200	33	9.46462e-05	0.00113019	SLAMF7:LY9:TSPAN32:BATF2:CTSW:PTPRCAP:UNC93B1:KLRD1:ACVRL1:STAT2:ATP6V1D:PML:LAT:SPN:NLRC5:TMEM102:CCL5:CISD3:NKG7:NCR1:STAT1:ZBP1:ZMAT5:IL2RB:CD180:IRF1:GALNT10:DOCK2:HLA-E:GGH:SEMA4D:TRAF2:SEPT6	http://www.gsea-msigdb.org/gsea/msigdb/cards/GSE3039_NKT_CELL_VS_ALPHAALPHA_CD8_TCELL_DN
Immunologic_signatures	GSE360_CTRL_VS_T_GONDII_MAC_UP	200	33	9.46462e-05	0.00113019	TNFRSF14:SDHB:PTAFR:KPNA6:PPIH:RPS13:AHNAK:SLC37A4:LTA4H:MPG:CYBA:CRK:ACADVL:FLOT2:DTNB:VAMP5:COL6A2:DGCR2:UFD1L:FBXO7:RAC2:CBX7:ST3GAL6:HCLS1:DNAJC13:RPL34:ATOX1:DOCK2:VOPP1:POLR2J:PTK2B:KCNB2:TRIM14	http://www.gsea-msigdb.org/gsea/msigdb/cards/GSE360_CTRL_VS_T_GONDII_MAC_UP
Immunologic_signatures	GSE17721_4H_VS_24H_POLYIC_BMDC_DN	200	33	9.46462e-05	0.00113019	TNFRSF1B:TRIM8:IFITM3:CARS:PLA2G16:NLRX1:KLRD1:FBXO33:PPCDC:METTL9:KLHL36:ACADVL:GOSR2:ZNF24:MBP:PRRG2:RBKS:WBP1:ZMYND8:ZBP1:SON:NPRL2:KIF3A:TMCO6:HLA-G:RPP21:B3GALT4:MAD2L1BP:GCLC:GARS:DBNL:BUD31:FKBP15	http://www.gsea-msigdb.org/gsea/msigdb/cards/GSE17721_4H_VS_24H_POLYIC_BMDC_DN
[truncated: 2,820 more rows]

## Sheet: wk20_sptb-pprom
Category	GeneSet	N_genes	N_overlap	p	adjP	genes	link
[truncated: 70 more rows]

## Sheet: wk20_pprom-hterm
Category	GeneSet	N_genes	N_overlap	p	adjP	genes	link
[truncated: 8,469 more rows]

## Sheet: wk16_sptb-hterm
Category	GeneSet	N_genes	N_overlap	p	adjP	genes	link
[truncated: 1,864 more rows]

## Sheet: wk16_sptb-pprom
Category	GeneSet	N_genes	N_overlap	p	adjP	genes	link
[truncated: 372 more rows]

[truncated: 1 more sheets: wk16_pprom-hterm]
