# Supplementary material for: Genome and transcriptome profiling of spontaneous preterm birth phenotypes
Source: Sci Rep. 2022 Jan 19;12:1003. doi: 10.1038/s41598-022-04881-0 (PMC8770724; doi:10.1038/s41598-022-04881-0)
Supplement: Supplementary file 4 — Supplementary Information 4. [file 41598_2022_4881_MOESM4_ESM.xlsx]

## Sheet: Sheet1
Supplementary Information: File 4
Genome and transcriptome profiling of spontaneous preterm birth phenotypes
Human Genetics
Juhi K. Gupta1,2*, Angharad Care2, Laura Goodfellow2, Zarko Alfirevic2, Bertram Müller-Myhsok1, 3, Ana Alfirevic1,2
1 Wolfson Centre for Personalised Medicine, Department of Pharmacology and Therapeutics, Institute of Systems, Molecular and Integrative Biology, University of Liverpool, Liverpool, L69 3GL
2 Harris-Wellbeing Research Centre, University Department, Liverpool Women's Hospital, Liverpool, L8 7SS
3Max Planck Institute of Psychiatry, 80804, Munich, Germany
*J.Gupta@liverpool.ac.uk
SPTB-HTERM upregulated gene sets identified at week 20 of gestation.

## Sheet: DEG
Category	GeneSet	N_genes	N_overlap	p	adjP	genes
DEG.up	Whole_Blood	2073	332	0.000394613	0.0213091	ENSG00000206337;ENSG00000126264;ENSG00000162946;ENSG00000126246;ENSG00000241163;ENSG00000262246;ENSG00000146192;ENSG00000005844;ENSG00000255760;ENSG00000117091;ENSG00000141574;ENSG00000125910;ENSG00000185905;ENSG00000100385;ENSG00000265206;ENSG00000125347;ENSG00000167208;ENSG00000109861;ENSG00000022567;ENSG00000138964;ENSG00000183484;ENSG00000128383;ENSG00000124256;ENSG00000240065;ENSG00000139725…
DEG.down	Cervix_Endocervix	5	1	0.515953	1	ENSG00000141576
DEG.down	Brain_Cerebellar_Hemisphere	2646	343	0.811708	1	ENSG00000206337;ENSG00000126264;ENSG00000168237;ENSG00000090339;ENSG00000111666;ENSG00000078401;ENSG00000126246;ENSG00000142945;ENSG00000146192;ENSG00000179833;ENSG00000141574;ENSG00000153094;ENSG00000047578;ENSG00000171067;ENSG00000229320;ENSG00000166927;ENSG00000125347;ENSG00000237039;ENSG00000163900;ENSG00000119655;ENSG00000149798;ENSG00000182957;ENSG00000169871;ENSG00000140464;ENSG00000138964…
DEG.down	Testis	2951	379	0.872627	1	ENSG00000206337;ENSG00000126264;ENSG00000090339;ENSG00000160888;ENSG00000128335;ENSG00000078401;ENSG00000146192;ENSG00000005844;ENSG00000117091;ENSG00000141574;ENSG00000100385;ENSG00000136514;ENSG00000156587;ENSG00000166927;ENSG00000149798;ENSG00000109861;ENSG00000170345;ENSG00000248092;ENSG00000169871;ENSG00000140464;ENSG00000198960;ENSG00000138964;ENSG00000168405;ENSG00000213859;ENSG00000240065…
DEG.down	Ovary	1539	191	0.909156	1	ENSG00000206337;ENSG00000126264;ENSG00000078401;ENSG00000142945;ENSG00000262246;ENSG00000146192;ENSG00000005844;ENSG00000145990;ENSG00000166927;ENSG00000138964;ENSG00000070731;ENSG00000129465;ENSG00000165434;ENSG00000227039;ENSG00000120899;ENSG00000172164;ENSG00000169442;ENSG00000181938;ENSG00000159251;ENSG00000163739;ENSG00000184060;ENSG00000130775;ENSG00000165209;ENSG00000111859;ENSG00000171840…
DEG.down	Bladder	105	10	0.91529	1	ENSG00000172164;ENSG00000163545;ENSG00000113296;ENSG00000118473;ENSG00000109819;ENSG00000140459;ENSG00000064225;ENSG00000134780;ENSG00000131188;ENSG00000123836 ;
DEG.down	Vagina	649	76	0.923061	1	ENSG00000126246;ENSG00000153363;ENSG00000154928;ENSG00000154928;ENSG00000157005;ENSG00000028277;ENSG00000172164;ENSG00000229436;ENSG00000125538;ENSG00000249119;ENSG00000165238;ENSG00000113296;ENSG00000152689;ENSG00000182162;ENSG00000182162;ENSG00000004468;ENSG00000130208;ENSG00000114854;ENSG00000008735;ENSG00000070182;ENSG00000130037;ENSG00000170775;ENSG00000175489;ENSG00000225051;ENSG00000176485…
DEG.up	Spleen	4308	552	0.928377	1	ENSG00000206337;ENSG00000126264;ENSG00000122678;ENSG00000168237;ENSG00000090339;ENSG00000270195;ENSG00000128335;ENSG00000126246;ENSG00000241163;ENSG00000262246;ENSG00000146192;ENSG00000187950;ENSG00000005844;ENSG00000255760;ENSG00000273272;ENSG00000179833;ENSG00000117091;ENSG00000202474;ENSG00000141574;ENSG00000153094;ENSG00000125910;ENSG00000185905;ENSG00000100385;ENSG00000100749;ENSG00000136514…
DEG.up	Cervix_Ectocervix	195	18	0.973382	1	ENSG00000141574;ENSG00000240065;ENSG00000100842;ENSG00000186187;ENSG00000168938;ENSG00000019549;ENSG00000127663;ENSG00000128709;ENSG00000100150;ENSG00000138119;ENSG00000182179;ENSG00000132256;ENSG00000141736;ENSG00000099284;ENSG00000106031;ENSG00000099337;ENSG00000108175;ENSG00000105855 ;
DEG.twoside	Cervix_Ectocervix	197	18	0.976447	1	ENSG00000141574;ENSG00000240065;ENSG00000100842;ENSG00000186187;ENSG00000168938;ENSG00000019549;ENSG00000127663;ENSG00000128709;ENSG00000100150;ENSG00000138119;ENSG00000182179;ENSG00000132256;ENSG00000141736;ENSG00000099284;ENSG00000106031;ENSG00000099337;ENSG00000108175;ENSG00000105855 ;
DEG.down	Brain_Cerebellum	2778	341	0.97925	1	ENSG00000206337;ENSG00000126264;ENSG00000168237;ENSG00000090339;ENSG00000111666;ENSG00000078401;ENSG00000126246;ENSG00000146192;ENSG00000179833;ENSG00000141574;ENSG00000153094;ENSG00000171067;ENSG00000229320;ENSG00000125347;ENSG00000237039;ENSG00000163900;ENSG00000119655;ENSG00000149798;ENSG00000182957;ENSG00000169871;ENSG00000140464;ENSG00000138964;ENSG00000168405;ENSG00000213859;ENSG00000240065…
DEG.down	Uterus	846	92	0.991325	1	ENSG00000167208;ENSG00000153363;ENSG00000183484;ENSG00000070731;ENSG00000065833;ENSG00000184574;ENSG00000121281;ENSG00000028277;ENSG00000172164;ENSG00000163739;ENSG00000171840;ENSG00000172794;ENSG00000132334;ENSG00000030419;ENSG00000163545;ENSG00000076662;ENSG00000143851;ENSG00000152689;ENSG00000146094;ENSG00000130208;ENSG00000114854;ENSG00000073756;ENSG00000171236;ENSG00000023892;ENSG00000064687…
DEG.up	Kidney_Medulla	95	6	0.9919	1	ENSG00000128567;ENSG00000104518;ENSG00000106565;ENSG00000126878;ENSG00000002933;ENSG00000111725 ;
DEG.twoside	Kidney_Medulla	95	6	0.9919	1	ENSG00000128567;ENSG00000104518;ENSG00000106565;ENSG00000126878;ENSG00000002933;ENSG00000111725 ;
DEG.up	Small_Intestine_Terminal_Ileum	2786	335	0.993024	1	ENSG00000206337;ENSG00000126264;ENSG00000168237;ENSG00000270195;ENSG00000126246;ENSG00000262246;ENSG00000146192;ENSG00000005844;ENSG00000255760;ENSG00000117091;ENSG00000141574;ENSG00000153094;ENSG00000125910;ENSG00000185905;ENSG00000171067;ENSG00000100385;ENSG00000136514;ENSG00000265206;ENSG00000166927;ENSG00000125347;ENSG00000163900;ENSG00000196664;ENSG00000167208;ENSG00000109861;ENSG00000214425…
DEG.down	Esophagus_Muscularis	1775	205	0.994844	1	ENSG00000206337;ENSG00000126264;ENSG00000168237;ENSG00000142945;ENSG00000005844;ENSG00000117091;ENSG00000125910;ENSG00000265206;ENSG00000167208;ENSG00000109861;ENSG00000153363;ENSG00000154928;ENSG00000182957;ENSG00000022567;ENSG00000104549;ENSG00000154928;ENSG00000138964;ENSG00000204899;ENSG00000183484;ENSG00000158373;ENSG00000272601;ENSG00000167995;ENSG00000073670;ENSG00000154978;ENSG00000227039…
DEG.down	Prostate	744	77	0.996396	1	ENSG00000142945;ENSG00000265206;ENSG00000120913;ENSG00000143702;ENSG00000157005;ENSG00000065833;ENSG00000184574;ENSG00000121281;ENSG00000172164;ENSG00000234961;ENSG00000171840;ENSG00000132334;ENSG00000163545;ENSG00000147251;ENSG00000237125;ENSG00000137563;ENSG00000204516;ENSG00000164251;ENSG00000152689;ENSG00000104738;ENSG00000105011;ENSG00000167654;ENSG00000130208;ENSG00000222041;ENSG00000146592…
DEG.down	Colon_Sigmoid	1685	192	0.996499	1	ENSG00000206337;ENSG00000168237;ENSG00000142945;ENSG00000005844;ENSG00000117091;ENSG00000125910;ENSG00000167208;ENSG00000153363;ENSG00000197646;ENSG00000104549;ENSG00000183484;ENSG00000145721;ENSG00000167995;ENSG00000227039;ENSG00000184574;ENSG00000114738;ENSG00000121281;ENSG00000120899;ENSG00000196684;ENSG00000172164;ENSG00000169442;ENSG00000116761;ENSG00000170231;ENSG00000006118;ENSG00000107736…
DEG.down	Esophagus_Gastroesophageal_Junction	1570	173	0.998931	1	ENSG00000206337;ENSG00000126264;ENSG00000168237;ENSG00000005844;ENSG00000117091;ENSG00000125910;ENSG00000167208;ENSG00000109861;ENSG00000153363;ENSG00000154928;ENSG00000182957;ENSG00000022567;ENSG00000104549;ENSG00000154928;ENSG00000138964;ENSG00000204899;ENSG00000183484;ENSG00000158373;ENSG00000272601;ENSG00000073670;ENSG00000154978;ENSG00000165434;ENSG00000227039;ENSG00000184574;ENSG00000120899…
DEG.down	Breast_Mammary_Tissue	1007	103	0.99942	1	ENSG00000142945;ENSG00000005844;ENSG00000167208;ENSG00000022567;ENSG00000188486;ENSG00000104549;ENSG00000128383;ENSG00000120913;ENSG00000073670;ENSG00000184574;ENSG00000121281;ENSG00000028277;ENSG00000159251;ENSG00000169562;ENSG00000172794;ENSG00000139044;ENSG00000088826;ENSG00000030419;ENSG00000105388;ENSG00000140451;ENSG00000163545;ENSG00000165238;ENSG00000115828;ENSG00000064201;ENSG00000143851…
DEG.down	Cells_Cultured_fibroblasts	2173	245	0.999437	1	ENSG00000126264;ENSG00000270195;ENSG00000078401;ENSG00000126246;ENSG00000262246;ENSG00000145990;ENSG00000153094;ENSG00000239569;ENSG00000214176;ENSG00000154928;ENSG00000182957;ENSG00000022567;ENSG00000245849;ENSG00000154928;ENSG00000133943;ENSG00000196268;ENSG00000168405;ENSG00000139725;ENSG00000182511;ENSG00000165434;ENSG00000227039;ENSG00000183401;ENSG00000273338;ENSG00000144749;ENSG00000145416…
DEG.down	Skin_Sun_Exposed_Lower_leg	2490	284	0.999504	1	ENSG00000145022;ENSG00000126264;ENSG00000168237;ENSG00000270195;ENSG00000126246;ENSG00000065802;ENSG00000005844;ENSG00000125910;ENSG00000136514;ENSG00000265206;ENSG00000229320;ENSG00000166927;ENSG00000054965;ENSG00000167208;ENSG00000149798;ENSG00000109861;ENSG00000153363;ENSG00000248092;ENSG00000138964;ENSG00000196268;ENSG00000184988;ENSG00000216895;ENSG00000119242;ENSG00000143702;ENSG00000167995…
DEG.down	Nerve_Tibial	909	90	0.999668	1	ENSG00000142945;ENSG00000005844;ENSG00000117091;ENSG00000125910;ENSG00000100385;ENSG00000022567;ENSG00000114738;ENSG00000028277;ENSG00000197471;ENSG00000169442;ENSG00000134247;ENSG00000163739;ENSG00000165209;ENSG00000172794;ENSG00000233175;ENSG00000140451;ENSG00000163545;ENSG00000076662;ENSG00000237125;ENSG00000125538;ENSG00000165238;ENSG00000115828;ENSG00000168447;ENSG00000143851;ENSG00000152689…
DEG.down	Skin_Not_Sun_Exposed_Suprapubic	2708	308	0.999765	1	ENSG00000145022;ENSG00000126264;ENSG00000168237;ENSG00000270195;ENSG00000128335;ENSG00000126246;ENSG00000065802;ENSG00000146192;ENSG00000005844;ENSG00000125910;ENSG00000140526;ENSG00000136514;ENSG00000229320;ENSG00000166927;ENSG00000054965;ENSG00000167208;ENSG00000149798;ENSG00000109861;ENSG00000153363;ENSG00000248092;ENSG00000138964;ENSG00000184988;ENSG00000216895;ENSG00000119242;ENSG00000143702…
DEG.up	Adipose_Visceral_Omentum	1774	192	0.999795	1	ENSG00000126264;ENSG00000168237;ENSG00000090339;ENSG00000078401;ENSG00000141574;ENSG00000166927;ENSG00000125347;ENSG00000149798;ENSG00000109861;ENSG00000253177;ENSG00000197646;ENSG00000140464;ENSG00000168405;ENSG00000016082;ENSG00000272601;ENSG00000182511;ENSG00000146859;ENSG00000224743;ENSG00000117226;ENSG00000148841;ENSG00000169442;ENSG00000244459;ENSG00000229436;ENSG00000107736;ENSG00000163739…
DEG.down	Artery_Tibial	2044	224	0.999846	1	ENSG00000206337;ENSG00000168237;ENSG00000126246;ENSG00000142945;ENSG00000146192;ENSG00000005844;ENSG00000117091;ENSG00000141574;ENSG00000125910;ENSG00000136514;ENSG00000125347;ENSG00000167208;ENSG00000149798;ENSG00000109861;ENSG00000153363;ENSG00000182957;ENSG00000188486;ENSG00000133943;ENSG00000138964;ENSG00000158373;ENSG00000070731;ENSG00000129465;ENSG00000167995;ENSG00000073670;ENSG00000227039…
DEG.down	Artery_Aorta	1473	154	0.999875	1	ENSG00000206337;ENSG00000145990;ENSG00000153094;ENSG00000125910;ENSG00000167208;ENSG00000149798;ENSG00000153363;ENSG00000182957;ENSG00000133943;ENSG00000070731;ENSG00000129465;ENSG00000167995;ENSG00000073670;ENSG00000184574;ENSG00000114738;ENSG00000120899;ENSG00000196684;ENSG00000028277;ENSG00000181938;ENSG00000100321;ENSG00000006118;ENSG00000107736;ENSG00000163739;ENSG00000137486;ENSG00000142178…
DEG.up	Heart_Left_Ventricle	536	44	0.999955	1	ENSG00000205334;ENSG00000130054;ENSG00000114738;ENSG00000159251;ENSG00000229436;ENSG00000258602;ENSG00000198868;ENSG00000165238;ENSG00000113296;ENSG00000064201;ENSG00000152689;ENSG00000114854;ENSG00000121577;ENSG00000070182;ENSG00000256148;ENSG00000267919;ENSG00000121743;ENSG00000109819;ENSG00000187720;ENSG00000064225;ENSG00000141448;ENSG00000123700;ENSG00000138472;ENSG00000237512;ENSG00000198125…
DEG.down	Brain_Frontal_Cortex_BA9	5080	600	0.99996	1	ENSG00000206337;ENSG00000126264;ENSG00000122678;ENSG00000168237;ENSG00000090339;ENSG00000160888;ENSG00000270195;ENSG00000204070;ENSG00000126246;ENSG00000146192;ENSG00000179833;ENSG00000141574;ENSG00000153094;ENSG00000047578;ENSG00000125826;ENSG00000171067;ENSG00000136514;ENSG00000166927;ENSG00000125347;ENSG00000237039;ENSG00000163900;ENSG00000119655;ENSG00000149798;ENSG00000239569;ENSG00000109861…
DEG.down	Artery_Coronary	954	90	0.999962	1	ENSG00000154928;ENSG00000104549;ENSG00000154928;ENSG00000133943;ENSG00000073670;ENSG00000196684;ENSG00000100321;ENSG00000006118;ENSG00000165209;ENSG00000116151;ENSG00000172794;ENSG00000073737;ENSG00000259583;ENSG00000025423;ENSG00000143772;ENSG00000233175;ENSG00000163545;ENSG00000165238;ENSG00000115828;ENSG00000168447;ENSG00000137563;ENSG00000164251;ENSG00000104738;ENSG00000105011;ENSG00000171970…
DEG.up	Adipose_Subcutaneous	2127	227	0.99998	1	ENSG00000126264;ENSG00000168237;ENSG00000090339;ENSG00000078401;ENSG00000146192;ENSG00000145990;ENSG00000166927;ENSG00000149798;ENSG00000109861;ENSG00000253177;ENSG00000197646;ENSG00000140464;ENSG00000135801;ENSG00000184988;ENSG00000168405;ENSG00000240065;ENSG00000241362;ENSG00000129465;ENSG00000272601;ENSG00000182511;ENSG00000146859;ENSG00000065833;ENSG00000148841;ENSG00000113389;ENSG00000169554…
DEG.up	Cells_EBV-transformed_lymphocytes	5125	602	0.999981	1	ENSG00000206337;ENSG00000126264;ENSG00000090339;ENSG00000270195;ENSG00000177556;ENSG00000126246;ENSG00000241163;ENSG00000142945;ENSG00000262246;ENSG00000146192;ENSG00000005844;ENSG00000273272;ENSG00000179833;ENSG00000117091;ENSG00000202474;ENSG00000153094;ENSG00000125910;ENSG00000185905;ENSG00000171067;ENSG00000100385;ENSG00000100749;ENSG00000136514;ENSG00000265206;ENSG00000125347;ENSG00000237039…
DEG.up	Bladder	843	76	0.999981	1	ENSG00000149798;ENSG00000175938;ENSG00000159251;ENSG00000168016;ENSG00000118960;ENSG00000198848;ENSG00000134247;ENSG00000243335;ENSG00000100842;ENSG00000166289;ENSG00000127452;ENSG00000025423;ENSG00000158691;ENSG00000049130;ENSG00000109667;ENSG00000237125;ENSG00000014919;ENSG00000058272;ENSG00000165060;ENSG00000168615;ENSG00000181804;ENSG00000235437;ENSG00000145012;ENSG00000108557;ENSG00000073756…
DEG.down	Brain_Anterior_cingulate_cortex_BA24	6725	806	0.999986	1	ENSG00000206337;ENSG00000126264;ENSG00000122678;ENSG00000168237;ENSG00000090339;ENSG00000160888;ENSG00000270195;ENSG00000204070;ENSG00000078401;ENSG00000126246;ENSG00000262246;ENSG00000146192;ENSG00000179833;ENSG00000141574;ENSG00000153094;ENSG00000047578;ENSG00000125826;ENSG00000171067;ENSG00000136514;ENSG00000131748;ENSG00000166927;ENSG00000125945;ENSG00000125347;ENSG00000237039;ENSG00000163900…
DEG.up	Lung	4262	489	0.999991	1	ENSG00000206337;ENSG00000126264;ENSG00000090339;ENSG00000128335;ENSG00000258571;ENSG00000078401;ENSG00000126246;ENSG00000262246;ENSG00000146192;ENSG00000187950;ENSG00000005844;ENSG00000117091;ENSG00000141574;ENSG00000145990;ENSG00000153094;ENSG00000125910;ENSG00000140526;ENSG00000100385;ENSG00000136514;ENSG00000265206;ENSG00000166927;ENSG00000125347;ENSG00000167208;ENSG00000149798;ENSG00000109861…
DEG.twoside	Bladder	948	86	0.999992	1	ENSG00000149798;ENSG00000175938;ENSG00000172164;ENSG00000159251;ENSG00000168016;ENSG00000118960;ENSG00000198848;ENSG00000134247;ENSG00000243335;ENSG00000100842;ENSG00000166289;ENSG00000127452;ENSG00000025423;ENSG00000158691;ENSG00000049130;ENSG00000163545;ENSG00000109667;ENSG00000237125;ENSG00000014919;ENSG00000058272;ENSG00000113296;ENSG00000165060;ENSG00000168615;ENSG00000181804;ENSG00000235437…
DEG.up	Muscle_Skeletal	1143	107	0.999995	1	ENSG00000170162;ENSG00000127527;ENSG00000248092;ENSG00000133943;ENSG00000233297;ENSG00000268240;ENSG00000268555;ENSG00000146859;ENSG00000114738;ENSG00000115840;ENSG00000159251;ENSG00000058600;ENSG00000213413;ENSG00000166289;ENSG00000107758;ENSG00000270904;ENSG00000189319;ENSG00000105204;ENSG00000249119;ENSG00000113296;ENSG00000144357;ENSG00000048162;ENSG00000036257;ENSG00000068024;ENSG00000228801…
DEG.down	Brain_Hypothalamus	5967	702	0.999996	1	ENSG00000206337;ENSG00000122678;ENSG00000168237;ENSG00000090339;ENSG00000160888;ENSG00000111666;ENSG00000078401;ENSG00000126246;ENSG00000262246;ENSG00000146192;ENSG00000005844;ENSG00000179833;ENSG00000141574;ENSG00000153094;ENSG00000047578;ENSG00000140526;ENSG00000171067;ENSG00000131748;ENSG00000166927;ENSG00000125945;ENSG00000125347;ENSG00000237039;ENSG00000163900;ENSG00000167208;ENSG00000149798…
DEG.down	Stomach	2622	281	0.999997	1	ENSG00000126264;ENSG00000146192;ENSG00000005844;ENSG00000179833;ENSG00000185905;ENSG00000265206;ENSG00000229320;ENSG00000054965;ENSG00000167208;ENSG00000197646;ENSG00000204899;ENSG00000168405;ENSG00000183484;ENSG00000128383;ENSG00000272601;ENSG00000119242;ENSG00000120913;ENSG00000143702;ENSG00000167995;ENSG00000073670;ENSG00000130054;ENSG00000182511;ENSG00000146859;ENSG00000165434;ENSG00000227039…
DEG.up	Fallopian_Tube	490	35	0.999998	1	ENSG00000140464;ENSG00000266962;ENSG00000182511;ENSG00000168016;ENSG00000100842;ENSG00000127452;ENSG00000163792;ENSG00000058272;ENSG00000049239;ENSG00000128567;ENSG00000169071;ENSG00000145020;ENSG00000110237;ENSG00000147133;ENSG00000196208;ENSG00000104518;ENSG00000141448;ENSG00000139178;ENSG00000128709;ENSG00000124074;ENSG00000138119;ENSG00000171522;ENSG00000106565;ENSG00000154237;ENSG00000204713…
DEG.twoside	Fallopian_Tube	491	35	0.999998	1	ENSG00000140464;ENSG00000266962;ENSG00000182511;ENSG00000168016;ENSG00000100842;ENSG00000127452;ENSG00000163792;ENSG00000058272;ENSG00000049239;ENSG00000128567;ENSG00000169071;ENSG00000145020;ENSG00000110237;ENSG00000147133;ENSG00000196208;ENSG00000104518;ENSG00000141448;ENSG00000139178;ENSG00000128709;ENSG00000124074;ENSG00000138119;ENSG00000171522;ENSG00000106565;ENSG00000154237;ENSG00000204713…
DEG.down	Brain_Caudate_basal_ganglia	6927	821	0.999998	1	ENSG00000206337;ENSG00000126264;ENSG00000122678;ENSG00000168237;ENSG00000090339;ENSG00000184436;ENSG00000160888;ENSG00000270195;ENSG00000128335;ENSG00000126246;ENSG00000146192;ENSG00000005844;ENSG00000179833;ENSG00000153094;ENSG00000047578;ENSG00000125826;ENSG00000171067;ENSG00000136514;ENSG00000127527;ENSG00000166927;ENSG00000125945;ENSG00000125347;ENSG00000237039;ENSG00000163900;ENSG00000119655…
DEG.up	Adrenal_Gland	1549	151	0.999998	1	ENSG00000166927;ENSG00000163900;ENSG00000153363;ENSG00000100554;ENSG00000268555;ENSG00000175938;ENSG00000065833;ENSG00000114738;ENSG00000183401;ENSG00000172164;ENSG00000101040;ENSG00000147439;ENSG00000140835;ENSG00000181938;ENSG00000203985;ENSG00000173928;ENSG00000170231;ENSG00000137714;ENSG00000134247;ENSG00000260219;ENSG00000132196;ENSG00000132334;ENSG00000176410;ENSG00000258940;ENSG00000076351…
DEG.twoside	Cervix_Endocervix	1854	185	0.999999	1	ENSG00000169871;ENSG00000140464;ENSG00000184988;ENSG00000182511;ENSG00000175938;ENSG00000139990;ENSG00000157693;ENSG00000141556;ENSG00000144749;ENSG00000168300;ENSG00000110046;ENSG00000214046;ENSG00000117899;ENSG00000100321;ENSG00000168016;ENSG00000182158;ENSG00000092098;ENSG00000108021;ENSG00000067445;ENSG00000134247;ENSG00000146828;ENSG00000116580;ENSG00000160813;ENSG00000104129;ENSG00000243335…
DEG.up	Cervix_Endocervix	1849	184	0.999999	1	ENSG00000169871;ENSG00000140464;ENSG00000184988;ENSG00000182511;ENSG00000175938;ENSG00000139990;ENSG00000157693;ENSG00000141556;ENSG00000144749;ENSG00000168300;ENSG00000110046;ENSG00000214046;ENSG00000117899;ENSG00000100321;ENSG00000168016;ENSG00000182158;ENSG00000092098;ENSG00000108021;ENSG00000067445;ENSG00000134247;ENSG00000146828;ENSG00000116580;ENSG00000160813;ENSG00000104129;ENSG00000243335…
DEG.down	Pituitary	1937	194	0.999999	1	ENSG00000090339;ENSG00000111666;ENSG00000078401;ENSG00000179833;ENSG00000117091;ENSG00000141574;ENSG00000145990;ENSG00000100385;ENSG00000167208;ENSG00000149798;ENSG00000070731;ENSG00000129465;ENSG00000120913;ENSG00000182511;ENSG00000146859;ENSG00000184574;ENSG00000121281;ENSG00000169554;ENSG00000172164;ENSG00000169442;ENSG00000170231;ENSG00000107736;ENSG00000198848;ENSG00000134247;ENSG00000163739…
DEG.up	Heart_Atrial_Appendage	745	59	0.999999	1	ENSG00000133943;ENSG00000205334;ENSG00000073670;ENSG00000130054;ENSG00000114738;ENSG00000115840;ENSG00000244459;ENSG00000159251;ENSG00000177990;ENSG00000198848;ENSG00000134247;ENSG00000139044;ENSG00000258602;ENSG00000198868;ENSG00000073737;ENSG00000237125;ENSG00000249119;ENSG00000165238;ENSG00000064201;ENSG00000259353;ENSG00000152689;ENSG00000228436;ENSG00000114854;ENSG00000073756;ENSG00000121577…
DEG.down	Brain_Nucleus_accumbens_basal_ganglia	6479	756	1	1	ENSG00000206337;ENSG00000126264;ENSG00000122678;ENSG00000168237;ENSG00000090339;ENSG00000160888;ENSG00000270195;ENSG00000128335;ENSG00000204070;ENSG00000078401;ENSG00000126246;ENSG00000146192;ENSG00000179833;ENSG00000153094;ENSG00000047578;ENSG00000171067;ENSG00000136514;ENSG00000127527;ENSG00000166927;ENSG00000125945;ENSG00000125347;ENSG00000237039;ENSG00000163900;ENSG00000119655;ENSG00000149798…
DEG.down	Brain_Hippocampus	7571	895	1	1	ENSG00000206337;ENSG00000126264;ENSG00000122678;ENSG00000168237;ENSG00000090339;ENSG00000160888;ENSG00000270195;ENSG00000128335;ENSG00000204070;ENSG00000111666;ENSG00000126246;ENSG00000146192;ENSG00000005844;ENSG00000179833;ENSG00000141574;ENSG00000153094;ENSG00000047578;ENSG00000125826;ENSG00000140526;ENSG00000171067;ENSG00000100749;ENSG00000127527;ENSG00000131748;ENSG00000166927;ENSG00000125945…
DEG.down	Cells_EBV-transformed_lymphocytes	2398	245	1	1	ENSG00000111666;ENSG00000047578;ENSG00000125945;ENSG00000149798;ENSG00000214176;ENSG00000170345;ENSG00000022567;ENSG00000245849;ENSG00000241362;ENSG00000064652;ENSG00000119242;ENSG00000120913;ENSG00000167995;ENSG00000182511;ENSG00000065833;ENSG00000148841;ENSG00000183401;ENSG00000172164;ENSG00000130363;ENSG00000144749;ENSG00000168300;ENSG00000203950;ENSG00000110046;ENSG00000196653;ENSG00000100321…
DEG.down	Colon_Transverse	1588	150	1	1	ENSG00000167208;ENSG00000153363;ENSG00000154928;ENSG00000197646;ENSG00000154928;ENSG00000204899;ENSG00000272601;ENSG00000120913;ENSG00000143702;ENSG00000167995;ENSG00000186074;ENSG00000065833;ENSG00000114738;ENSG00000148841;ENSG00000169554;ENSG00000170956;ENSG00000172164;ENSG00000159251;ENSG00000170231;ENSG00000177990;ENSG00000229436;ENSG00000100321;ENSG00000006118;ENSG00000107736;ENSG00000067445…
DEG.down	Brain_Amygdala	7751	915	1	1	ENSG00000206337;ENSG00000122678;ENSG00000168237;ENSG00000090339;ENSG00000160888;ENSG00000270195;ENSG00000204070;ENSG00000111666;ENSG00000126246;ENSG00000262246;ENSG00000146192;ENSG00000005844;ENSG00000179833;ENSG00000141574;ENSG00000153094;ENSG00000047578;ENSG00000125826;ENSG00000171067;ENSG00000100749;ENSG00000136514;ENSG00000127527;ENSG00000131748;ENSG00000166927;ENSG00000125945;ENSG00000125347…
DEG.down	Adipose_Visceral_Omentum	1661	158	1	1	ENSG00000270195;ENSG00000182957;ENSG00000022567;ENSG00000214425;ENSG00000245849;ENSG00000104549;ENSG00000139725;ENSG00000070731;ENSG00000186074;ENSG00000073670;ENSG00000165434;ENSG00000028277;ENSG00000115840;ENSG00000159251;ENSG00000100321;ENSG00000092871;ENSG00000165209;ENSG00000116151;ENSG00000172794;ENSG00000030419;ENSG00000233175;ENSG00000180425;ENSG00000140451;ENSG00000163545;ENSG00000105204…
DEG.down	Thyroid	1042	88	1	1	ENSG00000078401;ENSG00000141574;ENSG00000145990;ENSG00000265206;ENSG00000128383;ENSG00000120913;ENSG00000157005;ENSG00000167995;ENSG00000073670;ENSG00000028277;ENSG00000159251;ENSG00000006118;ENSG00000107736;ENSG00000198848;ENSG00000163739;ENSG00000137486;ENSG00000169252;ENSG00000171840;ENSG00000172794;ENSG00000143772;ENSG00000111262;ENSG00000125538;ENSG00000165238;ENSG00000115828;ENSG00000155307…
DEG.twoside	Whole_Blood	9013	1077	1	1	ENSG00000206337;ENSG00000126264;ENSG00000184436;ENSG00000162946;ENSG00000177556;ENSG00000078401;ENSG00000103245;ENSG00000126246;ENSG00000241163;ENSG00000065802;ENSG00000127774;ENSG00000262246;ENSG00000146192;ENSG00000005844;ENSG00000255760;ENSG00000179833;ENSG00000117091;ENSG00000141574;ENSG00000145990;ENSG00000125910;ENSG00000105576;ENSG00000185905;ENSG00000047578;ENSG00000171067;ENSG00000100385…
DEG.down	Brain_Putamen_basal_ganglia	7853	926	1	1	ENSG00000206337;ENSG00000126264;ENSG00000122678;ENSG00000168237;ENSG00000090339;ENSG00000184436;ENSG00000160888;ENSG00000270195;ENSG00000128335;ENSG00000204070;ENSG00000111666;ENSG00000126246;ENSG00000146192;ENSG00000179833;ENSG00000145990;ENSG00000153094;ENSG00000047578;ENSG00000125826;ENSG00000140526;ENSG00000171067;ENSG00000136514;ENSG00000127527;ENSG00000229320;ENSG00000131748;ENSG00000166927…
DEG.down	Brain_Spinal_cord_cervical_c-1	5136	579	1	1	ENSG00000206337;ENSG00000122678;ENSG00000168237;ENSG00000090339;ENSG00000160888;ENSG00000111666;ENSG00000179833;ENSG00000141574;ENSG00000145990;ENSG00000153094;ENSG00000047578;ENSG00000140526;ENSG00000127527;ENSG00000265206;ENSG00000125945;ENSG00000125347;ENSG00000239569;ENSG00000109861;ENSG00000214176;ENSG00000154928;ENSG00000022567;ENSG00000169871;ENSG00000140464;ENSG00000214425;ENSG00000135801…
DEG.down	Brain_Cortex	5617	639	1	1	ENSG00000206337;ENSG00000126264;ENSG00000122678;ENSG00000168237;ENSG00000090339;ENSG00000270195;ENSG00000204070;ENSG00000126246;ENSG00000146192;ENSG00000179833;ENSG00000141574;ENSG00000153094;ENSG00000171067;ENSG00000136514;ENSG00000166927;ENSG00000125945;ENSG00000125347;ENSG00000237039;ENSG00000163900;ENSG00000119655;ENSG00000149798;ENSG00000239569;ENSG00000109861;ENSG00000214176;ENSG00000153363…
DEG.down	Adipose_Subcutaneous	1541	142	1	1	ENSG00000142945;ENSG00000117091;ENSG00000265206;ENSG00000167208;ENSG00000022567;ENSG00000188486;ENSG00000214425;ENSG00000104549;ENSG00000196268;ENSG00000100554;ENSG00000139725;ENSG00000158373;ENSG00000073670;ENSG00000184574;ENSG00000196684;ENSG00000028277;ENSG00000159251;ENSG00000100321;ENSG00000006118;ENSG00000163739;ENSG00000165209;ENSG00000116151;ENSG00000172794;ENSG00000088826;ENSG00000025423…
DEG.up	Colon_Sigmoid	1644	153	1	1	ENSG00000141574;ENSG00000136514;ENSG00000140464;ENSG00000231165;ENSG00000186919;ENSG00000070731;ENSG00000166143;ENSG00000175938;ENSG00000141564;ENSG00000115840;ENSG00000144749;ENSG00000168300;ENSG00000186111;ENSG00000181938;ENSG00000168016;ENSG00000182158;ENSG00000118960;ENSG00000205277;ENSG00000198848;ENSG00000134247;ENSG00000137486;ENSG00000243335;ENSG00000167565;ENSG00000025423;ENSG00000143772…
DEG.down	Muscle_Skeletal	6908	798	1	1	ENSG00000206337;ENSG00000145022;ENSG00000126264;ENSG00000122678;ENSG00000168237;ENSG00000090339;ENSG00000160888;ENSG00000128335;ENSG00000111666;ENSG00000177556;ENSG00000078401;ENSG00000103245;ENSG00000126246;ENSG00000262246;ENSG00000146192;ENSG00000179833;ENSG00000141574;ENSG00000105576;ENSG00000047578;ENSG00000125826;ENSG00000171067;ENSG00000100749;ENSG00000156587;ENSG00000186162;ENSG00000131748…
DEG.down	Minor_Salivary_Gland	1870	176	1	1	ENSG00000065802;ENSG00000117091;ENSG00000145990;ENSG00000125910;ENSG00000185905;ENSG00000100385;ENSG00000265206;ENSG00000149798;ENSG00000119242;ENSG00000120913;ENSG00000143702;ENSG00000167995;ENSG00000146859;ENSG00000148841;ENSG00000113389;ENSG00000169554;ENSG00000116761;ENSG00000177990;ENSG00000157350;ENSG00000107736;ENSG00000168016;ENSG00000067445;ENSG00000234961;ENSG00000243335;ENSG00000172794…
DEG.down	Heart_Left_Ventricle	9531	1132	1	1	ENSG00000206337;ENSG00000170144;ENSG00000145022;ENSG00000126264;ENSG00000122678;ENSG00000168237;ENSG00000090339;ENSG00000184436;ENSG00000160888;ENSG00000270195;ENSG00000128335;ENSG00000204070;ENSG00000177556;ENSG00000078401;ENSG00000103245;ENSG00000126246;ENSG00000262246;ENSG00000146192;ENSG00000179833;ENSG00000141574;ENSG00000153094;ENSG00000105576;ENSG00000047578;ENSG00000125826;ENSG00000171067…
DEG.down	Esophagus_Mucosa	3605	381	1	1	ENSG00000145022;ENSG00000126264;ENSG00000090339;ENSG00000111666;ENSG00000078401;ENSG00000126246;ENSG00000065802;ENSG00000262246;ENSG00000125910;ENSG00000140526;ENSG00000171067;ENSG00000166927;ENSG00000054965;ENSG00000149798;ENSG00000153363;ENSG00000248092;ENSG00000182957;ENSG00000022567;ENSG00000197646;ENSG00000103657;ENSG00000181817;ENSG00000138964;ENSG00000196268;ENSG00000184988;ENSG00000168405…
DEG.up	Colon_Transverse	1612	146	1	1	ENSG00000168237;ENSG00000141574;ENSG00000136514;ENSG00000125347;ENSG00000186919;ENSG00000129465;ENSG00000157005;ENSG00000166143;ENSG00000184574;ENSG00000117226;ENSG00000196684;ENSG00000205277;ENSG00000134247;ENSG00000163739;ENSG00000261320;ENSG00000169562;ENSG00000227258;ENSG00000139044;ENSG00000073737;ENSG00000049130;ENSG00000102096;ENSG00000105388;ENSG00000237125;ENSG00000130517;ENSG00000165238…
DEG.down	Adrenal_Gland	3492	367	1	1	ENSG00000126264;ENSG00000270195;ENSG00000078401;ENSG00000142945;ENSG00000065802;ENSG00000005844;ENSG00000179833;ENSG00000141574;ENSG00000145990;ENSG00000125910;ENSG00000100749;ENSG00000125347;ENSG00000054965;ENSG00000167208;ENSG00000149798;ENSG00000239569;ENSG00000022567;ENSG00000140464;ENSG00000214425;ENSG00000135801;ENSG00000245849;ENSG00000103657;ENSG00000168405;ENSG00000071051;ENSG00000213859…
DEG.down	Brain_Substantia_nigra	7223	832	1	1	ENSG00000206337;ENSG00000122678;ENSG00000168237;ENSG00000090339;ENSG00000184436;ENSG00000160888;ENSG00000270195;ENSG00000204070;ENSG00000111666;ENSG00000126246;ENSG00000005844;ENSG00000179833;ENSG00000141574;ENSG00000145990;ENSG00000153094;ENSG00000047578;ENSG00000125826;ENSG00000140526;ENSG00000171067;ENSG00000100749;ENSG00000127527;ENSG00000166927;ENSG00000125945;ENSG00000125347;ENSG00000237039…
DEG.twoside	Spleen	6383	725	1	1	ENSG00000206337;ENSG00000126264;ENSG00000122678;ENSG00000168237;ENSG00000090339;ENSG00000270195;ENSG00000128335;ENSG00000126246;ENSG00000241163;ENSG00000262246;ENSG00000146192;ENSG00000187950;ENSG00000005844;ENSG00000255760;ENSG00000273272;ENSG00000179833;ENSG00000117091;ENSG00000202474;ENSG00000141574;ENSG00000153094;ENSG00000125910;ENSG00000185905;ENSG00000100385;ENSG00000100749;ENSG00000136514…
DEG.down	Liver	8059	938	1	1	ENSG00000206337;ENSG00000126264;ENSG00000270195;ENSG00000078401;ENSG00000065802;ENSG00000262246;ENSG00000146192;ENSG00000179833;ENSG00000117091;ENSG00000141574;ENSG00000145990;ENSG00000125910;ENSG00000105576;ENSG00000047578;ENSG00000100749;ENSG00000127527;ENSG00000229320;ENSG00000186162;ENSG00000131748;ENSG00000166927;ENSG00000125945;ENSG00000237039;ENSG00000054965;ENSG00000119655;ENSG00000055950…
DEG.down	Heart_Atrial_Appendage	8488	993	1	1	ENSG00000206337;ENSG00000145022;ENSG00000126264;ENSG00000122678;ENSG00000168237;ENSG00000270195;ENSG00000128335;ENSG00000204070;ENSG00000177556;ENSG00000078401;ENSG00000103245;ENSG00000126246;ENSG00000262246;ENSG00000146192;ENSG00000005844;ENSG00000179833;ENSG00000141574;ENSG00000153094;ENSG00000105576;ENSG00000047578;ENSG00000100749;ENSG00000136514;ENSG00000156587;ENSG00000186162;ENSG00000131748…
DEG.up	Pancreas	747	52	1	1	ENSG00000229424;ENSG00000182957;ENSG00000268555;ENSG00000157005;ENSG00000140835;ENSG00000169562;ENSG00000267132;ENSG00000249715;ENSG00000171105;ENSG00000154274;ENSG00000171236;ENSG00000204983;ENSG00000157992;ENSG00000268433;ENSG00000160293;ENSG00000106070;ENSG00000205358;ENSG00000186715;ENSG00000198417;ENSG00000137700;ENSG00000178222;ENSG00000233493;ENSG00000072682;ENSG00000124074;ENSG00000256802…
DEG.twoside	Colon_Sigmoid	3329	345	1	1	ENSG00000206337;ENSG00000168237;ENSG00000142945;ENSG00000005844;ENSG00000117091;ENSG00000141574;ENSG00000125910;ENSG00000136514;ENSG00000167208;ENSG00000153363;ENSG00000197646;ENSG00000140464;ENSG00000104549;ENSG00000231165;ENSG00000183484;ENSG00000186919;ENSG00000145721;ENSG00000070731;ENSG00000167995;ENSG00000166143;ENSG00000175938;ENSG00000227039;ENSG00000184574;ENSG00000114738;ENSG00000121281…
DEG.twoside	Small_Intestine_Terminal_Ileum	4170	446	1	1	ENSG00000206337;ENSG00000126264;ENSG00000168237;ENSG00000270195;ENSG00000126246;ENSG00000262246;ENSG00000146192;ENSG00000005844;ENSG00000255760;ENSG00000117091;ENSG00000141574;ENSG00000153094;ENSG00000125910;ENSG00000185905;ENSG00000171067;ENSG00000100385;ENSG00000136514;ENSG00000265206;ENSG00000166927;ENSG00000125347;ENSG00000163900;ENSG00000196664;ENSG00000167208;ENSG00000109861;ENSG00000214425…
DEG.down	Lung	911	66	1	1	ENSG00000184574;ENSG00000115840;ENSG00000159251;ENSG00000177990;ENSG00000100321;ENSG00000067445;ENSG00000088826;ENSG00000165238;ENSG00000113296;ENSG00000088543;ENSG00000091137;ENSG00000135318;ENSG00000170175;ENSG00000008735;ENSG00000146938;ENSG00000170962;ENSG00000136002;ENSG00000255135;ENSG00000205358;ENSG00000117155;ENSG00000140459;ENSG00000109881;ENSG00000156113;ENSG00000103260;ENSG00000078053…
DEG.up	Kidney_Cortex	1343	110	1	1	ENSG00000168237;ENSG00000184988;ENSG00000216895;ENSG00000158373;ENSG00000166143;ENSG00000113389;ENSG00000231107;ENSG00000163739;ENSG00000261320;ENSG00000169562;ENSG00000227258;ENSG00000270904;ENSG00000163545;ENSG00000109667;ENSG00000130517;ENSG00000133460;ENSG00000154274;ENSG00000137563;ENSG00000164251;ENSG00000128311;ENSG00000128567;ENSG00000181634;ENSG00000253888;ENSG00000229782;ENSG00000205885…
DEG.twoside	Adipose_Visceral_Omentum	3435	350	1	1	ENSG00000126264;ENSG00000168237;ENSG00000090339;ENSG00000270195;ENSG00000078401;ENSG00000141574;ENSG00000166927;ENSG00000125347;ENSG00000149798;ENSG00000109861;ENSG00000253177;ENSG00000182957;ENSG00000022567;ENSG00000197646;ENSG00000140464;ENSG00000214425;ENSG00000245849;ENSG00000104549;ENSG00000168405;ENSG00000139725;ENSG00000016082;ENSG00000070731;ENSG00000272601;ENSG00000186074;ENSG00000073670…
DEG.twoside	Esophagus_Muscularis	3091	308	1	1	ENSG00000206337;ENSG00000126264;ENSG00000168237;ENSG00000142945;ENSG00000005844;ENSG00000117091;ENSG00000125910;ENSG00000265206;ENSG00000167208;ENSG00000149798;ENSG00000109861;ENSG00000153363;ENSG00000154928;ENSG00000182957;ENSG00000022567;ENSG00000104549;ENSG00000154928;ENSG00000133943;ENSG00000138964;ENSG00000204899;ENSG00000183484;ENSG00000158373;ENSG00000272601;ENSG00000167995;ENSG00000073670…
DEG.up	Stomach	1109	84	1	1	ENSG00000016082;ENSG00000157005;ENSG00000196684;ENSG00000006118;ENSG00000169562;ENSG00000137486;ENSG00000267132;ENSG00000139044;ENSG00000049130;ENSG00000215182;ENSG00000105388;ENSG00000237125;ENSG00000125538;ENSG00000263429;ENSG00000168447;ENSG00000154274;ENSG00000164251;ENSG00000128311;ENSG00000211891;ENSG00000165349;ENSG00000171970;ENSG00000073756;ENSG00000171236;ENSG00000169071;ENSG00000141198…
DEG.down	Pancreas	9668	1128	1	1	ENSG00000206337;ENSG00000145022;ENSG00000126264;ENSG00000122678;ENSG00000168237;ENSG00000090339;ENSG00000184436;ENSG00000270195;ENSG00000128335;ENSG00000204070;ENSG00000111666;ENSG00000177556;ENSG00000078401;ENSG00000103245;ENSG00000126246;ENSG00000065802;ENSG00000127774;ENSG00000262246;ENSG00000146192;ENSG00000141741;ENSG00000179833;ENSG00000141574;ENSG00000153094;ENSG00000105576;ENSG00000047578…
DEG.up	Esophagus_Gastroesophageal_Junction	1291	102	1	1	ENSG00000149798;ENSG00000133943;ENSG00000016082;ENSG00000175938;ENSG00000141564;ENSG00000115840;ENSG00000144749;ENSG00000168300;ENSG00000186111;ENSG00000107736;ENSG00000118960;ENSG00000198848;ENSG00000134247;ENSG00000137486;ENSG00000235821;ENSG00000166289;ENSG00000167565;ENSG00000143772;ENSG00000204131;ENSG00000049130;ENSG00000116199;ENSG00000147251;ENSG00000109667;ENSG00000237125;ENSG00000183741…
DEG.up	Artery_Coronary	2052	185	1	1	ENSG00000126264;ENSG00000140526;ENSG00000171067;ENSG00000166927;ENSG00000109861;ENSG00000135801;ENSG00000184988;ENSG00000168405;ENSG00000120913;ENSG00000165434;ENSG00000224743;ENSG00000117226;ENSG00000113389;ENSG00000169554;ENSG00000223485;ENSG00000159251;ENSG00000177990;ENSG00000168016;ENSG00000182158;ENSG00000198848;ENSG00000234961;ENSG00000111859;ENSG00000205730;ENSG00000100122;ENSG00000160563…
DEG.down	Small_Intestine_Terminal_Ileum	1384	111	1	1	ENSG00000064652;ENSG00000272601;ENSG00000073670;ENSG00000165434;ENSG00000065833;ENSG00000148841;ENSG00000113389;ENSG00000172164;ENSG00000116761;ENSG00000159251;ENSG00000177990;ENSG00000100321;ENSG00000006118;ENSG00000107736;ENSG00000067445;ENSG00000100842;ENSG00000088826;ENSG00000204131;ENSG00000030419;ENSG00000272047;ENSG00000257337;ENSG00000113296;ENSG00000115828;ENSG00000144357;ENSG00000088543…
DEG.twoside	Lung	5173	555	1	1	ENSG00000206337;ENSG00000126264;ENSG00000090339;ENSG00000128335;ENSG00000258571;ENSG00000078401;ENSG00000126246;ENSG00000262246;ENSG00000146192;ENSG00000187950;ENSG00000005844;ENSG00000117091;ENSG00000141574;ENSG00000145990;ENSG00000153094;ENSG00000125910;ENSG00000140526;ENSG00000100385;ENSG00000136514;ENSG00000265206;ENSG00000166927;ENSG00000125347;ENSG00000167208;ENSG00000149798;ENSG00000109861…
DEG.twoside	Heart_Left_Ventricle	10067	1176	1	1	ENSG00000206337;ENSG00000170144;ENSG00000145022;ENSG00000126264;ENSG00000122678;ENSG00000168237;ENSG00000090339;ENSG00000184436;ENSG00000160888;ENSG00000270195;ENSG00000128335;ENSG00000204070;ENSG00000177556;ENSG00000078401;ENSG00000103245;ENSG00000126246;ENSG00000262246;ENSG00000146192;ENSG00000179833;ENSG00000141574;ENSG00000153094;ENSG00000105576;ENSG00000047578;ENSG00000125826;ENSG00000171067…
DEG.up	Esophagus_Muscularis	1316	103	1	1	ENSG00000149798;ENSG00000133943;ENSG00000175938;ENSG00000141564;ENSG00000172164;ENSG00000115840;ENSG00000144749;ENSG00000101040;ENSG00000168300;ENSG00000186111;ENSG00000107736;ENSG00000118960;ENSG00000198848;ENSG00000134247;ENSG00000137486;ENSG00000143772;ENSG00000204131;ENSG00000049130;ENSG00000116199;ENSG00000147251;ENSG00000109667;ENSG00000237125;ENSG00000100605;ENSG00000183741;ENSG00000058272…
DEG.twoside	Cells_EBV-transformed_lymphocytes	7523	847	1	1	ENSG00000206337;ENSG00000126264;ENSG00000090339;ENSG00000270195;ENSG00000111666;ENSG00000177556;ENSG00000126246;ENSG00000241163;ENSG00000142945;ENSG00000262246;ENSG00000146192;ENSG00000005844;ENSG00000273272;ENSG00000179833;ENSG00000117091;ENSG00000202474;ENSG00000153094;ENSG00000125910;ENSG00000185905;ENSG00000047578;ENSG00000171067;ENSG00000100385;ENSG00000100749;ENSG00000136514;ENSG00000265206…
DEG.twoside	Esophagus_Gastroesophageal_Junction	2861	275	1	1	ENSG00000206337;ENSG00000126264;ENSG00000168237;ENSG00000005844;ENSG00000117091;ENSG00000125910;ENSG00000167208;ENSG00000149798;ENSG00000109861;ENSG00000153363;ENSG00000154928;ENSG00000182957;ENSG00000022567;ENSG00000104549;ENSG00000154928;ENSG00000133943;ENSG00000138964;ENSG00000204899;ENSG00000183484;ENSG00000158373;ENSG00000016082;ENSG00000272601;ENSG00000073670;ENSG00000154978;ENSG00000175938…
DEG.twoside	Adipose_Subcutaneous	3668	369	1	1	ENSG00000126264;ENSG00000168237;ENSG00000090339;ENSG00000078401;ENSG00000142945;ENSG00000146192;ENSG00000117091;ENSG00000145990;ENSG00000265206;ENSG00000166927;ENSG00000167208;ENSG00000149798;ENSG00000109861;ENSG00000253177;ENSG00000022567;ENSG00000188486;ENSG00000197646;ENSG00000140464;ENSG00000214425;ENSG00000135801;ENSG00000104549;ENSG00000196268;ENSG00000184988;ENSG00000100554;ENSG00000168405…
DEG.up	Artery_Aorta	2768	263	1	1	ENSG00000065802;ENSG00000179833;ENSG00000140526;ENSG00000171067;ENSG00000166927;ENSG00000170242;ENSG00000169871;ENSG00000135801;ENSG00000184988;ENSG00000168405;ENSG00000241362;ENSG00000119242;ENSG00000120913;ENSG00000154978;ENSG00000165434;ENSG00000224743;ENSG00000117226;ENSG00000148841;ENSG00000113389;ENSG00000072364;ENSG00000223485;ENSG00000144749;ENSG00000123353;ENSG00000244459;ENSG00000186111…
DEG.up	Artery_Tibial	2717	254	1	1	ENSG00000179833;ENSG00000145990;ENSG00000140526;ENSG00000171067;ENSG00000054965;ENSG00000170242;ENSG00000135801;ENSG00000198960;ENSG00000168405;ENSG00000119242;ENSG00000120913;ENSG00000224743;ENSG00000139990;ENSG00000148841;ENSG00000141564;ENSG00000113389;ENSG00000169554;ENSG00000072364;ENSG00000172164;ENSG00000115840;ENSG00000223485;ENSG00000273338;ENSG00000167173;ENSG00000186532;ENSG00000144749…
DEG.twoside	Muscle_Skeletal	8051	905	1	1	ENSG00000206337;ENSG00000145022;ENSG00000126264;ENSG00000122678;ENSG00000168237;ENSG00000090339;ENSG00000160888;ENSG00000128335;ENSG00000111666;ENSG00000177556;ENSG00000078401;ENSG00000103245;ENSG00000126246;ENSG00000262246;ENSG00000146192;ENSG00000179833;ENSG00000170162;ENSG00000141574;ENSG00000105576;ENSG00000047578;ENSG00000125826;ENSG00000171067;ENSG00000100749;ENSG00000127527;ENSG00000156587…
DEG.twoside	Heart_Atrial_Appendage	9233	1052	1	1	ENSG00000206337;ENSG00000145022;ENSG00000126264;ENSG00000122678;ENSG00000168237;ENSG00000270195;ENSG00000128335;ENSG00000204070;ENSG00000177556;ENSG00000078401;ENSG00000103245;ENSG00000126246;ENSG00000262246;ENSG00000146192;ENSG00000005844;ENSG00000179833;ENSG00000141574;ENSG00000153094;ENSG00000105576;ENSG00000047578;ENSG00000100749;ENSG00000136514;ENSG00000156587;ENSG00000186162;ENSG00000131748…
DEG.up	Liver	1536	120	1	1	ENSG00000168237;ENSG00000126246;ENSG00000140526;ENSG00000171067;ENSG00000216895;ENSG00000158373;ENSG00000175938;ENSG00000172164;ENSG00000116761;ENSG00000140835;ENSG00000137714;ENSG00000198848;ENSG00000169562;ENSG00000227258;ENSG00000132196;ENSG00000099937;ENSG00000025423;ENSG00000248709;ENSG00000076351;ENSG00000109667;ENSG00000165060;ENSG00000154274;ENSG00000137563;ENSG00000259802;ENSG00000128311…
DEG.twoside	Stomach	3731	365	1	1	ENSG00000126264;ENSG00000146192;ENSG00000005844;ENSG00000179833;ENSG00000185905;ENSG00000265206;ENSG00000229320;ENSG00000054965;ENSG00000167208;ENSG00000197646;ENSG00000204899;ENSG00000168405;ENSG00000183484;ENSG00000128383;ENSG00000016082;ENSG00000272601;ENSG00000119242;ENSG00000120913;ENSG00000143702;ENSG00000157005;ENSG00000167995;ENSG00000073670;ENSG00000130054;ENSG00000182511;ENSG00000146859…
DEG.twoside	Adrenal_Gland	5041	518	1	1	ENSG00000126264;ENSG00000270195;ENSG00000078401;ENSG00000142945;ENSG00000065802;ENSG00000005844;ENSG00000179833;ENSG00000141574;ENSG00000145990;ENSG00000125910;ENSG00000100749;ENSG00000166927;ENSG00000125347;ENSG00000163900;ENSG00000054965;ENSG00000167208;ENSG00000149798;ENSG00000239569;ENSG00000153363;ENSG00000022567;ENSG00000140464;ENSG00000214425;ENSG00000135801;ENSG00000245849;ENSG00000103657…
DEG.down	Spleen	2075	173	1	1	ENSG00000154928;ENSG00000154928;ENSG00000100554;ENSG00000241362;ENSG00000070731;ENSG00000119457;ENSG00000064652;ENSG00000272601;ENSG00000130054;ENSG00000165434;ENSG00000065833;ENSG00000115840;ENSG00000130363;ENSG00000144749;ENSG00000116761;ENSG00000159251;ENSG00000177990;ENSG00000100321;ENSG00000006118;ENSG00000067445;ENSG00000134247;ENSG00000081026;ENSG00000205730;ENSG00000116151;ENSG00000100842…
DEG.twoside	Artery_Coronary	3006	275	1	1	ENSG00000126264;ENSG00000140526;ENSG00000171067;ENSG00000166927;ENSG00000109861;ENSG00000154928;ENSG00000135801;ENSG00000104549;ENSG00000154928;ENSG00000133943;ENSG00000184988;ENSG00000168405;ENSG00000120913;ENSG00000073670;ENSG00000165434;ENSG00000224743;ENSG00000117226;ENSG00000196684;ENSG00000113389;ENSG00000169554;ENSG00000223485;ENSG00000159251;ENSG00000177990;ENSG00000100321;ENSG00000006118…
DEG.up	Brain_Spinal_cord_cervical_c-1	2235	188	1	1	ENSG00000241163;ENSG00000065802;ENSG00000196664;ENSG00000054965;ENSG00000149798;ENSG00000153363;ENSG00000248092;ENSG00000182957;ENSG00000188486;ENSG00000104549;ENSG00000231165;ENSG00000197013;ENSG00000145721;ENSG00000064652;ENSG00000197013;ENSG00000143702;ENSG00000157005;ENSG00000167995;ENSG00000269978;ENSG00000184574;ENSG00000183401;ENSG00000169554;ENSG00000145416;ENSG00000170231;ENSG00000225470…
DEG.down	Kidney_Cortex	5567	577	1	1	ENSG00000111666;ENSG00000065802;ENSG00000146192;ENSG00000179833;ENSG00000145990;ENSG00000105576;ENSG00000140526;ENSG00000171067;ENSG00000100385;ENSG00000100749;ENSG00000127527;ENSG00000186162;ENSG00000166927;ENSG00000125945;ENSG00000054965;ENSG00000167208;ENSG00000170242;ENSG00000214176;ENSG00000188486;ENSG00000197646;ENSG00000140464;ENSG00000135801;ENSG00000103657;ENSG00000204899;ENSG00000071051…
DEG.twoside	Colon_Transverse	3200	296	1	1	ENSG00000168237;ENSG00000141574;ENSG00000136514;ENSG00000125347;ENSG00000167208;ENSG00000153363;ENSG00000154928;ENSG00000197646;ENSG00000154928;ENSG00000204899;ENSG00000186919;ENSG00000129465;ENSG00000272601;ENSG00000120913;ENSG00000143702;ENSG00000157005;ENSG00000167995;ENSG00000166143;ENSG00000186074;ENSG00000065833;ENSG00000184574;ENSG00000114738;ENSG00000117226;ENSG00000196684;ENSG00000148841…
DEG.down	Whole_Blood	6940	745	1	1	ENSG00000184436;ENSG00000177556;ENSG00000078401;ENSG00000103245;ENSG00000065802;ENSG00000127774;ENSG00000179833;ENSG00000145990;ENSG00000105576;ENSG00000047578;ENSG00000171067;ENSG00000100749;ENSG00000125945;ENSG00000163900;ENSG00000054965;ENSG00000166033;ENSG00000055950;ENSG00000170242;ENSG00000154928;ENSG00000188486;ENSG00000169871;ENSG00000140464;ENSG00000214425;ENSG00000135801;ENSG00000245849…
DEG.twoside	Artery_Aorta	4241	417	1	1	ENSG00000206337;ENSG00000065802;ENSG00000179833;ENSG00000145990;ENSG00000153094;ENSG00000125910;ENSG00000140526;ENSG00000171067;ENSG00000166927;ENSG00000167208;ENSG00000149798;ENSG00000170242;ENSG00000153363;ENSG00000182957;ENSG00000169871;ENSG00000135801;ENSG00000133943;ENSG00000184988;ENSG00000168405;ENSG00000241362;ENSG00000070731;ENSG00000129465;ENSG00000119242;ENSG00000120913;ENSG00000167995…
DEG.twoside	Artery_Tibial	4761	478	1	1	ENSG00000206337;ENSG00000168237;ENSG00000126246;ENSG00000142945;ENSG00000146192;ENSG00000005844;ENSG00000179833;ENSG00000117091;ENSG00000141574;ENSG00000145990;ENSG00000125910;ENSG00000140526;ENSG00000171067;ENSG00000136514;ENSG00000125347;ENSG00000054965;ENSG00000167208;ENSG00000149798;ENSG00000170242;ENSG00000109861;ENSG00000153363;ENSG00000182957;ENSG00000188486;ENSG00000135801;ENSG00000198960…
DEG.up	Esophagus_Mucosa	2244	186	1	1	ENSG00000142945;ENSG00000179833;ENSG00000125945;ENSG00000237039;ENSG00000163900;ENSG00000188486;ENSG00000214425;ENSG00000104549;ENSG00000100554;ENSG00000213859;ENSG00000158373;ENSG00000070731;ENSG00000064652;ENSG00000129465;ENSG00000272601;ENSG00000120913;ENSG00000138621;ENSG00000065833;ENSG00000184574;ENSG00000114738;ENSG00000121281;ENSG00000148841;ENSG00000130363;ENSG00000269989;ENSG00000136279…
DEG.up	Brain_Amygdala	1825	121	1	1	ENSG00000054965;ENSG00000145721;ENSG00000157005;ENSG00000073670;ENSG00000165434;ENSG00000154548;ENSG00000169554;ENSG00000170231;ENSG00000100321;ENSG00000006118;ENSG00000169562;ENSG00000088826;ENSG00000025423;ENSG00000143786;ENSG00000143772;ENSG00000198216;ENSG00000164604;ENSG00000207304;ENSG00000183775;ENSG00000167654;ENSG00000130208;ENSG00000131437;ENSG00000246731;ENSG00000133665;ENSG00000008735…
DEG.up	Brain_Anterior_cingulate_cortex_BA24	2376	153	1	1	ENSG00000054965;ENSG00000196876;ENSG00000204899;ENSG00000145721;ENSG00000119242;ENSG00000157005;ENSG00000073670;ENSG00000164100;ENSG00000165434;ENSG00000120899;ENSG00000154548;ENSG00000157693;ENSG00000170231;ENSG00000100321;ENSG00000006118;ENSG00000067445;ENSG00000109832;ENSG00000137486;ENSG00000133958;ENSG00000088826;ENSG00000025423;ENSG00000143786;ENSG00000143772;ENSG00000143473;ENSG00000214376…
DEG.up	Brain_Caudate_basal_ganglia	2216	141	1	1	ENSG00000054965;ENSG00000154928;ENSG00000154928;ENSG00000196876;ENSG00000204899;ENSG00000233730;ENSG00000145721;ENSG00000157005;ENSG00000167995;ENSG00000164100;ENSG00000272797;ENSG00000170231;ENSG00000100341;ENSG00000100321;ENSG00000006118;ENSG00000109832;ENSG00000169562;ENSG00000133958;ENSG00000130561;ENSG00000088826;ENSG00000025423;ENSG00000143772;ENSG00000198216;ENSG00000111262;ENSG00000257913…
DEG.up	Brain_Cerebellar_Hemisphere	6335	534	1	1	ENSG00000128335;ENSG00000103245;ENSG00000145990;ENSG00000127527;ENSG00000186162;ENSG00000267575;ENSG00000054965;ENSG00000170242;ENSG00000239569;ENSG00000154928;ENSG00000188486;ENSG00000214425;ENSG00000245849;ENSG00000103657;ENSG00000154928;ENSG00000133943;ENSG00000196268;ENSG00000196876;ENSG00000148331;ENSG00000204899;ENSG00000100554;ENSG00000264044;ENSG00000231165;ENSG00000197013;ENSG00000216895…
DEG.up	Brain_Cerebellum	6198	500	1	1	ENSG00000128335;ENSG00000103245;ENSG00000145990;ENSG00000127527;ENSG00000186162;ENSG00000267575;ENSG00000054965;ENSG00000170242;ENSG00000239569;ENSG00000154928;ENSG00000188486;ENSG00000214425;ENSG00000245849;ENSG00000103657;ENSG00000154928;ENSG00000133943;ENSG00000196268;ENSG00000196876;ENSG00000148331;ENSG00000204899;ENSG00000264044;ENSG00000231165;ENSG00000197013;ENSG00000149187;ENSG00000216895…
DEG.up	Brain_Cortex	2803	189	1	1	ENSG00000145990;ENSG00000186162;ENSG00000054965;ENSG00000154928;ENSG00000022567;ENSG00000188486;ENSG00000154928;ENSG00000196876;ENSG00000145721;ENSG00000119242;ENSG00000157005;ENSG00000073670;ENSG00000164100;ENSG00000165434;ENSG00000120899;ENSG00000154548;ENSG00000157693;ENSG00000186111;ENSG00000170231;ENSG00000100341;ENSG00000100321;ENSG00000006118;ENSG00000067445;ENSG00000109832;ENSG00000137486…
DEG.up	Brain_Frontal_Cortex_BA9	3142	217	1	1	ENSG00000145990;ENSG00000186162;ENSG00000054965;ENSG00000154928;ENSG00000022567;ENSG00000154928;ENSG00000196876;ENSG00000204899;ENSG00000100554;ENSG00000145721;ENSG00000119242;ENSG00000157005;ENSG00000073670;ENSG00000164100;ENSG00000165434;ENSG00000120899;ENSG00000154548;ENSG00000157693;ENSG00000170231;ENSG00000100341;ENSG00000100321;ENSG00000006118;ENSG00000067445;ENSG00000109832;ENSG00000137486…
DEG.up	Brain_Hippocampus	1970	139	1	1	ENSG00000054965;ENSG00000196876;ENSG00000233730;ENSG00000145721;ENSG00000157005;ENSG00000167995;ENSG00000073670;ENSG00000165434;ENSG00000120899;ENSG00000169554;ENSG00000170231;ENSG00000100321;ENSG00000006118;ENSG00000169562;ENSG00000133958;ENSG00000171840;ENSG00000088826;ENSG00000143786;ENSG00000184208;ENSG00000214376;ENSG00000198216;ENSG00000111262;ENSG00000164604;ENSG00000152689;ENSG00000207304…
DEG.up	Brain_Hypothalamus	2539	160	1	1	ENSG00000196876;ENSG00000016082;ENSG00000233730;ENSG00000145721;ENSG00000157005;ENSG00000073670;ENSG00000165434;ENSG00000154548;ENSG00000272797;ENSG00000170231;ENSG00000100321;ENSG00000006118;ENSG00000067445;ENSG00000109832;ENSG00000169562;ENSG00000133958;ENSG00000088826;ENSG00000143786;ENSG00000143772;ENSG00000184208;ENSG00000233175;ENSG00000214376;ENSG00000198216;ENSG00000133460;ENSG00000249119…
DEG.up	Brain_Nucleus_accumbens_basal_ganglia	2460	162	1	1	ENSG00000054965;ENSG00000154928;ENSG00000154928;ENSG00000196876;ENSG00000204899;ENSG00000230313;ENSG00000145721;ENSG00000157005;ENSG00000164100;ENSG00000165434;ENSG00000120899;ENSG00000154548;ENSG00000272797;ENSG00000170231;ENSG00000100341;ENSG00000240912;ENSG00000100321;ENSG00000006118;ENSG00000109832;ENSG00000137486;ENSG00000133958;ENSG00000130561;ENSG00000099937;ENSG00000088826;ENSG00000025423…
DEG.up	Brain_Putamen_basal_ganglia	1745	112	1	1	ENSG00000154928;ENSG00000154928;ENSG00000196876;ENSG00000204899;ENSG00000145721;ENSG00000157005;ENSG00000167995;ENSG00000164100;ENSG00000170231;ENSG00000100341;ENSG00000100321;ENSG00000006118;ENSG00000109832;ENSG00000169562;ENSG00000133958;ENSG00000130561;ENSG00000088826;ENSG00000025423;ENSG00000143772;ENSG00000198216;ENSG00000100605;ENSG00000111262;ENSG00000249119;ENSG00000257913;ENSG00000143851…
DEG.up	Brain_Substantia_nigra	1650	111	1	1	ENSG00000054965;ENSG00000145721;ENSG00000157005;ENSG00000167995;ENSG00000169554;ENSG00000170231;ENSG00000100321;ENSG00000006118;ENSG00000169562;ENSG00000171840;ENSG00000125337;ENSG00000088826;ENSG00000143786;ENSG00000143772;ENSG00000184208;ENSG00000214376;ENSG00000100605;ENSG00000224897;ENSG00000164604;ENSG00000135362;ENSG00000152689;ENSG00000007129;ENSG00000167654;ENSG00000130208;ENSG00000131437…
DEG.up	Breast_Mammary_Tissue	1978	152	1	1	ENSG00000168237;ENSG00000090339;ENSG00000111666;ENSG00000078401;ENSG00000153094;ENSG00000166927;ENSG00000149798;ENSG00000197646;ENSG00000140464;ENSG00000168405;ENSG00000241362;ENSG00000129465;ENSG00000272601;ENSG00000182511;ENSG00000146859;ENSG00000273338;ENSG00000229436;ENSG00000137486;ENSG00000142178;ENSG00000169252;ENSG00000111859;ENSG00000259673;ENSG00000171840;ENSG00000249715;ENSG00000156140…
DEG.up	Cells_Cultured_fibroblasts	4343	409	1	1	ENSG00000177556;ENSG00000142945;ENSG00000065802;ENSG00000179833;ENSG00000202474;ENSG00000141574;ENSG00000171067;ENSG00000100749;ENSG00000267575;ENSG00000163900;ENSG00000149798;ENSG00000109861;ENSG00000188486;ENSG00000169871;ENSG00000197646;ENSG00000140464;ENSG00000135801;ENSG00000104549;ENSG00000198960;ENSG00000253341;ENSG00000196876;ENSG00000148331;ENSG00000204899;ENSG00000167118;ENSG00000216895…
DEG.up	Minor_Salivary_Gland	1899	137	1	1	ENSG00000111666;ENSG00000141574;ENSG00000136514;ENSG00000125945;ENSG00000214425;ENSG00000129465;ENSG00000184574;ENSG00000196684;ENSG00000172164;ENSG00000140835;ENSG00000203985;ENSG00000006118;ENSG00000134247;ENSG00000163739;ENSG00000261320;ENSG00000169562;ENSG00000114395;ENSG00000186474;ENSG00000165209;ENSG00000259583;ENSG00000030419;ENSG00000102096;ENSG00000105388;ENSG00000109667;ENSG00000165238…
DEG.up	Nerve_Tibial	5911	536	1	1	ENSG00000126264;ENSG00000122678;ENSG00000162946;ENSG00000270195;ENSG00000128335;ENSG00000111666;ENSG00000078401;ENSG00000262246;ENSG00000146192;ENSG00000202474;ENSG00000171067;ENSG00000166927;ENSG00000125945;ENSG00000054965;ENSG00000239569;ENSG00000182957;ENSG00000169871;ENSG00000140464;ENSG00000103657;ENSG00000184988;ENSG00000168405;ENSG00000213859;ENSG00000240065;ENSG00000070731;ENSG00000064652…
DEG.up	Ovary	5714	571	1	1	ENSG00000268081;ENSG00000122678;ENSG00000162946;ENSG00000270195;ENSG00000204070;ENSG00000153094;ENSG00000125945;ENSG00000237039;ENSG00000163900;ENSG00000182957;ENSG00000169871;ENSG00000245849;ENSG00000253341;ENSG00000196268;ENSG00000184988;ENSG00000197013;ENSG00000158373;ENSG00000234268;ENSG00000241362;ENSG00000205485;ENSG00000268555;ENSG00000224646;ENSG00000197013;ENSG00000134758;ENSG00000228201…
DEG.up	Pituitary	5188	437	1	1	ENSG00000145022;ENSG00000270195;ENSG00000128335;ENSG00000202474;ENSG00000153094;ENSG00000047578;ENSG00000239569;ENSG00000153363;ENSG00000248092;ENSG00000022567;ENSG00000188486;ENSG00000245849;ENSG00000198960;ENSG00000196268;ENSG00000196876;ENSG00000100554;ENSG00000231165;ENSG00000197013;ENSG00000216895;ENSG00000158373;ENSG00000016082;ENSG00000233730;ENSG00000119242;ENSG00000197013;ENSG00000228201…
DEG.up	Prostate	3333	290	1	1	ENSG00000122678;ENSG00000270195;ENSG00000103245;ENSG00000047578;ENSG00000136514;ENSG00000239569;ENSG00000169871;ENSG00000245849;ENSG00000231165;ENSG00000158373;ENSG00000016082;ENSG00000241362;ENSG00000196114;ENSG00000228201;ENSG00000182511;ENSG00000147121;ENSG00000175938;ENSG00000080189;ENSG00000120899;ENSG00000117226;ENSG00000196684;ENSG00000157693;ENSG00000183401;ENSG00000224870;ENSG00000130363…
DEG.up	Skin_Not_Sun_Exposed_Suprapubic	2760	228	1	1	ENSG00000206337;ENSG00000179833;ENSG00000125945;ENSG00000237039;ENSG00000163900;ENSG00000214176;ENSG00000154928;ENSG00000104549;ENSG00000154928;ENSG00000213859;ENSG00000158373;ENSG00000070731;ENSG00000119457;ENSG00000253676;ENSG00000272601;ENSG00000120913;ENSG00000255648;ENSG00000184574;ENSG00000114738;ENSG00000227081;ENSG00000120899;ENSG00000148841;ENSG00000236439;ENSG00000273338;ENSG00000161849…
DEG.up	Skin_Sun_Exposed_Lower_leg	2825	240	1	1	ENSG00000206337;ENSG00000179833;ENSG00000125945;ENSG00000237039;ENSG00000163900;ENSG00000214176;ENSG00000154928;ENSG00000104549;ENSG00000154928;ENSG00000148331;ENSG00000213859;ENSG00000070731;ENSG00000119457;ENSG00000120913;ENSG00000184574;ENSG00000114738;ENSG00000227081;ENSG00000120899;ENSG00000148841;ENSG00000236439;ENSG00000269989;ENSG00000110046;ENSG00000100341;ENSG00000177646;ENSG00000100321…
DEG.up	Testis	12379	952	1	1	ENSG00000268081;ENSG00000270195;ENSG00000111666;ENSG00000258731;ENSG00000241163;ENSG00000142945;ENSG00000262246;ENSG00000187950;ENSG00000153094;ENSG00000047578;ENSG00000140526;ENSG00000100749;ENSG00000229320;ENSG00000205832;ENSG00000226348;ENSG00000200344;ENSG00000239569;ENSG00000153363;ENSG00000154928;ENSG00000022567;ENSG00000162753;ENSG00000188486;ENSG00000214425;ENSG00000104549;ENSG00000154928…
DEG.up	Thyroid	5722	558	1	1	ENSG00000145022;ENSG00000268081;ENSG00000122678;ENSG00000090339;ENSG00000270195;ENSG00000204070;ENSG00000177556;ENSG00000153094;ENSG00000047578;ENSG00000229320;ENSG00000125945;ENSG00000267575;ENSG00000149798;ENSG00000239569;ENSG00000253177;ENSG00000214176;ENSG00000153363;ENSG00000182957;ENSG00000022567;ENSG00000169871;ENSG00000140464;ENSG00000214425;ENSG00000245849;ENSG00000198960;ENSG00000103657…
DEG.up	Uterus	5589	516	1	1	ENSG00000206337;ENSG00000122678;ENSG00000270195;ENSG00000128335;ENSG00000204070;ENSG00000065802;ENSG00000141574;ENSG00000171067;ENSG00000136514;ENSG00000149798;ENSG00000239569;ENSG00000169871;ENSG00000140464;ENSG00000245849;ENSG00000198960;ENSG00000103657;ENSG00000196268;ENSG00000184988;ENSG00000168405;ENSG00000233297;ENSG00000240065;ENSG00000233730;ENSG00000241362;ENSG00000266962;ENSG00000205485…
DEG.up	Vagina	2864	227	1	1	ENSG00000206337;ENSG00000179833;ENSG00000136514;ENSG00000125945;ENSG00000237039;ENSG00000163900;ENSG00000214176;ENSG00000197646;ENSG00000104549;ENSG00000168405;ENSG00000213859;ENSG00000128383;ENSG00000158373;ENSG00000016082;ENSG00000241362;ENSG00000070731;ENSG00000129465;ENSG00000120913;ENSG00000175938;ENSG00000184574;ENSG00000117226;ENSG00000148841;ENSG00000236439;ENSG00000273338;ENSG00000269989…
DEG.down	Cervix_Ectocervix	2	0	1	1
DEG.down	Fallopian_Tube	1	0	1	1
DEG.down	Kidney_Medulla	0	0	1	1
DEG.twoside	Brain_Amygdala	9576	1036	1	1	ENSG00000206337;ENSG00000122678;ENSG00000168237;ENSG00000090339;ENSG00000160888;ENSG00000270195;ENSG00000204070;ENSG00000111666;ENSG00000126246;ENSG00000262246;ENSG00000146192;ENSG00000005844;ENSG00000179833;ENSG00000141574;ENSG00000153094;ENSG00000047578;ENSG00000125826;ENSG00000171067;ENSG00000100749;ENSG00000136514;ENSG00000127527;ENSG00000131748;ENSG00000166927;ENSG00000125945;ENSG00000125347…
DEG.twoside	Brain_Anterior_cingulate_cortex_BA24	9101	959	1	1	ENSG00000206337;ENSG00000126264;ENSG00000122678;ENSG00000168237;ENSG00000090339;ENSG00000160888;ENSG00000270195;ENSG00000204070;ENSG00000078401;ENSG00000126246;ENSG00000262246;ENSG00000146192;ENSG00000179833;ENSG00000141574;ENSG00000153094;ENSG00000047578;ENSG00000125826;ENSG00000171067;ENSG00000136514;ENSG00000131748;ENSG00000166927;ENSG00000125945;ENSG00000125347;ENSG00000237039;ENSG00000163900…
DEG.twoside	Brain_Caudate_basal_ganglia	9143	962	1	1	ENSG00000206337;ENSG00000126264;ENSG00000122678;ENSG00000168237;ENSG00000090339;ENSG00000184436;ENSG00000160888;ENSG00000270195;ENSG00000128335;ENSG00000126246;ENSG00000146192;ENSG00000005844;ENSG00000179833;ENSG00000153094;ENSG00000047578;ENSG00000125826;ENSG00000171067;ENSG00000136514;ENSG00000127527;ENSG00000166927;ENSG00000125945;ENSG00000125347;ENSG00000237039;ENSG00000163900;ENSG00000054965…
DEG.twoside	Brain_Cerebellar_Hemisphere	8981	877	1	1	ENSG00000206337;ENSG00000126264;ENSG00000168237;ENSG00000090339;ENSG00000128335;ENSG00000111666;ENSG00000078401;ENSG00000103245;ENSG00000126246;ENSG00000142945;ENSG00000146192;ENSG00000179833;ENSG00000141574;ENSG00000145990;ENSG00000153094;ENSG00000047578;ENSG00000171067;ENSG00000127527;ENSG00000229320;ENSG00000186162;ENSG00000166927;ENSG00000125347;ENSG00000237039;ENSG00000267575;ENSG00000163900…
DEG.twoside	Brain_Cerebellum	8976	841	1	1	ENSG00000206337;ENSG00000126264;ENSG00000168237;ENSG00000090339;ENSG00000128335;ENSG00000111666;ENSG00000078401;ENSG00000103245;ENSG00000126246;ENSG00000146192;ENSG00000179833;ENSG00000141574;ENSG00000145990;ENSG00000153094;ENSG00000171067;ENSG00000127527;ENSG00000229320;ENSG00000186162;ENSG00000125347;ENSG00000237039;ENSG00000267575;ENSG00000163900;ENSG00000054965;ENSG00000119655;ENSG00000149798…
DEG.twoside	Brain_Cortex	8420	828	1	1	ENSG00000206337;ENSG00000126264;ENSG00000122678;ENSG00000168237;ENSG00000090339;ENSG00000270195;ENSG00000204070;ENSG00000126246;ENSG00000146192;ENSG00000179833;ENSG00000141574;ENSG00000145990;ENSG00000153094;ENSG00000171067;ENSG00000136514;ENSG00000186162;ENSG00000166927;ENSG00000125945;ENSG00000125347;ENSG00000237039;ENSG00000163900;ENSG00000054965;ENSG00000119655;ENSG00000149798;ENSG00000239569…
DEG.twoside	Brain_Frontal_Cortex_BA9	8222	817	1	1	ENSG00000206337;ENSG00000126264;ENSG00000122678;ENSG00000168237;ENSG00000090339;ENSG00000160888;ENSG00000270195;ENSG00000204070;ENSG00000126246;ENSG00000146192;ENSG00000179833;ENSG00000141574;ENSG00000145990;ENSG00000153094;ENSG00000047578;ENSG00000125826;ENSG00000171067;ENSG00000136514;ENSG00000186162;ENSG00000166927;ENSG00000125347;ENSG00000237039;ENSG00000163900;ENSG00000054965;ENSG00000119655…
DEG.twoside	Brain_Hippocampus	9541	1034	1	1	ENSG00000206337;ENSG00000126264;ENSG00000122678;ENSG00000168237;ENSG00000090339;ENSG00000160888;ENSG00000270195;ENSG00000128335;ENSG00000204070;ENSG00000111666;ENSG00000126246;ENSG00000146192;ENSG00000005844;ENSG00000179833;ENSG00000141574;ENSG00000153094;ENSG00000047578;ENSG00000125826;ENSG00000140526;ENSG00000171067;ENSG00000100749;ENSG00000127527;ENSG00000131748;ENSG00000166927;ENSG00000125945…
DEG.twoside	Brain_Hypothalamus	8506	862	1	1	ENSG00000206337;ENSG00000122678;ENSG00000168237;ENSG00000090339;ENSG00000160888;ENSG00000111666;ENSG00000078401;ENSG00000126246;ENSG00000262246;ENSG00000146192;ENSG00000005844;ENSG00000179833;ENSG00000141574;ENSG00000153094;ENSG00000047578;ENSG00000140526;ENSG00000171067;ENSG00000131748;ENSG00000166927;ENSG00000125945;ENSG00000125347;ENSG00000237039;ENSG00000163900;ENSG00000167208;ENSG00000149798…
DEG.twoside	Brain_Nucleus_accumbens_basal_ganglia	8939	918	1	1	ENSG00000206337;ENSG00000126264;ENSG00000122678;ENSG00000168237;ENSG00000090339;ENSG00000160888;ENSG00000270195;ENSG00000128335;ENSG00000204070;ENSG00000078401;ENSG00000126246;ENSG00000146192;ENSG00000179833;ENSG00000153094;ENSG00000047578;ENSG00000171067;ENSG00000136514;ENSG00000127527;ENSG00000166927;ENSG00000125945;ENSG00000125347;ENSG00000237039;ENSG00000163900;ENSG00000054965;ENSG00000119655…
DEG.twoside	Brain_Putamen_basal_ganglia	9598	1038	1	1	ENSG00000206337;ENSG00000126264;ENSG00000122678;ENSG00000168237;ENSG00000090339;ENSG00000184436;ENSG00000160888;ENSG00000270195;ENSG00000128335;ENSG00000204070;ENSG00000111666;ENSG00000126246;ENSG00000146192;ENSG00000179833;ENSG00000145990;ENSG00000153094;ENSG00000047578;ENSG00000125826;ENSG00000140526;ENSG00000171067;ENSG00000136514;ENSG00000127527;ENSG00000229320;ENSG00000131748;ENSG00000166927…
DEG.twoside	Brain_Spinal_cord_cervical_c-1	7371	767	1	1	ENSG00000206337;ENSG00000122678;ENSG00000168237;ENSG00000090339;ENSG00000160888;ENSG00000111666;ENSG00000241163;ENSG00000065802;ENSG00000179833;ENSG00000141574;ENSG00000145990;ENSG00000153094;ENSG00000047578;ENSG00000140526;ENSG00000127527;ENSG00000265206;ENSG00000125945;ENSG00000125347;ENSG00000196664;ENSG00000054965;ENSG00000149798;ENSG00000239569;ENSG00000109861;ENSG00000214176;ENSG00000153363…
DEG.twoside	Brain_Substantia_nigra	8873	943	1	1	ENSG00000206337;ENSG00000122678;ENSG00000168237;ENSG00000090339;ENSG00000184436;ENSG00000160888;ENSG00000270195;ENSG00000204070;ENSG00000111666;ENSG00000126246;ENSG00000005844;ENSG00000179833;ENSG00000141574;ENSG00000145990;ENSG00000153094;ENSG00000047578;ENSG00000125826;ENSG00000140526;ENSG00000171067;ENSG00000100749;ENSG00000127527;ENSG00000166927;ENSG00000125945;ENSG00000125347;ENSG00000237039…
DEG.twoside	Breast_Mammary_Tissue	2985	255	1	1	ENSG00000168237;ENSG00000090339;ENSG00000111666;ENSG00000078401;ENSG00000142945;ENSG00000005844;ENSG00000153094;ENSG00000166927;ENSG00000167208;ENSG00000149798;ENSG00000022567;ENSG00000188486;ENSG00000197646;ENSG00000140464;ENSG00000104549;ENSG00000168405;ENSG00000128383;ENSG00000241362;ENSG00000129465;ENSG00000272601;ENSG00000120913;ENSG00000073670;ENSG00000182511;ENSG00000146859;ENSG00000184574…
DEG.twoside	Cells_Cultured_fibroblasts	6516	654	1	1	ENSG00000126264;ENSG00000270195;ENSG00000177556;ENSG00000078401;ENSG00000126246;ENSG00000142945;ENSG00000065802;ENSG00000262246;ENSG00000179833;ENSG00000202474;ENSG00000141574;ENSG00000145990;ENSG00000153094;ENSG00000171067;ENSG00000100749;ENSG00000267575;ENSG00000163900;ENSG00000149798;ENSG00000239569;ENSG00000109861;ENSG00000214176;ENSG00000154928;ENSG00000182957;ENSG00000022567;ENSG00000188486…
DEG.twoside	Esophagus_Mucosa	5849	567	1	1	ENSG00000145022;ENSG00000126264;ENSG00000090339;ENSG00000111666;ENSG00000078401;ENSG00000126246;ENSG00000142945;ENSG00000065802;ENSG00000262246;ENSG00000179833;ENSG00000125910;ENSG00000140526;ENSG00000171067;ENSG00000166927;ENSG00000125945;ENSG00000237039;ENSG00000163900;ENSG00000054965;ENSG00000149798;ENSG00000153363;ENSG00000248092;ENSG00000182957;ENSG00000022567;ENSG00000188486;ENSG00000197646…
DEG.twoside	Kidney_Cortex	6910	687	1	1	ENSG00000168237;ENSG00000111666;ENSG00000065802;ENSG00000146192;ENSG00000179833;ENSG00000145990;ENSG00000105576;ENSG00000140526;ENSG00000171067;ENSG00000100385;ENSG00000100749;ENSG00000127527;ENSG00000186162;ENSG00000166927;ENSG00000125945;ENSG00000054965;ENSG00000167208;ENSG00000170242;ENSG00000214176;ENSG00000188486;ENSG00000197646;ENSG00000140464;ENSG00000135801;ENSG00000103657;ENSG00000184988…
DEG.twoside	Liver	9595	1058	1	1	ENSG00000206337;ENSG00000126264;ENSG00000168237;ENSG00000270195;ENSG00000078401;ENSG00000126246;ENSG00000065802;ENSG00000262246;ENSG00000146192;ENSG00000179833;ENSG00000117091;ENSG00000141574;ENSG00000145990;ENSG00000125910;ENSG00000105576;ENSG00000047578;ENSG00000140526;ENSG00000171067;ENSG00000100749;ENSG00000127527;ENSG00000229320;ENSG00000186162;ENSG00000131748;ENSG00000166927;ENSG00000125945…
DEG.twoside	Minor_Salivary_Gland	3769	313	1	1	ENSG00000111666;ENSG00000065802;ENSG00000117091;ENSG00000141574;ENSG00000145990;ENSG00000125910;ENSG00000185905;ENSG00000100385;ENSG00000136514;ENSG00000265206;ENSG00000125945;ENSG00000149798;ENSG00000214425;ENSG00000129465;ENSG00000119242;ENSG00000120913;ENSG00000143702;ENSG00000167995;ENSG00000146859;ENSG00000184574;ENSG00000196684;ENSG00000148841;ENSG00000113389;ENSG00000169554;ENSG00000172164…
DEG.twoside	Nerve_Tibial	6820	626	1	1	ENSG00000126264;ENSG00000122678;ENSG00000162946;ENSG00000270195;ENSG00000128335;ENSG00000111666;ENSG00000078401;ENSG00000142945;ENSG00000262246;ENSG00000146192;ENSG00000005844;ENSG00000117091;ENSG00000202474;ENSG00000125910;ENSG00000171067;ENSG00000100385;ENSG00000166927;ENSG00000125945;ENSG00000054965;ENSG00000239569;ENSG00000182957;ENSG00000022567;ENSG00000169871;ENSG00000140464;ENSG00000103657…
DEG.twoside	Ovary	7253	762	1	1	ENSG00000206337;ENSG00000268081;ENSG00000126264;ENSG00000122678;ENSG00000162946;ENSG00000270195;ENSG00000204070;ENSG00000078401;ENSG00000142945;ENSG00000262246;ENSG00000146192;ENSG00000005844;ENSG00000145990;ENSG00000153094;ENSG00000166927;ENSG00000125945;ENSG00000237039;ENSG00000163900;ENSG00000182957;ENSG00000169871;ENSG00000245849;ENSG00000253341;ENSG00000138964;ENSG00000196268;ENSG00000184988…
DEG.twoside	Pancreas	10415	1180	1	1	ENSG00000206337;ENSG00000145022;ENSG00000126264;ENSG00000122678;ENSG00000168237;ENSG00000090339;ENSG00000184436;ENSG00000270195;ENSG00000128335;ENSG00000204070;ENSG00000111666;ENSG00000177556;ENSG00000078401;ENSG00000103245;ENSG00000126246;ENSG00000065802;ENSG00000127774;ENSG00000262246;ENSG00000146192;ENSG00000141741;ENSG00000179833;ENSG00000141574;ENSG00000153094;ENSG00000105576;ENSG00000047578…
DEG.twoside	Pituitary	7125	631	1	1	ENSG00000145022;ENSG00000090339;ENSG00000270195;ENSG00000128335;ENSG00000111666;ENSG00000078401;ENSG00000179833;ENSG00000117091;ENSG00000202474;ENSG00000141574;ENSG00000145990;ENSG00000153094;ENSG00000047578;ENSG00000100385;ENSG00000167208;ENSG00000149798;ENSG00000239569;ENSG00000153363;ENSG00000248092;ENSG00000022567;ENSG00000188486;ENSG00000245849;ENSG00000198960;ENSG00000196268;ENSG00000196876…
DEG.twoside	Prostate	4077	367	1	1	ENSG00000122678;ENSG00000270195;ENSG00000103245;ENSG00000142945;ENSG00000047578;ENSG00000136514;ENSG00000265206;ENSG00000239569;ENSG00000169871;ENSG00000245849;ENSG00000231165;ENSG00000158373;ENSG00000016082;ENSG00000241362;ENSG00000196114;ENSG00000120913;ENSG00000143702;ENSG00000157005;ENSG00000228201;ENSG00000182511;ENSG00000147121;ENSG00000175938;ENSG00000065833;ENSG00000184574;ENSG00000121281…
DEG.twoside	Skin_Not_Sun_Exposed_Suprapubic	5468	536	1	1	ENSG00000206337;ENSG00000145022;ENSG00000126264;ENSG00000168237;ENSG00000270195;ENSG00000128335;ENSG00000126246;ENSG00000065802;ENSG00000146192;ENSG00000005844;ENSG00000179833;ENSG00000125910;ENSG00000140526;ENSG00000136514;ENSG00000229320;ENSG00000166927;ENSG00000125945;ENSG00000237039;ENSG00000163900;ENSG00000054965;ENSG00000167208;ENSG00000149798;ENSG00000109861;ENSG00000214176;ENSG00000153363…
DEG.twoside	Skin_Sun_Exposed_Lower_leg	5315	524	1	1	ENSG00000206337;ENSG00000145022;ENSG00000126264;ENSG00000168237;ENSG00000270195;ENSG00000126246;ENSG00000065802;ENSG00000005844;ENSG00000179833;ENSG00000125910;ENSG00000136514;ENSG00000265206;ENSG00000229320;ENSG00000166927;ENSG00000125945;ENSG00000237039;ENSG00000163900;ENSG00000054965;ENSG00000167208;ENSG00000149798;ENSG00000109861;ENSG00000214176;ENSG00000153363;ENSG00000154928;ENSG00000248092…
DEG.twoside	Testis	15330	1331	1	1	ENSG00000206337;ENSG00000268081;ENSG00000126264;ENSG00000090339;ENSG00000160888;ENSG00000270195;ENSG00000128335;ENSG00000111666;ENSG00000078401;ENSG00000258731;ENSG00000241163;ENSG00000142945;ENSG00000262246;ENSG00000146192;ENSG00000187950;ENSG00000005844;ENSG00000117091;ENSG00000141574;ENSG00000153094;ENSG00000047578;ENSG00000140526;ENSG00000100385;ENSG00000100749;ENSG00000136514;ENSG00000156587…
DEG.twoside	Thyroid	6764	646	1	1	ENSG00000145022;ENSG00000268081;ENSG00000122678;ENSG00000090339;ENSG00000270195;ENSG00000204070;ENSG00000177556;ENSG00000078401;ENSG00000141574;ENSG00000145990;ENSG00000153094;ENSG00000047578;ENSG00000265206;ENSG00000229320;ENSG00000125945;ENSG00000267575;ENSG00000149798;ENSG00000239569;ENSG00000253177;ENSG00000214176;ENSG00000153363;ENSG00000182957;ENSG00000022567;ENSG00000169871;ENSG00000140464…
DEG.twoside	Uterus	6435	608	1	1	ENSG00000206337;ENSG00000122678;ENSG00000270195;ENSG00000128335;ENSG00000204070;ENSG00000065802;ENSG00000141574;ENSG00000171067;ENSG00000136514;ENSG00000167208;ENSG00000149798;ENSG00000239569;ENSG00000153363;ENSG00000169871;ENSG00000140464;ENSG00000245849;ENSG00000198960;ENSG00000103657;ENSG00000196268;ENSG00000184988;ENSG00000168405;ENSG00000183484;ENSG00000233297;ENSG00000240065;ENSG00000233730…
DEG.twoside	Vagina	3513	303	1	1	ENSG00000206337;ENSG00000126246;ENSG00000179833;ENSG00000136514;ENSG00000125945;ENSG00000237039;ENSG00000163900;ENSG00000214176;ENSG00000153363;ENSG00000154928;ENSG00000197646;ENSG00000104549;ENSG00000154928;ENSG00000168405;ENSG00000213859;ENSG00000128383;ENSG00000158373;ENSG00000016082;ENSG00000241362;ENSG00000070731;ENSG00000129465;ENSG00000120913;ENSG00000157005;ENSG00000175938;ENSG00000184574…

## Sheet: genes
ensg	entrezID	symbol	hgnc_symbol	OMIM	uniprotID	DrugBank
ENSG00000186827	7293	TNFRSF4	TNFRSF4	600315	P43489	NA
ENSG00000236269	106480431	ENO1-IT1	ENO1-IT1	NA	NA	NA
ENSG00000177674	57085	AGTRAP	AGTRAP	608729	Q6RW13	NA
ENSG00000028137	7133	TNFRSF1B	TNFRSF1B	191191	P20333	NA
ENSG00000233431	NA	RP11-63N8.3	NA	NA	NA	NA
ENSG00000188822	1269	CNR2	CNR2	605051	P34972	NA
ENSG00000020633	864	RUNX3	RUNX3	600210	Q13761	NA
ENSG00000158062	91544	UBXN11	UBXN11	609151	Q5T124	NA
ENSG00000169442	1043	CD52	CD52	114280	P31358	NA
ENSG00000117676	6195	RPS6KA1	RPS6KA1	601684	Q15418	NA
ENSG00000130775	9473	THEMIS2	THEMIS2	617856	Q5TEJ8	NA
ENSG00000169403	5724	PTAFR	PTAFR	173393	P25105	NA
ENSG00000173846	1263	PLK3	PLK3	602913	Q9H4B4	NA
ENSG00000188641	1806	DPYD	DPYD	612779	Q12882	NA
ENSG00000116337	271	AMPD2	AMPD2	102771	Q01433	NA
ENSG00000143110	128346	C1orf162	C1orf162	NA	Q8NEQ5	NA
ENSG00000197852	55924	FAM212B	FAM212B	NA	Q9NTI7	NA
ENSG00000134198	10100	TSPAN2	TSPAN2	613133	O60636	NA
ENSG00000203814	440689	HIST2H2BF	HIST2H2BF	NA	Q5QNW6	NA
ENSG00000203819	337873	HIST2H2BC	HIST2H2BC	NA	NA	NA
ENSG00000203812	8337	HIST2H2AA4	HIST2H2AA4	142720	Q6FI13	NA
ENSG00000173171	4580	MTX1	MTX1	600605	Q13505	NA
ENSG00000163563	4332	MNDA	MNDA	159553	P41218	NA
ENSG00000117090	6504	SLAMF1	SLAMF1	603492	Q13291	NA
ENSG00000117091	962	CD48	CD48	109530	P09326	NA
ENSG00000026751	57823	SLAMF7	SLAMF7	606625	Q9NQ25	NA
ENSG00000122224	4063	LY9	LY9	600684	Q9HBG7	NA
ENSG00000158869	2207	FCER1G	FCER1G	147139	P30273	NA
ENSG00000198574	117157	SH2D1B	SH2D1B	608510	O14796	NA
ENSG00000198771	92241	RCSD1	RCSD1	610579	Q6JBY9	NA
ENSG00000143184	6375	XCL1	XCL1	600250	P47992	NA
ENSG00000073756	5743	PTGS2	PTGS2	600262	P35354	NA
ENSG00000143851	5778	PTPN7	PTPN7	176889	P35236	NA
ENSG00000133048	1116	CHI3L1	CHI3L1	601525	P36222	NA
ENSG00000163545	81788	NUAK2	NUAK2	608131	Q9H093	NA
ENSG00000271680	NA	RP11-564A8.8	NA	NA	NA	NA
ENSG00000123836	5208	PFKFB2	PFKFB2	171835	O60825	NA
ENSG00000162946	27185	DISC1	DISC1	605210	Q9NRI5	NA
ENSG00000048740	10659	CELF2	CELF2	602538	O95319	NA
ENSG00000065809	83641	FAM107B	FAM107B	NA	Q9H098	NA
ENSG00000150867	5305	PIP4K2A	PIP4K2A	603140	P48426	NA
ENSG00000148572	29982	NRBF2	NRBF2	616477	Q96F24	NA
ENSG00000148841	85450	ITPRIP	ITPRIP	NA	Q8IWB1	NA
ENSG00000232334	NA	RP11-47G11.2	NA	NA	NA	NA
ENSG00000182022	51363	CHST15	CHST15	608277	Q7LFX5	NA
ENSG00000132334	5791	PTPRE	PTPRE	600926	P23469	NA
ENSG00000151651	101	ADAM8	ADAM8	602267	P78325	NA
ENSG00000251661	NA	RP11-326C3.11	NA	NA	NA	NA
ENSG00000185507	3665	IRF7	IRF7	605047	Q92985	NA
ENSG00000110665	29125	C11orf21	C11orf21	611033	Q9P2W6	NA
ENSG00000064201	10077	TSPAN32	TSPAN32	603853	Q96QS1	NA
ENSG00000132109	6737	TRIM21	TRIM21	109092	P19474	NA
ENSG00000258659	53840	TRIM34	TRIM34	605684	Q9BYJ4	NA
ENSG00000255197	NA	RP11-750H9.5	NA	NA	NA	NA
ENSG00000254477	NA	AP000640.10	NA	NA	NA	NA
ENSG00000167995	7439	BEST1	BEST1	607854	O76090	NA
ENSG00000254470	91056	AP5B1	AP5B1	614367	Q2VPB7	NA
ENSG00000172543	1521	CTSW	CTSW	602364	P56202	NA
ENSG00000175463	374403	TBC1D10C	TBC1D10C	610831	Q8IV04	NA
ENSG00000110057	81622	UNC93B1	UNC93B1	608204	Q9H1C4	NA
ENSG00000213275	390218	IFITM9P	IFITM9P	NA	NA	NA
ENSG00000168040	8772	FADD	FADD	602457	Q13158	NA
ENSG00000175538	10008	KCNE3	KCNE3	604433	Q9Y6H6	NA
ENSG00000033327	9846	GAB2	GAB2	606203	Q9UQC2	NA
ENSG00000109861	1075	CTSC	CTSC	602365	P53634	NA
ENSG00000110395	867	CBL	CBL	165360	P22681	NA
ENSG00000171840	4815	NINJ2	NINJ2	607297	Q9NZG7	NA
ENSG00000151062	93589	CACNA2D4	CACNA2D4	608171	Q7Z3S7	NA
ENSG00000173262	144195	SLC2A14	SLC2A14	611039	Q8TDB8	NA
ENSG00000172243	64581	CLEC7A	CLEC7A	606264	Q9BXN2	NA
ENSG00000134539	3824	KLRD1	KLRD1	602894	Q13241	NA
ENSG00000223722	NA	RP11-467L13.5	NA	NA	NA	NA
ENSG00000255760	105369723	RP11-428G5.5	LINC02422	NA	NA	NA
ENSG00000260943	NA	RP11-476D10.1	NA	NA	NA	NA
ENSG00000225342	NA	AC079630.4	NA	NA	NA	NA
ENSG00000123329	64333	ARHGAP9	ARHGAP9	610576	Q9BRR9	NA
ENSG00000135655	9958	USP15	USP15	604731	Q9Y4E8	NA
ENSG00000111052	8825	LIN7A	LIN7A	603380	O14910	NA
ENSG00000136040	10154	PLXNC1	PLXNC1	604259	O60486	NA
ENSG00000257878	NA	RP11-256L6.3	NA	NA	NA	NA
ENSG00000120868	317	APAF1	APAF1	602233	O14727	NA
ENSG00000171310	50515	CHST11	CHST11	610128	Q9NPF2	NA
ENSG00000111335	4939	OAS2	OAS2	603350	P29728	NA
ENSG00000135114	8638	OASL	OASL	603281	Q15646	NA
ENSG00000139725	54509	RHOF	RHOF	NA	Q9HBH0	NA
ENSG00000182782	338442	HCAR2	HCAR2	609163	Q8TDS4	NA
ENSG00000255398	8843	HCAR3	HCAR3	606039	P49019	NA
ENSG00000180138	122011	CSNK1A1L	CSNK1A1L	NA	Q8N752	NA
ENSG00000152213	115761	ARL11	ARL11	609351	Q969Q4	NA
ENSG00000211786	28684	TRAV8-2	TRAV8-2	NA	NA	NA
ENSG00000211805	28659	TRAV24	TRAV24	NA	NA	NA
ENSG00000211876	28742	TRAJ13	TRAJ13	NA	NA	NA
ENSG00000139890	161253	REM2	REM2	616955	Q8IYK8	NA
ENSG00000257285	101926933	RP11-298I3.1	LOC101926933	NA	NA	NA
ENSG00000213903	1241	LTB4R	LTB4R	601531	Q15722	NA
ENSG00000129465	11035	RIPK3	RIPK3	605817	Q9Y572	NA
ENSG00000258745	NA	RP11-218E20.5	NA	NA	NA	NA
ENSG00000186469	54331	GNG2	GNG2	606981	P59768	NA
ENSG00000131979	2643	GCH1	GCH1	600225	P30793	NA
ENSG00000183484	29933	GPR132	GPR132	606167	Q9UNW8	NA
ENSG00000211891	3497	IGHE	IGHE	147180	P01854	NA
ENSG00000259307	100874186	PLCB2-AS1	PLCB2-AS1	NA	NA	NA
ENSG00000138621	60490	PPCDC	PPCDC	609854	Q96CD2	NA
ENSG00000167173	56905	C15orf39	C15orf39	NA	Q6ZRI6	NA
ENSG00000182511	2242	FES	FES	190030	P07332	NA
ENSG00000259182	NA	RP11-424I19.2	NA	NA	NA	NA
ENSG00000130656	3050	HBZ	HBZ	142310	P02008	NA
ENSG00000262246	79585	CORO7	CORO7	611668	P57737	NA
ENSG00000072864	54820	NDE1	NDE1	609449	Q9NXR1	NA
ENSG00000261596	NA	CTB-31N19.3	NA	NA	NA	NA
ENSG00000213658	27040	LAT	LAT	602354	O43561	NA
ENSG00000197471	6693	SPN	SPN	182160	P16150	NA
ENSG00000185905	283897	C16orf54	C16orf54	NA	Q6UWD8	NA
ENSG00000005844	3683	ITGAL	ITGAL	153370	P20701	NA
ENSG00000103490	29108	PYCARD	PYCARD	606838	Q9ULZ3	NA
ENSG00000140678	3687	ITGAX	ITGAX	151510	P20702	NA
ENSG00000259856	440375	RAB43P1	RAB43P1	NA	NA	NA
ENSG00000121281	113	ADCY7	ADCY7	600385	P51828	NA
ENSG00000167208	124460	SNX20	SNX20	613281	Q7Z614	NA
ENSG00000261644	NA	RP11-327F22.2	NA	NA	NA	NA
ENSG00000261804	102723373	RP11-44F14.2	LOC102723373	NA	NA	NA
ENSG00000140853	84166	NLRC5	NLRC5	613537	Q86WI3	NA
ENSG00000167261	64174	DPEP2	DPEP2	609925	Q9H4A9	NA
ENSG00000157350	6483	ST3GAL2	ST3GAL2	607188	Q16842	NA
ENSG00000261471	NA	RP11-61F12.1	NA	NA	NA	NA
ENSG00000051523	1535	CYBA	CYBA	608508	P13498	NA
ENSG00000185669	333929	SNAI3	SNAI3	612741	Q3KNW1	NA
ENSG00000260528	100996541	FAM157C	FAM157C	NA	NA	NA
ENSG00000167703	124935	SLC43A2	SLC43A2	610791	Q8N370	NA
ENSG00000108405	5023	P2RX1	P2RX1	600845	P51575	NA
ENSG00000074370	489	ATP2A3	ATP2A3	601929	Q93084	NA
ENSG00000266389	101928235	CTB-41I6.1	CTB-41I6.1	NA	NA	NA
ENSG00000125430	9953	HS3ST3B1	HS3ST3B1	604058	Q9Y662	NA
ENSG00000154016	10750	GRAP	GRAP	604330	Q13588	NA
ENSG00000184060	55803	ADAP2	ADAP2	608635	Q9NPF8	NA
ENSG00000233175	107985040	CTD-2020K17.3	LOC107985040	NA	NA	NA
ENSG00000225190	9842	PLEKHM1	PLEKHM1	611466	Q9Y4G2	NA
ENSG00000198933	9755	TBKBP1	TBKBP1	608476	A7MCY6	NA
ENSG00000265148	100506779	BZRAP1-AS1	BZRAP1-AS1	NA	NA	NA
ENSG00000265206	406934	MIR142	MIR142	615657	NA	NA
ENSG00000136490	80774	LIMD2	LIMD2	NA	Q9BT23	NA
ENSG00000178607	2081	ERN1	ERN1	604033	O75460	NA
ENSG00000141337	22901	ARSG	ARSG	610008	Q96EG1	NA
ENSG00000123700	3759	KCNJ2	KCNJ2	600681	P63252	NA
ENSG00000172794	326624	RAB37	RAB37	609956	Q96AX2	NA
ENSG00000186074	146722	CD300LF	CD300LF	609807	Q8TDQ1	NA
ENSG00000092929	201294	UNC13D	UNC13D	608897	Q70J99	NA
ENSG00000070731	10610	ST6GALNAC2	ST6GALNAC2	610137	Q9UJ37	NA
ENSG00000262870	360185	CYCSP40	CYCSP40	NA	NA	NA
ENSG00000187775	8632	DNAH17	DNAH17	610063	Q9UFH2	NA
ENSG00000141574	6398	SECTM1	SECTM1	602602	Q8WVN6	NA
ENSG00000252680	100873694	RNA5SP449	RNA5SP449	NA	NA	NA
ENSG00000197561	1991	ELANE	ELANE	130130	P08246	NA
ENSG00000064687	10347	ABCA7	ABCA7	605414	Q8IZY2	NA
ENSG00000172081	126308	MOB3A	MOB3A	NA	Q96BX8	NA
ENSG00000188305	374872	C19orf35	C19orf35	NA	Q6ZS72	NA
ENSG00000125910	8698	S1PR4	S1PR4	603751	O95977	NA
ENSG00000171236	116844	LRG1	LRG1	611289	P02750	NA
ENSG00000125735	8740	TNFSF14	TNFSF14	604520	O43557	NA
ENSG00000076662	3385	ICAM3	ICAM3	146631	P32942	NA
ENSG00000105011	55723	ASF1B	ASF1B	609190	Q9NVP2	NA
ENSG00000196684	84941	HSH2D	HSH2D	608349	Q96JZ2	NA
ENSG00000105639	3718	JAK3	JAK3	600173	P52333	NA
ENSG00000175489	126364	LRRC25	LRRC25	607518	Q8N386	NA
ENSG00000268555	NA	RP11-678G14.3	NA	NA	NA	NA
ENSG00000268433	NA	RP11-420K14.2	NA	NA	NA	NA
ENSG00000126246	79713	IGFLR1	IGFLR1	614143	Q9H665	NA
ENSG00000167604	84807	NFKBID	NFKBID	NA	Q8NI38	NA
ENSG00000126264	10870	HCST	HCST	604089	Q9UBK5	NA
ENSG00000011600	7305	TYROBP	TYROBP	604142	O43914	NA
ENSG00000007129	90273	CEACAM21	CEACAM21	NA	Q3KPI0	NA
ENSG00000105352	1089	CEACAM4	CEACAM4	NA	O75871	NA
ENSG00000086548	4680	CEACAM6	CEACAM6	163980	P40199	NA
ENSG00000170956	1084	CEACAM3	CEACAM3	609142	P40198	NA
ENSG00000028277	5452	POU2F2	POU2F2	164176	P09086	NA
ENSG00000160570	162989	DEDD2	DEDD2	617078	Q8WXF8	NA
ENSG00000079385	634	CEACAM1	CEACAM1	109770	P13688	NA
ENSG00000134830	27202	C5AR2	C5AR2	609949	Q9P296	NA
ENSG00000105483	22900	CARD8	CARD8	609051	Q9Y2G2	NA
ENSG00000168995	27036	SIGLEC7	SIGLEC7	604410	Q9Y286	NA
ENSG00000268849	114195	SIGLEC22P	SIGLEC22P	NA	NA	NA
ENSG00000105374	4818	NKG7	NKG7	606008	Q16617	NA
ENSG00000244071	100271229	RPL9P33	RPL9P33	NA	NA	NA
ENSG00000167613	3903	LAIR1	LAIR1	602992	Q6GTX8	NA
ENSG00000167618	3904	LAIR2	LAIR2	602993	Q6ISS4	NA
ENSG00000189430	9437	NCR1	NCR1	604530	O76036	NA
ENSG00000178935	79818	ZNF552	ZNF552	NA	Q9H707	NA
ENSG00000230730	NA	AC074011.2	NA	NA	NA	NA
ENSG00000115828	25797	QPCT	QPCT	607065	Q16769	NA
ENSG00000163219	9938	ARHGAP25	ARHGAP25	610587	P42331	NA
ENSG00000204872	51471	AC092653.5	NAT8B	608190	NA	NA
ENSG00000115523	10578	GNLY	GNLY	188855	P22749	NA
ENSG00000244575	28935	IGKV1-27	IGKV1-27	NA	NA	NA
ENSG00000242076	28933	IGKV1-33	IGKV1-33	NA	NA	NA
ENSG00000196843	10865	ARID5A	ARID5A	611583	Q03989	NA
ENSG00000144130	284958	NT5DC4	NT5DC4	NA	Q86YG4	NA
ENSG00000125538	3553	IL1B	IL1B	147720	P01584	NA
ENSG00000136689	3557	IL1RN	IL1RN	147679	P18510	NA
ENSG00000228655	NA	AC096558.1	NA	NA	NA	NA
ENSG00000073737	10170	DHRS9	DHRS9	612131	Q9BPW9	NA
ENSG00000235655	440926	H3F3AP4	H3F3AP4	NA	NA	NA
ENSG00000003400	843	CASP10	CASP10	601762	Q92851	NA
ENSG00000179921	151306	GPBAR1	GPBAR1	610147	Q8TDU6	NA
ENSG00000018280	6556	SLC11A1	SLC11A1	600266	P49279	NA
ENSG00000135899	3431	SP110	SP110	604457	Q9HB58	NA
ENSG00000079263	11262	SP140	SP140	608602	Q13342	NA
ENSG00000171596	10316	NMUR1	NMUR1	604153	Q9HB89	NA
ENSG00000196209	284759	SIRPB2	SIRPB2	NA	Q5JXA9	NA
ENSG00000101307	10326	SIRPB1	SIRPB1	603889	O00241	NA
ENSG00000230155	NA	RP3-477O4.14	NA	NA	NA	NA
ENSG00000124126	57580	PREX1	PREX1	606905	Q8TCU6	NA
ENSG00000087589	57091	CASS4	CASS4	NA	Q9NQ75	NA
ENSG00000124256	81030	ZBP1	ZBP1	606750	Q9H171	NA
ENSG00000132825	5509	PPP1R3D	PPP1R3D	603326	O95685	NA
ENSG00000155307	64092	SAMSN1	SAMSN1	607978	Q9NSI8	NA
ENSG00000160255	3689	ITGB2	ITGB2	600065	P05107	NA
ENSG00000227039	100505746	ITGB2-AS1	ITGB2-AS1	NA	NA	NA
ENSG00000269220	200298	LINC00528	LINC00528	NA	NA	NA
ENSG00000100034	9647	PPM1F	PPM1F	NA	P49593	NA
ENSG00000159496	266747	RGL4	RGL4	612214	Q8IZJ4	NA
ENSG00000225783	440823	MIAT	MIAT	611082	NA	NA
ENSG00000227201	646467	CNN2P1	CNN2P1	NA	NA	NA
ENSG00000099985	5008	OSM	OSM	165095	P13725	NA
ENSG00000100368	1439	CSF2RB	CSF2RB	138981	P32927	NA
ENSG00000232254	23772	CSF2RBP1	CSF2RBP1	NA	NA	NA
ENSG00000100385	3560	IL2RB	IL2RB	146710	P14784	NA
ENSG00000128340	5880	RAC2	RAC2	602049	P15153	NA
ENSG00000100055	27128	CYTH4	CYTH4	606514	Q9UIA0	NA
ENSG00000128383	200315	APOBEC3A	APOBEC3A	607109	P31941	NA
ENSG00000239713	60489	APOBEC3G	APOBEC3G	607113	Q9HC16	NA
ENSG00000100351	9402	GRAP2	GRAP2	604518	O75791	NA
ENSG00000138964	64098	PARVG	PARVG	608122	Q9HBI0	NA
ENSG00000272282	NA	RP11-222K16.2	NA	NA	NA	NA
ENSG00000121797	9034	CCRL2	CCRL2	608379	O00421	NA
ENSG00000241163	285286	LINC00877	LINC00877	NA	NA	NA
ENSG00000180353	3059	HCLS1	HCLS1	601306	P14317	NA
ENSG00000172780	339122	RAB43	RAB43	NA	Q86YS6	NA
ENSG00000172578	89857	KLHL6	KLHL6	614214	Q8WZ60	NA
ENSG00000113905	3273	HRG	HRG	142640	P04196	NA
ENSG00000163959	200931	SLC51A	SLC51A	612084	Q86UW1	NA
ENSG00000236438	728262	FAM157A	FAM157A	NA	NA	NA
ENSG00000244459	NA	RP11-1398P2.1	NA	NA	NA	NA
ENSG00000163694	54502	RBM47	RBM47	NA	A0AV96	NA
ENSG00000236562	NA	RP11-396M11.1	NA	NA	NA	NA
ENSG00000181381	91351	DDX60L	DDX60L	616725	Q5H9U9	NA
ENSG00000153395	79888	LPCAT1	LPCAT1	610472	Q8NF37	NA
ENSG00000171522	5734	PTGER4	PTGER4	601586	P35408	NA
ENSG00000134061	4064	CD180	CD180	602226	Q99467	NA
ENSG00000250138	NA	RP11-848G14.5	NA	NA	NA	NA
ENSG00000250687	NA	RP11-497H16.7	NA	NA	NA	NA
ENSG00000238160	NA	AC116366.5	NA	NA	NA	NA
ENSG00000125347	3659	IRF1	IRF1	147575	P10914	NA
ENSG00000120709	51307	FAM53C	FAM53C	609372	Q9NYF3	NA
ENSG00000241112	100270974	RPL29P14	RPL29P14	NA	NA	NA
ENSG00000135074	8728	ADAM19	ADAM19	603640	Q9H013	NA
ENSG00000134516	1794	DOCK2	DOCK2	603122	Q92608	NA
ENSG00000043462	3937	LCP2	LCP2	601603	Q13094	NA
ENSG00000146094	79930	DOK3	DOK3	611435	Q7L591	NA
ENSG00000180596	8347	HIST1H2BC	HIST1H2BC	602847	P62807	NA
ENSG00000158373	3017	HIST1H2BD	HIST1H2BD	602799	P58876	NA
ENSG00000186470	11118	BTN3A2	BTN3A2	613594	P78410	NA
ENSG00000026950	11119	BTN3A1	BTN3A1	613593	O00481	NA
ENSG00000124635	8970	HIST1H2BJ	HIST1H2BJ	615044	P06899	NA
ENSG00000196747	8329	HIST1H2AI	HIST1H2AI	602787	P0C0S8	NA
ENSG00000181126	352962	HLA-V	HLA-V	NA	NA	NA
ENSG00000204632	3135	HLA-G	HLA-G	142871	P17693	NA
ENSG00000206337	10866	HCP5	HCP5	604676	NA	NA
ENSG00000204516	4277	MICB	MICB	602436	Q29980	NA
ENSG00000204424	259215	LY6G6F	LY6G6F	611404	Q5SQ64	NA
ENSG00000255552	79136	LY6G6E	LY6G6E	610437	NA	NA
ENSG00000240065	5698	PSMB9	PSMB9	177045	P28065	NA
ENSG00000235863	8705	B3GALT4	B3GALT4	603095	O96024	NA
ENSG00000023892	50619	DEF6	DEF6	610094	Q9H4E7	NA
ENSG00000096063	6732	SRPK1	SRPK1	601939	Q96SB4	NA
ENSG00000237719	NA	RP1-179N16.3	NA	NA	NA	NA
ENSG00000146192	221472	FGD2	FGD2	605091	Q7Z6J4	NA
ENSG00000112195	79865	TREML2	TREML2	609715	Q5T2D2	NA
ENSG00000112561	7942	TFEB	TFEB	600744	P19484	NA
ENSG00000057657	639	PRDM1	PRDM1	603423	O75626	NA
ENSG00000135604	8676	STX11	STX11	605014	O75558	NA
ENSG00000164691	117289	TAGAP	TAGAP	609667	Q8N103	NA
ENSG00000146592	9586	CREB5	CREB5	NA	Q02930	NA
ENSG00000230539	100874264	AOAH-IT1	AOAH-IT1	NA	NA	NA
ENSG00000187037	353345	GPR141	GPR141	609045	Q7Z602	NA
ENSG00000211698	6977	TRGV4	TRGV4	NA	NA	NA
ENSG00000233306	6974	TRGV2	TRGV2	NA	NA	NA
ENSG00000136279	28988	DBNL	DBNL	610106	Q9UJU6	NA
ENSG00000185811	10320	IKZF1	IKZF1	603023	Q13422	NA
ENSG00000146828	56996	SLC12A9	SLC12A9	616861	Q9BXP2	NA
ENSG00000160999	10603	SH2B2	SH2B2	605300	NA	NA
ENSG00000146859	55281	TMEM140	TMEM140	NA	Q9NV12	NA
ENSG00000105939	56829	ZC3HAV1	ZC3HAV1	607312	Q7Z2W4	NA
ENSG00000253409	28594	TRBV7-4	TRBV7-4	NA	NA	NA
ENSG00000232869	28558	TRBV29-1	TRBV29-1	NA	NA	NA
ENSG00000237254	28557	TRBV30	TRBV30	NA	NA	NA
ENSG00000165131	135927	C7orf34	C7orf34	NA	Q96L11	NA
ENSG00000196511	27010	TPK1	TPK1	606370	Q9H3S4	NA
ENSG00000106560	26157	GIMAP2	GIMAP2	608085	Q9UG22	NA
ENSG00000255518	NA	RP11-148O21.4	NA	NA	NA	NA
ENSG00000253616	NA	RP11-875O11.3	NA	NA	NA	NA
ENSG00000120899	2185	PTK2B	PTK2B	601212	Q14289	NA
ENSG00000253214	NA	RP11-1149M10.2	NA	NA	NA	NA
ENSG00000253676	100418887	TAGLN2P1	TAGLN2P1	NA	NA	NA
ENSG00000155926	6503	SLA	SLA	601099	Q13239	NA
ENSG00000105339	22898	DENND3	DENND3	617503	A2RUS2	NA
ENSG00000022567	57210	SLC45A4	SLC45A4	NA	Q5BKX6	NA
ENSG00000183784	157983	C9orf66	C9orf66	NA	Q5T8R8	NA
ENSG00000187764	10507	SEMA4D	SEMA4D	601866	Q92854	NA
ENSG00000225460	NA	RP13-93L13.1	NA	NA	NA	NA
ENSG00000136867	1318	SLC31A2	SLC31A2	603088	O15432	NA
ENSG00000119321	23307	FKBP15	FKBP15	617398	Q5T1M5	NA
ENSG00000235119	NA	RP11-9M16.2	NA	NA	NA	NA
ENSG00000224307	101929331	RP11-344B5.2	LOC101929331	NA	NA	NA
ENSG00000196358	84628	NTNG2	NTNG2	NA	Q96CW9	NA
ENSG00000148288	26301	GBGT1	GBGT1	606074	Q8N5D6	NA
ENSG00000160326	11182	SLC2A6	SLC2A6	606813	Q9UGQ3	NA
ENSG00000169583	9022	CLIC3	CLIC3	606533	O95833	NA
ENSG00000180549	2529	FUT7	FUT7	602030	Q11130	NA
ENSG00000182162	286530	P2RY8	P2RY8	300525	Q86VZ1	NA
ENSG00000198814	2710	GK	GK	300474	P32189	NA
ENSG00000229331	106480740	GK-IT1	GK-IT1	NA	NA	NA
ENSG00000102096	11040	PIM2	PIM2	300295	Q9P1W9	NA
ENSG00000204131	340527	NHSL2	NHSL2	NA	Q5HYW2	NA
ENSG00000102393	2717	GLA	GLA	300644	P06280	NA
ENSG00000147251	139818	DOCK11	DOCK11	300681	Q5JSL3	NA
ENSG00000125354	23157	SEPT6	SEPT6	300683	Q14141	NA
ENSG00000122122	54440	SASH3	SASH3	300441	O75995	NA
ENSG00000160219	139716	GAB3	GAB3	300482	Q8WWW8	NA
