# Supplementary material for: Genome and transcriptome profiling of spontaneous preterm birth phenotypes
Source: Sci Rep. 2022 Jan 19;12:1003. doi: 10.1038/s41598-022-04881-0 (PMC8770724; doi:10.1038/s41598-022-04881-0)
Supplement: Supplementary file 5 — Supplementary Information 5. [file 41598_2022_4881_MOESM5_ESM.xlsx]

## Sheet: Sheet1
Supplementary Information: File 5
Genome and transcriptome profiling of spontaneous preterm birth phenotypes
Human Genetics
Juhi K. Gupta1,2*, Angharad Care2, Laura Goodfellow2, Zarko Alfirevic2, Bertram Müller-Myhsok1, 3, Ana Alfirevic1,2
1 Wolfson Centre for Personalised Medicine, Department of Pharmacology and Therapeutics, Institute of Systems, Molecular and Integrative Biology, University of Liverpool, Liverpool, L69 3GL
2 Harris-Wellbeing Research Centre, University Department, Liverpool Women's Hospital, Liverpool, L8 7SS
3Max Planck Institute of Psychiatry, 80804, Munich, Germany
*J.Gupta@liverpool.ac.uk
SPTB-LTERM significant cis-eQTL at week 20 of gestation.

## Sheet: Additional file 5 - wk16_cis_eq
	snps	transcript	statistic	pvalue	FDR	beta
1	X11.1148459_T	TC1100011170.hg.1	-5.22162	3.96e-06	0.0190693	-0.399682
2	X11.1148459_T	TC1100009690.hg.1	-4.28923	8.86e-05	0.213176	-0.415383
3	X11.1148459_T	TC1100011042.hg.1	-4.12151	0.000151666	0.243373	-0.464562
4	X11.1148459_T	TC1100011899.hg.1	3.95046	0.000260294	0.313264	0.330953
5	X11.1148459_T	TC1100008679.hg.1	-3.68051	0.000598757	0.562653	-0.426249
6	X11.1148459_T	TC1100008335.hg.1	-3.59066	0.000785516	0.562653	-0.503363
7	X11.1148459_T	TC1100008504.hg.1	3.5771	0.000818149	0.562653	0.521305
8	X11.1148459_T	TC1100008043.hg.1	-3.46562	0.00114027	0.588871	-0.399427
9	X11.1148459_T	TC1100010936.hg.1	-3.4389	0.00123379	0.588871	-0.437919
10	X11.1148459_T	TC1100011594.hg.1	3.43102	0.00126274	0.588871	0.317401
11	X11.1148459_T	TC1100006980.hg.1	-3.40939	0.00134557	0.588871	-0.307389
12	X11.1148459_T	TC1100010186.hg.1	-3.25088	0.00213054	0.834904	-0.428989
13	X11.1148459_T	TC1100010608.hg.1	-3.23109	0.00225462	0.834904	-0.603142
14	X11.1148459_T	TC1100006956.hg.1	-3.14689	0.00286302	0.84235	-0.296491
15	X11.1148459_T	TC1100010856.hg.1	3.08867	0.00337077	0.84235	0.31559
16	X11.1148459_T	TC1100009715.hg.1	-3.07123	0.00353868	0.84235	-0.388649
17	X11.1148459_T	TC1100009705.hg.1	-3.05614	0.00369023	0.84235	-0.474948
18	X11.1148459_T	TC1100011504.hg.1	-3.05259	0.00372675	0.84235	-0.243247
19	X11.1148459_T	TC1100011005.hg.1	-3.03822	0.00387804	0.84235	-0.534393
20	X11.1148459_T	TC1100012003.hg.1	3.03407	0.00392283	0.84235	0.433153
21	X11.1148459_T	TC1100006432.hg.1	-3.0338	0.00392578	0.84235	-0.243208
22	X11.1148459_T	TC1100008683.hg.1	-3.0147	0.00413824	0.84235	-0.35529
23	X11.1148459_T	TC1100010281.hg.1	-3.01027	0.00418912	0.84235	-0.288941
24	X11.1148459_T	TC1100006783.hg.1	-3.00937	0.0041995	0.84235	-0.318329
25	X11.1148459_T	TC1100008468.hg.1	-2.94833	0.0049634	0.955753	-0.34184
26	X11.1148459_T	TC1100010352.hg.1	2.91679	0.00540716	1	0.372956
27	X11.1148459_T	TC1100008664.hg.1	2.87083	0.00612032	1	0.347807
28	X11.1148459_T	TC1100010370.hg.1	-2.84397	0.00657678	1	-0.471339
29	X11.1148459_T	TC1100008263.hg.1	-2.83569	0.00672365	1	-0.287212
30	X11.1148459_T	TC1100011195.hg.1	2.80837	0.00723015	1	0.159681
31	X11.1148459_T	TC1100009648.hg.1	2.78848	0.00762107	1	0.332144
32	X11.1148459_T	TC1100011007.hg.1	-2.78603	0.00767062	1	-0.237541
33	X11.1148459_T	TC1100011666.hg.1	2.76836	0.00803618	1	0.321379
34	X11.1148459_T	TC1100007007.hg.1	2.74951	0.00844392	1	0.595665
35	X11.1148459_T	TC1100011680.hg.1	-2.73575	0.0087536	1	-0.251604
36	X11.1148459_T	TC1100007267.hg.1	-2.72804	0.00893167	1	-0.184253
37	X11.1148459_T	TC1100009675.hg.1	2.72799	0.008933	1	0.359135
38	X11.1148459_T	TC1100011578.hg.1	-2.71206	0.00931137	1	-0.269353
39	X11.1148459_T	TC1100007605.hg.1	-2.68859	0.00989604	1	-0.267481
40	X11.1148459_T	TC1100010708.hg.1	2.66117	0.0106219	1	0.386893
41	X11.1148459_T	TC1100010389.hg.1	-2.65284	0.0108518	1	-0.320195
42	X11.1148459_T	TC1100011698.hg.1	-2.64908	0.0109573	1	-0.32042
43	X11.1148459_T	TC1100007413.hg.1	2.64738	0.0110051	1	0.471686
44	X11.1148459_T	TC1100010653.hg.1	-2.64599	0.0110444	1	-0.2169
45	X11.1148459_T	TC1100011559.hg.1	-2.63985	0.0112196	1	-0.248255
46	X11.1148459_T	TC1100008234.hg.1	-2.63814	0.0112688	1	-0.449872
47	X11.1148459_T	TC1100007814.hg.1	-2.62924	0.0115284	1	-0.295992
48	X11.1148459_T	TC1100009982.hg.1	-2.62308	0.0117112	1	-0.267949
49	X11.1148459_T	TC1100010239.hg.1	-2.62279	0.01172	1	-0.21679
50	X11.1148459_T	TC1100008046.hg.1	-2.61666	0.0119047	1	-0.28682
51	X11.1148459_T	TC1100010438.hg.1	-2.61502	0.0119544	1	-0.264097
52	X11.1148459_T	TC1100012971.hg.1	-2.59915	0.0124469	1	-0.381902
53	X11.1148459_T	TC1100006534.hg.1	-2.59575	0.0125549	1	-0.210967
54	X11.1148459_T	TC1100009677.hg.1	-2.59225	0.0126669	1	-0.227322
55	X11.1148459_T	TC1100008054.hg.1	-2.58963	0.0127513	1	-0.231456
56	X11.1148459_T	TC1100006993.hg.1	2.589	0.0127716	1	0.344871
57	X11.1148459_T	TC1100011540.hg.1	2.58748	0.0128208	1	0.46001
58	X11.1148459_T	TC1100008642.hg.1	2.5761	0.0131955	1	0.241975
59	X11.1148459_T	TC1100007910.hg.1	-2.57401	0.0132654	1	-0.39149
60	X11.1148459_T	TC1100008503.hg.1	2.57164	0.0133449	1	0.452528
61	X11.1148459_T	TC1100011867.hg.1	-2.569	0.013434	1	-0.211909
62	X11.1148459_T	TC1100008786.hg.1	2.56805	0.0134661	1	0.323109
63	X11.1148459_T	TC1100006544.hg.1	-2.56085	0.0137129	1	-0.252219
64	X11.1148459_T	TC1100011127.hg.1	2.55105	0.0140552	1	0.373386
65	X11.1148459_T	TC1100011918.hg.1	-2.54651	0.0142164	1	-0.193004
66	X11.1148459_T	TC1100007200.hg.1	-2.53115	0.0147742	1	-0.283089
67	X11.1148459_T	TC1100009984.hg.1	2.53084	0.0147856	1	0.277061
68	X11.1148459_T	TC1100011275.hg.1	-2.53013	0.0148119	1	-0.189246
69	X11.1148459_T	TC1100011767.hg.1	2.52477	0.0150115	1	0.194107
70	X11.1148459_T	TC1100011054.hg.1	-2.52164	0.0151292	1	-0.274413
71	X11.1148459_T	TC1100007751.hg.1	-2.51924	0.0152203	1	-0.255793
72	X11.1148459_T	TC1100010233.hg.1	2.51821	0.0152595	1	0.410925
73	X11.1148459_T	TC1100010834.hg.1	-2.51661	0.0153203	1	-0.317798
74	X11.1148459_T	TC1100010459.hg.1	-2.50756	0.0156696	1	-0.205617
75	X11.1148459_T	TC1100012063.hg.1	-2.50456	0.0157871	1	-0.431336
76	X11.1148459_T	TC1100006495.hg.1	-2.50015	0.0159609	1	-0.187192
77	X11.1148459_T	TC1100007191.hg.1	-2.4965	0.0161061	1	-0.241129
78	X11.1148459_T	TC1100007143.hg.1	2.48195	0.0166974	1	0.240097
79	X11.1148459_T	TC1100011677.hg.1	-2.47642	0.0169274	1	-0.237634
80	X11.1148459_T	TC1100010593.hg.1	-2.4749	0.0169908	1	-0.313052
81	X11.1148459_T	TC1100007224.hg.1	2.47115	0.0171487	1	0.576677
82	X11.1148459_T	TC1100006464.hg.1	2.46244	0.0175209	1	0.273376
83	X11.1148459_T	TC1100011627.hg.1	2.4596	0.017644	1	0.329953
84	X11.1148459_T	TC1100011939.hg.1	-2.45476	0.017855	1	-0.202941
85	X11.1148459_T	TC1100007221.hg.1	2.44589	0.0182482	1	0.323069
86	X11.1148459_T	TC1100006954.hg.1	-2.44447	0.0183119	1	-0.266427
87	X11.1148459_T	TC1100011150.hg.1	-2.43589	0.0187008	1	-0.204836
88	X11.1148459_T	TC1100011740.hg.1	2.43426	0.0187756	1	0.365243
89	X11.1148459_T	TC1100008240.hg.1	-2.41133	0.0198552	1	-0.383302
90	X11.1148459_T	TC1100011801.hg.1	2.40979	0.01993	1	0.4676
