# Supplementary material for: Genome and transcriptome profiling of spontaneous preterm birth phenotypes
Source: Sci Rep. 2022 Jan 19;12:1003. doi: 10.1038/s41598-022-04881-0 (PMC8770724; doi:10.1038/s41598-022-04881-0)
Supplement: Supplementary file 6 — Supplementary Information 6. [file 41598_2022_4881_MOESM6_ESM.xlsx]

## Sheet: Sheet1
Supplementary Information: File 6
Genome and transcriptome profiling of spontaneous preterm birth phenotypes
Human Genetics
Juhi K. Gupta1,2*, Angharad Care2, Laura Goodfellow2, Zarko Alfirevic2, Bertram Müller-Myhsok1, 3, Ana Alfirevic1,2
1 Wolfson Centre for Personalised Medicine, Department of Pharmacology and Therapeutics, Institute of Systems, Molecular and Integrative Biology, University of Liverpool, Liverpool, L69 3GL
2 Harris-Wellbeing Research Centre, University Department, Liverpool Women's Hospital, Liverpool, L8 7SS
3Max Planck Institute of Psychiatry, 80804, Munich, Germany
*J.Gupta@liverpool.ac.uk
Significant trans-eQTL results.

## Sheet: Week 16
Phenotype comparison	Time point	snps	transcript	statistic	pvalue	FDR	beta
SPTB-LTERM	Week 16	X15.53289613_G	TC0300011434.hg.1	6.99444	8.33377e-09	0.0496856	0.430494
SPTB-LTERM	Week 16	X5.90902211_G	TC0200014667.hg.1	6.82425	1.51041e-08	0.0496856	0.441213
SPTB-LTERM	Week 16	X5.90906337_C	TC0200014667.hg.1	6.82425	1.51041e-08	0.0496856	0.441213
SPTB-LTERM	Week 16	X5.90912789_T	TC0200014667.hg.1	6.82425	1.51041e-08	0.0496856	0.441213
SPTB-LTERM	Week 16	X5.90913314_G	TC0200014667.hg.1	6.82425	1.51041e-08	0.0496856	0.441213
SPTB-LTERM	Week 16	X5.90915357_T	TC0200014667.hg.1	6.82425	1.51041e-08	0.0496856	0.441213
SPTB-LTERM	Week 16	X5.90915770_C	TC0200014667.hg.1	6.82425	1.51041e-08	0.0496856	0.441213
PPROM-HTERM	Week 16	X15.80442535_A	TC1200009063.hg.1	7.67445	7.82844e-10	0.0185862	1.54648
PPROM-HTERM	Week 16	X1.8352177_T	TC0200009956.hg.1	7.60988	9.78943e-10	0.0185862	3.03707
PPROM-HTERM	Week 16	X4.150851917_T	TC0800008103.hg.1	7.36848	2.26283e-09	0.0185862	1.3336
PPROM-HTERM	Week 16	X4.150852567_G	TC0800008103.hg.1	7.36848	2.26283e-09	0.0185862	1.3336
PPROM-HTERM	Week 16	X7.6377592_A	TC0800008103.hg.1	7.36848	2.26283e-09	0.0185862	1.3336
PPROM-HTERM	Week 16	X2.169292401_A	TC0900007438.hg.1	7.26238	3.27349e-09	0.0205679	1.15249
PPROM-HTERM	Week 16	X15.94394485_A	TC0500008877.hg.1	7.17644	4.41615e-09	0.0205679	1.36024
PPROM-HTERM	Week 16	X15.94411778_G	TC0500008877.hg.1	7.17644	4.41615e-09	0.0205679	1.36024
PPROM-HTERM	Week 16	X15.80442535_A	TC0800010306.hg.1	7.17058	4.50737e-09	0.0205679	1.45689
PPROM-HTERM	Week 16	X2.241324617_C	TC0300011114.hg.1	-6.97818	8.82064e-09	0.0329319	-0.833348
PPROM-HTERM	Week 16	X8.138781021_G	TC0300011114.hg.1	-6.97818	8.82064e-09	0.0329319	-0.833348
SPTB-HTERM	Week 16	X10.69810763_G	TC0300009850.hg.1	9.85331	5.14849e-13	1.37865e-05	1.30377
SPTB-HTERM	Week 16	X9.140031210_A	TC0300010078.hg.1	8.8006	1.67194e-11	0.000223854	2.13928
SPTB-HTERM	Week 16	X12.47483277_A	TSUnmapped00000840.hg.1	-8.04094	2.21309e-10	0.00197539	-2.09612
SPTB-HTERM	Week 16	X12.47483277_A	TC0M00006449.hg.1	-7.75461	5.93348e-10	0.00318423	-1.93571
SPTB-HTERM	Week 16	X12.47483277_A	TC0600009561.hg.1	-7.75402	5.94566e-10	0.00318423	-3.16699
SPTB-HTERM	Week 16	X12.47483277_A	TC1000009209.hg.1	-7.6506	8.5021e-10	0.00379446	-0.969091
SPTB-HTERM	Week 16	X9.140031210_A	TC1700009989.hg.1	-7.47133	1.58287e-09	0.00605512	-0.676889
SPTB-HTERM	Week 16	X12.47483277_A	TC1000007503.hg.1	-7.39378	2.07233e-09	0.00693654	-1.56694
SPTB-HTERM	Week 16	X11.10756779_C	TC0X00008594.hg.1	7.10896	5.58781e-09	0.0166255	0.390753
SPTB-HTERM	Week 16	X10.69810763_G	TC1000011779.hg.1	7.04357	7.02018e-09	0.0187985	1.36802
SPTB-HTERM	Week 16	X3.54614564_C	TC1500007682.hg.1	6.94503	9.90349e-09	0.0241085	2.80907
SPTB-HTERM	Week 16	X9.140031210_A	HTA2-neg-47419976_st	6.87756	1.25365e-08	0.0279251	1.91493
SPTB-HTERM	Week 16	X10.69810763_G	TC1400010056.hg.1	6.85517	1.3557e-08	0.0279251	1.55663
SPTB-HTERM	Week 16	X10.69810763_G	TC1000010111.hg.1	-6.80005	1.64377e-08	0.0289228	-0.775632
SPTB-HTERM	Week 16	X10.69810763_G	TC0X00007837.hg.1	6.77424	1.79903e-08	0.0289228	1.81914
SPTB-HTERM	Week 16	X12.47483277_A	TC1400007304.hg.1	-6.76228	1.87585e-08	0.0289228	-0.535192
SPTB-HTERM	Week 16	X21.44457438_A	TC1900007600.hg.1	6.68001	2.5012e-08	0.0289228	0.405171
SPTB-HTERM	Week 16	X21.44458098_A	TC1900007600.hg.1	6.68001	2.5012e-08	0.0289228	0.405171
SPTB-HTERM	Week 16	X21.44462652_T	TC1900007600.hg.1	6.68001	2.5012e-08	0.0289228	0.405171
SPTB-HTERM	Week 16	X21.44464712_T	TC1900007600.hg.1	6.68001	2.5012e-08	0.0289228	0.405171
SPTB-HTERM	Week 16	X12.47483277_A	TC1500009313.hg.1	6.67172	2.57485e-08	0.0289228	0.752412
SPTB-HTERM	Week 16	X9.140031210_A	TC2000009380.hg.1	6.66663	2.62107e-08	0.0289228	2.23456
SPTB-HTERM	Week 16	X10.69810763_G	TC0600012402.hg.1	6.5944	3.37442e-08	0.0289228	1.39304
SPTB-HTERM	Week 16	X3.54614564_C	TC1400006543.hg.1	-6.59206	3.40213e-08	0.0289228	-1.38437
SPTB-HTERM	Week 16	X10.69810763_G	TC0300010150.hg.1	6.54483	4.01336e-08	0.0289228	1.17983
SPTB-HTERM	Week 16	X8.4906038_C	TC1800008713.hg.1	6.52026	4.37351e-08	0.0289228	0.989675
SPTB-HTERM	Week 16	X10.69810763_G	TC0100008607.hg.1	6.50346	4.63813e-08	0.0289228	3.07775
SPTB-HTERM	Week 16	X2.177851152_G	TC1600009741.hg.1	-6.39844	6.69664e-08	0.0289228	-0.957463
SPTB-HTERM	Week 16	X2.177851586_A	TC1600009741.hg.1	-6.39844	6.69664e-08	0.0289228	-0.957463
SPTB-HTERM	Week 16	X2.177851820_G	TC1600009741.hg.1	-6.39844	6.69664e-08	0.0289228	-0.957463
SPTB-HTERM	Week 16	X2.177853007_A	TC1600009741.hg.1	-6.39844	6.69664e-08	0.0289228	-0.957463
SPTB-HTERM	Week 16	X2.177855901_T	TC1600009741.hg.1	-6.39844	6.69664e-08	0.0289228	-0.957463
SPTB-HTERM	Week 16	X2.177858518_C	TC1600009741.hg.1	-6.39844	6.69664e-08	0.0289228	-0.957463
SPTB-HTERM	Week 16	X2.177858766_T	TC1600009741.hg.1	-6.39844	6.69664e-08	0.0289228	-0.957463
SPTB-HTERM	Week 16	X2.177860547_A	TC1600009741.hg.1	-6.39844	6.69664e-08	0.0289228	-0.957463
SPTB-HTERM	Week 16	X2.177862275_A	TC1600009741.hg.1	-6.39844	6.69664e-08	0.0289228	-0.957463
SPTB-HTERM	Week 16	X2.177864937_A	TC1600009741.hg.1	-6.39844	6.69664e-08	0.0289228	-0.957463
SPTB-HTERM	Week 16	X2.177865192_C	TC1600009741.hg.1	-6.39844	6.69664e-08	0.0289228	-0.957463
SPTB-HTERM	Week 16	X2.177865573_G	TC1600009741.hg.1	-6.39844	6.69664e-08	0.0289228	-0.957463
SPTB-HTERM	Week 16	X2.177866313_C	TC1600009741.hg.1	-6.39844	6.69664e-08	0.0289228	-0.957463
SPTB-HTERM	Week 16	X2.177866521_C	TC1600009741.hg.1	-6.39844	6.69664e-08	0.0289228	-0.957463
SPTB-HTERM	Week 16	X2.177867816_G	TC1600009741.hg.1	-6.39844	6.69664e-08	0.0289228	-0.957463
SPTB-HTERM	Week 16	X2.177868415_A	TC1600009741.hg.1	-6.39844	6.69664e-08	0.0289228	-0.957463
SPTB-HTERM	Week 16	X2.177869199_T	TC1600009741.hg.1	-6.39844	6.69664e-08	0.0289228	-0.957463
SPTB-HTERM	Week 16	X2.177869695_A	TC1600009741.hg.1	-6.39844	6.69664e-08	0.0289228	-0.957463
SPTB-HTERM	Week 16	X2.177871004_A	TC1600009741.hg.1	-6.39844	6.69664e-08	0.0289228	-0.957463
SPTB-HTERM	Week 16	X2.177871094_C	TC1600009741.hg.1	-6.39844	6.69664e-08	0.0289228	-0.957463
SPTB-HTERM	Week 16	X2.177871133_A	TC1600009741.hg.1	-6.39844	6.69664e-08	0.0289228	-0.957463
SPTB-HTERM	Week 16	X2.177872282_T	TC1600009741.hg.1	-6.39844	6.69664e-08	0.0289228	-0.957463
SPTB-HTERM	Week 16	X2.177872781_A	TC1600009741.hg.1	-6.39844	6.69664e-08	0.0289228	-0.957463
SPTB-HTERM	Week 16	X2.177873451_T	TC1600009741.hg.1	-6.39844	6.69664e-08	0.0289228	-0.957463
SPTB-HTERM	Week 16	X2.177876027_A	TC1600009741.hg.1	-6.39844	6.69664e-08	0.0289228	-0.957463
SPTB-HTERM	Week 16	X2.177877225_G	TC1600009741.hg.1	-6.39844	6.69664e-08	0.0289228	-0.957463
SPTB-HTERM	Week 16	X2.177877871_A	TC1600009741.hg.1	-6.39844	6.69664e-08	0.0289228	-0.957463
SPTB-HTERM	Week 16	X2.177878086_T	TC1600009741.hg.1	-6.39844	6.69664e-08	0.0289228	-0.957463
SPTB-HTERM	Week 16	X2.177878779_A	TC1600009741.hg.1	-6.39844	6.69664e-08	0.0289228	-0.957463
SPTB-HTERM	Week 16	X2.177879946_T	TC1600009741.hg.1	-6.39844	6.69664e-08	0.0289228	-0.957463
SPTB-HTERM	Week 16	X2.177882978_T	TC1600009741.hg.1	-6.39844	6.69664e-08	0.0289228	-0.957463
SPTB-HTERM	Week 16	X2.177883955_T	TC1600009741.hg.1	-6.39844	6.69664e-08	0.0289228	-0.957463
SPTB-HTERM	Week 16	X2.177885854_T	TC1600009741.hg.1	-6.39844	6.69664e-08	0.0289228	-0.957463
SPTB-HTERM	Week 16	X2.177888804_C	TC1600009741.hg.1	-6.39844	6.69664e-08	0.0289228	-0.957463
SPTB-HTERM	Week 16	X2.177889303_C	TC1600009741.hg.1	-6.39844	6.69664e-08	0.0289228	-0.957463
SPTB-HTERM	Week 16	X12.47483277_A	TC0200007274.hg.1	-6.35899	7.68698e-08	0.032673	-1.42236
SPTB-HTERM	Week 16	X12.47483277_A	TC1100008383.hg.1	6.32413	8.68323e-08	0.0363309	1.00188
SPTB-HTERM	Week 16	X1.177008414_C	TC1100006841.hg.1	6.31455	8.97886e-08	0.0369899	0.978704
PPROM-LTERM	Week 16	X10.55172041_G	TC0300008150.hg.1	15.3139	6.79974e-20	1.04249e-12	5.69853
PPROM-LTERM	Week 16	X12.52067508_C	TC0300008150.hg.1	15.3139	6.79974e-20	1.04249e-12	5.69853
PPROM-LTERM	Week 16	X17.32376060_C	TC0300009850.hg.1	9.85331	5.14849e-13	5.26221e-06	1.30377
PPROM-LTERM	Week 16	X3.43962653_C	TC0200009956.hg.1	7.60988	9.78943e-10	0.00750425	3.03707
PPROM-LTERM	Week 16	X15.91426793_G	TC0900010792.hg.1	-7.41604	1.91802e-09	0.00980195	-1.35384
PPROM-LTERM	Week 16	X15.91434222_T	TC0900010792.hg.1	-7.41604	1.91802e-09	0.00980195	-1.35384
PPROM-LTERM	Week 16	X2.2133664_T	TC0800008103.hg.1	7.36848	2.26283e-09	0.00991203	1.3336
PPROM-LTERM	Week 16	X10.10690579_T	TC0900007438.hg.1	7.26238	3.27349e-09	0.0111527	1.15249
PPROM-LTERM	Week 16	X16.66366194_G	TC0900007438.hg.1	7.26238	3.27349e-09	0.0111527	1.15249
PPROM-LTERM	Week 16	X2.169173255_T	TC0500008877.hg.1	7.17644	4.41615e-09	0.0135411	1.36024
PPROM-LTERM	Week 16	X6.21878208_T	TC1100007042.hg.1	7.0951	5.8647e-09	0.0143505	2.12241
PPROM-LTERM	Week 16	X6.21981074_A	TC1100007042.hg.1	7.0951	5.8647e-09	0.0143505	2.12241
PPROM-LTERM	Week 16	X15.91426793_G	TC0800011021.hg.1	-7.06226	6.57674e-09	0.0143505	-1.1453
PPROM-LTERM	Week 16	X15.91434222_T	TC0800011021.hg.1	-7.06226	6.57674e-09	0.0143505	-1.1453
PPROM-LTERM	Week 16	X17.32376060_C	TC1000011779.hg.1	7.04357	7.02018e-09	0.0143505	1.36802
PPROM-LTERM	Week 16	X1.68155244_T	TC0500008220.hg.1	6.92971	1.04479e-08	0.0188447	0.902942
PPROM-LTERM	Week 16	X1.68230316_C	TC0500008220.hg.1	6.92971	1.04479e-08	0.0188447	0.902942
PPROM-LTERM	Week 16	X17.32376060_C	TC1400010056.hg.1	6.85517	1.3557e-08	0.0206308	1.55663
PPROM-LTERM	Week 16	X10.10690579_T	TC1400007637.hg.1	-6.81441	1.56328e-08	0.0206308	-1.39122
PPROM-LTERM	Week 16	X16.66366194_G	TC1400007637.hg.1	-6.81441	1.56328e-08	0.0206308	-1.39122
PPROM-LTERM	Week 16	X17.32376060_C	TC1000010111.hg.1	-6.80005	1.64377e-08	0.0206308	-0.775632
PPROM-LTERM	Week 16	X10.10690579_T	TC0300009135.hg.1	6.79567	1.66913e-08	0.0206308	1.62507
PPROM-LTERM	Week 16	X16.66366194_G	TC0300009135.hg.1	6.79567	1.66913e-08	0.0206308	1.62507
PPROM-LTERM	Week 16	X10.55172041_G	TC1500007292.hg.1	6.79346	1.68208e-08	0.0206308	1.14929
PPROM-LTERM	Week 16	X12.52067508_C	TC1500007292.hg.1	6.79346	1.68208e-08	0.0206308	1.14929
PPROM-LTERM	Week 16	X17.32376060_C	TC0X00007837.hg.1	6.77424	1.79903e-08	0.0209296	1.81914
PPROM-LTERM	Week 16	X7.81250641_C	TC0X00006853.hg.1	6.75694	1.91121e-08	0.0209296	0.985915
PPROM-LTERM	Week 16	X19.53576530_T	TC0X00006853.hg.1	6.75694	1.91121e-08	0.0209296	0.985915
PPROM-LTERM	Week 16	X3.43962653_C	TC0300011519.hg.1	6.67481	2.54712e-08	0.0269316	2.78457
PPROM-LTERM	Week 16	X2.169173255_T	HTA2-pos-2909166_st	-6.63563	2.92121e-08	0.0298573	-2.77936
PPROM-LTERM	Week 16	X17.32376060_C	TC0600012402.hg.1	6.5944	3.37442e-08	0.0313219	1.39304
PPROM-LTERM	Week 16	X3.43962653_C	TC1100006891.hg.1	6.58969	3.4305e-08	0.0313219	1.37532
PPROM-LTERM	Week 16	X15.91426793_G	TC0200016740.hg.1	-6.57794	3.57444e-08	0.0313219	-1.21318
PPROM-LTERM	Week 16	X15.91434222_T	TC0200016740.hg.1	-6.57794	3.57444e-08	0.0313219	-1.21318
PPROM-LTERM	Week 16	X2.169173255_T	TC0400010247.hg.1	6.57309	3.63557e-08	0.0313219	1.69578
PPROM-LTERM	Week 16	X13.78206394_A	TC1900009878.hg.1	6.56199	3.77955e-08	0.0313219	1.00351
PPROM-LTERM	Week 16	X13.78206529_C	TC1900009878.hg.1	6.56199	3.77955e-08	0.0313219	1.00351
PPROM-LTERM	Week 16	X17.32376060_C	TC0300010150.hg.1	6.54483	4.01336e-08	0.0314573	1.17983
PPROM-LTERM	Week 16	X2.169173255_T	TC1500009486.hg.1	6.53789	4.11191e-08	0.0314573	1.645
PPROM-LTERM	Week 16	X2.2133664_T	TC0300007524.hg.1	6.51984	4.37988e-08	0.0314573	0.998219
PPROM-LTERM	Week 16	X2.169173255_T	TC0500009841.hg.1	-6.50463	4.61925e-08	0.0314573	-1.13782
PPROM-LTERM	Week 16	X17.32376060_C	TC0100008607.hg.1	6.50346	4.63813e-08	0.0314573	3.07775
PPROM-LTERM	Week 16	X3.43962653_C	TC0500008220.hg.1	6.50273	4.65012e-08	0.0314573	1.22322
PPROM-LTERM	Week 16	X2.169283524_T	TC0600010826.hg.1	6.49851	4.71921e-08	0.0314573	0.616755
PPROM-LTERM	Week 16	X8.18478585_G	TC0600010826.hg.1	6.49851	4.71921e-08	0.0314573	0.616755
PPROM-LTERM	Week 16	X8.82327879_A	TC0600010826.hg.1	6.49851	4.71921e-08	0.0314573	0.616755
PPROM-LTERM	Week 16	X2.220792112_A	TC0400007989.hg.1	-6.4711	5.19396e-08	0.0334127	-0.223041
PPROM-LTERM	Week 16	X5.167575245_G	TC0400012838.hg.1	-6.46589	5.28944e-08	0.0334127	-1.95866
PPROM-LTERM	Week 16	X2.169173255_T	TC1900009661.hg.1	-6.4632	5.33948e-08	0.0334127	-1.32408
PPROM-LTERM	Week 16	X1.147119257_A	TC1700012332.hg.1	6.44287	5.73291e-08	0.0346888	0.751886
PPROM-LTERM	Week 16	X3.43962653_C	TC2000006737.hg.1	6.44105	5.76965e-08	0.0346888	2.0193
PPROM-LTERM	Week 16	X2.169173255_T	TC1300008142.hg.1	-6.42023	6.20531e-08	0.0365906	-1.58382
PPROM-LTERM	Week 16	X10.121222826_G	TC0200008384.hg.1	6.40423	6.56238e-08	0.037263	1.08126
PPROM-LTERM	Week 16	X11.58649956_T	TC0200008384.hg.1	6.40423	6.56238e-08	0.037263	1.08126
PPROM-LTERM	Week 16	X20.59460967_T	TC1000007549.hg.1	-6.39016	6.8934e-08	0.0384309	-0.964548
PPROM-LTERM	Week 16	X15.91426793_G	TC1000007092.hg.1	-6.37025	7.39037e-08	0.0397558	-1.57213
PPROM-LTERM	Week 16	X15.91434222_T	TC1000007092.hg.1	-6.37025	7.39037e-08	0.0397558	-1.57213
PPROM-LTERM	Week 16	X7.34274248_A	TC0100017355.hg.1	6.34439	8.08955e-08	0.0427667	0.558322
PPROM-LTERM	Week 16	X2.31594168_C	TC0Y00006716.hg.1	6.33053	8.49099e-08	0.0431372	0.805532
PPROM-LTERM	Week 16	X5.100583919_A	TC1700008403.hg.1	6.32697	8.59746e-08	0.0431372	0.751497
PPROM-LTERM	Week 16	X15.91426793_G	HTA2-pos-3471839_st	-6.32284	8.72237e-08	0.0431372	-1.19386
PPROM-LTERM	Week 16	X15.91434222_T	HTA2-pos-3471839_st	-6.32284	8.72237e-08	0.0431372	-1.19386

## Sheet: Week 20
Phenotype comparison	Time point	snps	transcript	statistic	pvalue	FDR	beta
SPTB-LTERM	Week 20	X15.34781238_T	TC1500007741.hg.1	8.13704	1.85889e-10	0.000796443	1.71964
SPTB-LTERM	Week 20	X11.11051546_C	TC1600010241.hg.1	-7.9539	3.45876e-10	0.000796443	-1.40838
SPTB-LTERM	Week 20	X11.11052061_T	TC1600010241.hg.1	-7.9539	3.45876e-10	0.000796443	-1.40838
SPTB-LTERM	Week 20	X11.11052613_A	TC1600010241.hg.1	-7.9539	3.45876e-10	0.000796443	-1.40838
SPTB-LTERM	Week 20	X11.11053399_C	TC1600010241.hg.1	-7.9539	3.45876e-10	0.000796443	-1.40838
SPTB-LTERM	Week 20	X11.11053660_T	TC1600010241.hg.1	-7.9539	3.45876e-10	0.000796443	-1.40838
SPTB-LTERM	Week 20	X11.11053720_A	TC1600010241.hg.1	-7.9539	3.45876e-10	0.000796443	-1.40838
SPTB-LTERM	Week 20	X11.11053756_T	TC1600010241.hg.1	-7.9539	3.45876e-10	0.000796443	-1.40838
SPTB-LTERM	Week 20	X11.11053940_G	TC1600010241.hg.1	-7.9539	3.45876e-10	0.000796443	-1.40838
SPTB-LTERM	Week 20	X11.11054275_T	TC1600010241.hg.1	-7.9539	3.45876e-10	0.000796443	-1.40838
SPTB-LTERM	Week 20	X15.34781238_T	TC0600011052.hg.1	7.58503	1.21748e-09	0.00254861	1.61059
SPTB-LTERM	Week 20	X15.34781238_T	TC0600008713.hg.1	7.47513	1.7745e-09	0.00340511	1.31869
SPTB-LTERM	Week 20	X15.34781238_T	TC1600006754.hg.1	-7.35458	2.68477e-09	0.00475552	-1.30574
SPTB-LTERM	Week 20	X15.53289613_G	TC0400007203.hg.1	7.27764	3.49832e-09	0.00575395	0.729476
SPTB-LTERM	Week 20	X15.34781238_T	TC1300007136.hg.1	6.97263	1.00156e-08	0.0140613	1.63316
SPTB-LTERM	Week 20	X10.72189200_A	TC0900009660.hg.1	6.96226	1.0381e-08	0.0140613	1.97034
SPTB-LTERM	Week 20	X10.72203622_G	TC0900009660.hg.1	6.96226	1.0381e-08	0.0140613	1.97034
SPTB-LTERM	Week 20	X15.53289613_G	TC1100007685.hg.1	6.88704	1.34627e-08	0.0172225	1.45706
SPTB-LTERM	Week 20	X15.34781238_T	TC0100014621.hg.1	6.66005	2.95223e-08	0.0357793	1.91887
SPTB-LTERM	Week 20	X15.34781238_T	TC1200009751.hg.1	6.62894	3.28787e-08	0.0378546	0.567549
SPTB-LTERM	Week 20	X10.72189200_A	TC0100016144.hg.1	-6.59178	3.73924e-08	0.0391377	-1.91658
SPTB-LTERM	Week 20	X10.72203622_G	TC0100016144.hg.1	-6.59178	3.73924e-08	0.0391377	-1.91658
SPTB-LTERM	Week 20	X15.34781238_T	TC0200009934.hg.1	6.51281	4.91492e-08	0.045153	1.40425
SPTB-LTERM	Week 20	X10.72189200_A	TC0100010630.hg.1	6.46009	5.89896e-08	0.045153	0.92777
SPTB-LTERM	Week 20	X10.72203622_G	TC0100010630.hg.1	6.46009	5.89896e-08	0.045153	0.92777
SPTB-LTERM	Week 20	X10.72189200_A	TC0500012953.hg.1	-6.44007	6.32238e-08	0.045153	-1.52074
SPTB-LTERM	Week 20	X10.72203622_G	TC0500012953.hg.1	-6.44007	6.32238e-08	0.045153	-1.52074
SPTB-LTERM	Week 20	X17.19826135_T	TC0400006479.hg.1	-6.42596	6.63867e-08	0.045153	-1.88368
SPTB-LTERM	Week 20	X17.19826732_G	TC0400006479.hg.1	-6.42596	6.63867e-08	0.045153	-1.88368
SPTB-LTERM	Week 20	X15.34781238_T	TC0700010299.hg.1	6.39532	7.38148e-08	0.045153	1.40895
SPTB-LTERM	Week 20	X15.34781238_T	TC0200007170.hg.1	-6.37714	7.86089e-08	0.045153	-0.614993
SPTB-LTERM	Week 20	X15.53289613_G	TC1000012004.hg.1	-6.37325	7.96756e-08	0.045153	-0.959499
SPTB-LTERM	Week 20	X11.11051546_C	TC1000012494.hg.1	-6.37065	8.03962e-08	0.045153	-1.3748
SPTB-LTERM	Week 20	X11.11052061_T	TC1000012494.hg.1	-6.37065	8.03962e-08	0.045153	-1.3748
SPTB-LTERM	Week 20	X11.11052613_A	TC1000012494.hg.1	-6.37065	8.03962e-08	0.045153	-1.3748
SPTB-LTERM	Week 20	X11.11053399_C	TC1000012494.hg.1	-6.37065	8.03962e-08	0.045153	-1.3748
SPTB-LTERM	Week 20	X11.11053660_T	TC1000012494.hg.1	-6.37065	8.03962e-08	0.045153	-1.3748
SPTB-LTERM	Week 20	X11.11053720_A	TC1000012494.hg.1	-6.37065	8.03962e-08	0.045153	-1.3748
SPTB-LTERM	Week 20	X11.11053756_T	TC1000012494.hg.1	-6.37065	8.03962e-08	0.045153	-1.3748
SPTB-LTERM	Week 20	X11.11053940_G	TC1000012494.hg.1	-6.37065	8.03962e-08	0.045153	-1.3748
SPTB-LTERM	Week 20	X11.11054275_T	TC1000012494.hg.1	-6.37065	8.03962e-08	0.045153	-1.3748
SPTB-LTERM	Week 20	X6.39013226_C	TC1200009880.hg.1	6.33783	9.00673e-08	0.0482318	0.629026
SPTB-LTERM	Week 20	X6.39015412_G	TC1200009880.hg.1	6.33783	9.00673e-08	0.0482318	0.629026
PPROM-HTERM	Week 20	X15.94411778_G	TC0400009511.hg.1	13.782	6.05294e-18	2.48585e-10	3.15724
PPROM-HTERM	Week 20	X15.94411778_G	TC0800008870.hg.1	11.0301	1.6438e-14	3.37542e-07	2.90343
PPROM-HTERM	Week 20	X15.94411778_G	TC1800009015.hg.1	8.93147	1.30335e-11	0.000178422	1.60827
PPROM-HTERM	Week 20	X15.94411778_G	TC0400012620.hg.1	8.64245	3.40273e-11	0.000349363	2.37242
PPROM-HTERM	Week 20	X6.18658219_A	TC1500007682.hg.1	8.00464	2.91125e-10	0.0017784	2.83881
PPROM-HTERM	Week 20	X6.18658266_C	TC1500007682.hg.1	8.00464	2.91125e-10	0.0017784	2.83881
PPROM-HTERM	Week 20	X13.32561578_A	TC2000008885.hg.1	-7.95183	3.48311e-10	0.0017784	-1.17716
PPROM-HTERM	Week 20	X2.169292401_A	TC1000010520.hg.1	-7.91878	3.8973e-10	0.0017784	-3.93781
PPROM-HTERM	Week 20	X6.101919983_T	TC1000010520.hg.1	-7.91878	3.8973e-10	0.0017784	-3.93781
PPROM-HTERM	Week 20	X15.94411778_G	TC1800007654.hg.1	7.35078	2.7201e-09	0.0093535	1.90785
PPROM-HTERM	Week 20	X2.169292401_A	TC1000007528.hg.1	7.3494	2.73304e-09	0.0093535	4.82489
PPROM-HTERM	Week 20	X6.101919983_T	TC1000007528.hg.1	7.3494	2.73304e-09	0.0093535	4.82489
PPROM-HTERM	Week 20	X13.32561578_A	TC1200010159.hg.1	7.12362	5.9475e-09	0.0186734	2.63444
PPROM-HTERM	Week 20	X6.18658219_A	TC1500007683.hg.1	7.08392	6.82032e-09	0.0186734	1.84061
PPROM-HTERM	Week 20	X6.18658266_C	TC1500007683.hg.1	7.08392	6.82032e-09	0.0186734	1.84061
PPROM-HTERM	Week 20	X15.94411778_G	TC0400012625.hg.1	7.04492	7.80299e-09	0.0200286	1.96387
PPROM-HTERM	Week 20	X15.94411778_G	TC0400009510.hg.1	6.88849	1.33955e-08	0.0323607	2.5447
PPROM-HTERM	Week 20	X2.62402502_A	TC0200013710.hg.1	6.83386	1.61801e-08	0.0332247	0.748214
PPROM-HTERM	Week 20	X15.96492356_G	TC0200013710.hg.1	6.83386	1.61801e-08	0.0332247	0.748214
PPROM-HTERM	Week 20	X15.96495502_A	TC0200013710.hg.1	6.83386	1.61801e-08	0.0332247	0.748214
PPROM-HTERM	Week 20	X7.24669786_A	TC1700010616.hg.1	6.71196	2.46673e-08	0.0440457	0.990968
PPROM-HTERM	Week 20	X7.24731598_G	TC1700010616.hg.1	6.71196	2.46673e-08	0.0440457	0.990968
PPROM-HTERM	Week 20	X9.134329235_C	TC1700010616.hg.1	6.71196	2.46673e-08	0.0440457	0.990968
SPTB-HTERM	Week 20	X1.199985470_T	TC1500007741.hg.1	8.13704	1.85889e-10	0.00497769	1.71964
SPTB-HTERM	Week 20	X3.54614564_C	TC1100012512.hg.1	-7.72222	7.61557e-10	0.00789361	-1.58614
SPTB-HTERM	Week 20	X4.127414668_A	TC0500012123.hg.1	7.67847	8.84347e-10	0.00789361	1.16913
SPTB-HTERM	Week 20	X1.199985470_T	TC0600011052.hg.1	7.58503	1.21748e-09	0.00815035	1.61059
SPTB-HTERM	Week 20	X1.199985470_T	TC0600008713.hg.1	7.47513	1.7745e-09	0.00863556	1.31869
SPTB-HTERM	Week 20	X10.69810763_G	TC0100008607.hg.1	7.44991	1.93494e-09	0.00863556	3.35032
SPTB-HTERM	Week 20	X1.199985470_T	TC1600006754.hg.1	-7.35458	2.68477e-09	0.0102703	-1.30574
SPTB-HTERM	Week 20	X10.69810763_G	TC0600013452.hg.1	7.02992	8.21778e-09	0.0223291	1.26198
SPTB-HTERM	Week 20	X1.199985470_T	TC1300007136.hg.1	6.97263	1.00156e-08	0.0223291	1.63316
SPTB-HTERM	Week 20	X2.192438586_G	TC0900009660.hg.1	6.96226	1.0381e-08	0.0223291	1.97034
SPTB-HTERM	Week 20	X18.76282723_A	TC0800009922.hg.1	6.80328	1.79854e-08	0.0223291	0.805231
SPTB-HTERM	Week 20	X10.69810763_G	TC0600012703.hg.1	6.73492	2.27834e-08	0.0223291	0.465938
SPTB-HTERM	Week 20	X1.199985470_T	TC0100014621.hg.1	6.66005	2.95223e-08	0.0223291	1.91887
SPTB-HTERM	Week 20	X1.199985470_T	TC1200009751.hg.1	6.62894	3.28787e-08	0.0223291	0.567549
SPTB-HTERM	Week 20	X9.109936734_G	TC0300013438.hg.1	6.60903	3.5225e-08	0.0223291	0.413155
SPTB-HTERM	Week 20	X9.109943165_T	TC0300013438.hg.1	6.60903	3.5225e-08	0.0223291	0.413155
SPTB-HTERM	Week 20	X9.109950135_C	TC0300013438.hg.1	6.60903	3.5225e-08	0.0223291	0.413155
SPTB-HTERM	Week 20	X2.192438586_G	TC0100016144.hg.1	-6.59178	3.73924e-08	0.0223291	-1.91658
SPTB-HTERM	Week 20	X4.127384363_T	TC0400012089.hg.1	6.52759	4.66966e-08	0.0223291	0.509028
SPTB-HTERM	Week 20	X4.127399434_T	TC0400012089.hg.1	6.52759	4.66966e-08	0.0223291	0.509028
SPTB-HTERM	Week 20	X4.127407396_C	TC0400012089.hg.1	6.52759	4.66966e-08	0.0223291	0.509028
SPTB-HTERM	Week 20	X4.127409918_C	TC0400012089.hg.1	6.52759	4.66966e-08	0.0223291	0.509028
SPTB-HTERM	Week 20	X4.127455930_A	TC0400012089.hg.1	6.52759	4.66966e-08	0.0223291	0.509028
SPTB-HTERM	Week 20	X4.127459568_G	TC0400012089.hg.1	6.52759	4.66966e-08	0.0223291	0.509028
SPTB-HTERM	Week 20	X4.127462260_C	TC0400012089.hg.1	6.52759	4.66966e-08	0.0223291	0.509028
SPTB-HTERM	Week 20	X4.127463105_G	TC0400012089.hg.1	6.52759	4.66966e-08	0.0223291	0.509028
SPTB-HTERM	Week 20	X4.127464407_C	TC0400012089.hg.1	6.52759	4.66966e-08	0.0223291	0.509028
SPTB-HTERM	Week 20	X4.127465178_G	TC0400012089.hg.1	6.52759	4.66966e-08	0.0223291	0.509028
SPTB-HTERM	Week 20	X4.127465256_C	TC0400012089.hg.1	6.52759	4.66966e-08	0.0223291	0.509028
SPTB-HTERM	Week 20	X4.127465622_C	TC0400012089.hg.1	6.52759	4.66966e-08	0.0223291	0.509028
SPTB-HTERM	Week 20	X4.127467267_C	TC0400012089.hg.1	6.52759	4.66966e-08	0.0223291	0.509028
SPTB-HTERM	Week 20	X4.127467473_G	TC0400012089.hg.1	6.52759	4.66966e-08	0.0223291	0.509028
SPTB-HTERM	Week 20	X4.127474567_A	TC0400012089.hg.1	6.52759	4.66966e-08	0.0223291	0.509028
SPTB-HTERM	Week 20	X4.127477980_C	TC0400012089.hg.1	6.52759	4.66966e-08	0.0223291	0.509028
SPTB-HTERM	Week 20	X4.127478182_C	TC0400012089.hg.1	6.52759	4.66966e-08	0.0223291	0.509028
SPTB-HTERM	Week 20	X4.127481262_G	TC0400012089.hg.1	6.52759	4.66966e-08	0.0223291	0.509028
SPTB-HTERM	Week 20	X4.127481723_C	TC0400012089.hg.1	6.52759	4.66966e-08	0.0223291	0.509028
SPTB-HTERM	Week 20	X4.127484368_G	TC0400012089.hg.1	6.52759	4.66966e-08	0.0223291	0.509028
SPTB-HTERM	Week 20	X4.127484869_G	TC0400012089.hg.1	6.52759	4.66966e-08	0.0223291	0.509028
SPTB-HTERM	Week 20	X4.127486473_G	TC0400012089.hg.1	6.52759	4.66966e-08	0.0223291	0.509028
SPTB-HTERM	Week 20	X4.127492183_C	TC0400012089.hg.1	6.52759	4.66966e-08	0.0223291	0.509028
SPTB-HTERM	Week 20	X4.127494059_A	TC0400012089.hg.1	6.52759	4.66966e-08	0.0223291	0.509028
SPTB-HTERM	Week 20	X4.127496346_T	TC0400012089.hg.1	6.52759	4.66966e-08	0.0223291	0.509028
SPTB-HTERM	Week 20	X4.127500378_A	TC0400012089.hg.1	6.52759	4.66966e-08	0.0223291	0.509028
SPTB-HTERM	Week 20	X4.127503318_G	TC0400012089.hg.1	6.52759	4.66966e-08	0.0223291	0.509028
SPTB-HTERM	Week 20	X4.127504249_A	TC0400012089.hg.1	6.52759	4.66966e-08	0.0223291	0.509028
SPTB-HTERM	Week 20	X4.127505321_C	TC0400012089.hg.1	6.52759	4.66966e-08	0.0223291	0.509028
SPTB-HTERM	Week 20	X4.127506285_A	TC0400012089.hg.1	6.52759	4.66966e-08	0.0223291	0.509028
SPTB-HTERM	Week 20	X4.127510966_T	TC0400012089.hg.1	6.52759	4.66966e-08	0.0223291	0.509028
SPTB-HTERM	Week 20	X4.127511717_G	TC0400012089.hg.1	6.52759	4.66966e-08	0.0223291	0.509028
SPTB-HTERM	Week 20	X4.127512043_A	TC0400012089.hg.1	6.52759	4.66966e-08	0.0223291	0.509028
SPTB-HTERM	Week 20	X4.127512525_G	TC0400012089.hg.1	6.52759	4.66966e-08	0.0223291	0.509028
SPTB-HTERM	Week 20	X4.127516948_A	TC0400012089.hg.1	6.52759	4.66966e-08	0.0223291	0.509028
SPTB-HTERM	Week 20	X4.127521773_G	TC0400012089.hg.1	6.52759	4.66966e-08	0.0223291	0.509028
SPTB-HTERM	Week 20	X4.127526310_A	TC0400012089.hg.1	6.52759	4.66966e-08	0.0223291	0.509028
SPTB-HTERM	Week 20	X4.127527592_C	TC0400012089.hg.1	6.52759	4.66966e-08	0.0223291	0.509028
SPTB-HTERM	Week 20	X1.199985470_T	TC0200009934.hg.1	6.51281	4.91492e-08	0.0230896	1.40425
SPTB-HTERM	Week 20	X2.192438586_G	TC0100010630.hg.1	6.46009	5.89896e-08	0.0272347	0.92777
SPTB-HTERM	Week 20	X10.69810763_G	TC0600009103.hg.1	6.44802	6.15065e-08	0.0279154	2.23823
SPTB-HTERM	Week 20	X2.192438586_G	TC0500012953.hg.1	-6.44007	6.32238e-08	0.0282166	-1.52074
SPTB-HTERM	Week 20	X18.76282723_A	TC0400006610.hg.1	-6.41964	6.78549e-08	0.029787	-0.587597
SPTB-HTERM	Week 20	X1.199985470_T	TC0700010299.hg.1	6.39532	7.38148e-08	0.0314837	1.40895
SPTB-HTERM	Week 20	X12.22135592_A	TC1400009082.hg.1	6.39432	7.40717e-08	0.0314837	0.690211
SPTB-HTERM	Week 20	X1.177008414_C	TC0100016809.hg.1	6.38353	7.68918e-08	0.0321717	1.3372
SPTB-HTERM	Week 20	X1.199985470_T	TC0200007170.hg.1	-6.37714	7.86089e-08	0.0323842	-0.614993
SPTB-HTERM	Week 20	X3.170611900_C	TC0200012641.hg.1	6.27851	1.10588e-07	0.0441985	0.822703
SPTB-HTERM	Week 20	X3.170620493_C	TC0200012641.hg.1	6.27851	1.10588e-07	0.0441985	0.822703
SPTB-HTERM	Week 20	X1.199985470_T	TC0X00008406.hg.1	6.25864	1.1846e-07	0.0466484	1.47222
SPTB-HTERM	Week 20	X22.49636680_T	TC2100008108.hg.1	6.24383	1.24687e-07	0.0476979	0.701925
SPTB-HTERM	Week 20	X22.49636681_G	TC2100008108.hg.1	6.24383	1.24687e-07	0.0476979	0.701925
SPTB-HTERM	Week 20	X1.177008414_C	TC1400008661.hg.1	6.23296	1.29465e-07	0.0488279	1.94039
SPTB-HTERM	Week 20	X1.199985470_T	TC1000007692.hg.1	6.22449	1.33313e-07	0.0495809	1.19658
PPROM-LTERM	Week 20	X3.156897517_C	TC0400009511.hg.1	13.782	6.05294e-18	1.85599e-10	3.15724
PPROM-LTERM	Week 20	X3.156897517_C	TC0800008870.hg.1	11.0301	1.6438e-14	2.52016e-07	2.90343
PPROM-LTERM	Week 20	X3.156897517_C	TC1800009015.hg.1	8.93147	1.30335e-11	0.000133213	1.60827
PPROM-LTERM	Week 20	X3.156897517_C	TC0400012620.hg.1	8.64245	3.40273e-11	0.000260842	2.37242
PPROM-LTERM	Week 20	X10.10690579_T	TC1000010520.hg.1	-7.91878	3.8973e-10	0.00170716	-3.93781
PPROM-LTERM	Week 20	X13.78206394_A	TC1000010520.hg.1	-7.91878	3.8973e-10	0.00170716	-3.93781
PPROM-LTERM	Week 20	X13.78206529_C	TC1000010520.hg.1	-7.91878	3.8973e-10	0.00170716	-3.93781
PPROM-LTERM	Week 20	X17.32376060_C	TC0100008607.hg.1	7.44991	1.93494e-09	0.00698352	3.35032
PPROM-LTERM	Week 20	X3.156897517_C	TC1800007654.hg.1	7.35078	2.7201e-09	0.00698352	1.90785
PPROM-LTERM	Week 20	X10.10690579_T	TC1000007528.hg.1	7.3494	2.73304e-09	0.00698352	4.82489
PPROM-LTERM	Week 20	X13.78206394_A	TC1000007528.hg.1	7.3494	2.73304e-09	0.00698352	4.82489
PPROM-LTERM	Week 20	X13.78206529_C	TC1000007528.hg.1	7.3494	2.73304e-09	0.00698352	4.82489
PPROM-LTERM	Week 20	X3.156897517_C	TC0400012625.hg.1	7.04492	7.80299e-09	0.0179985	1.96387
PPROM-LTERM	Week 20	X17.32376060_C	TC0600013452.hg.1	7.02992	8.21778e-09	0.0179985	1.26198
PPROM-LTERM	Week 20	X3.156897517_C	TC0400009510.hg.1	6.88849	1.33955e-08	0.0261975	2.5447
PPROM-LTERM	Week 20	X15.86589302_T	TC0400010718.hg.1	-6.86787	1.43852e-08	0.0261975	-1.03366
PPROM-LTERM	Week 20	X15.86589302_T	TC0200014339.hg.1	6.85509	1.50352e-08	0.0261975	0.879529
PPROM-LTERM	Week 20	X6.21878208_T	TC0700006703.hg.1	6.83292	1.62332e-08	0.0261975	1.12799
PPROM-LTERM	Week 20	X6.21981074_A	TC0700006703.hg.1	6.83292	1.62332e-08	0.0261975	1.12799
PPROM-LTERM	Week 20	X5.88769419_T	TC0100017554.hg.1	6.77804	1.96259e-08	0.0286562	1.33296
PPROM-LTERM	Week 20	X15.86569155_A	TC0100017554.hg.1	6.77804	1.96259e-08	0.0286562	1.33296
PPROM-LTERM	Week 20	X17.32376060_C	TC0600012703.hg.1	6.73492	2.27834e-08	0.0317546	0.465938
PPROM-LTERM	Week 20	X19.38434737_T	TC1700010616.hg.1	6.71196	2.46673e-08	0.0328855	0.990968
